# Supplementary material for: Can genetic diversity in microalgae species be explained by climate: an overview of metabarcoding with diatoms
Source: ISME Commun. 2025 Sep 26;5(1):ycaf171. doi: 10.1093/ismeco/ycaf171 (PMC12527276; doi:10.1093/ismeco/ycaf171)
Supplement: Supplementary_material_2_ycaf171 [file supplementary_material_2_ycaf171.xlsx]

## Sheet: Suppl.mat_2
Supplementary material 2 - Table of metadata and additional information of whole data set
Project name	num of run	river name	city name/country name	station name	Sample ID	sampling date	Longitude (N/S)	Latitude (E/W)	type of projections	platforme seq	type of sequencer	type of sample	Extraction kit for DNA	set of reagents for sequencing	climate zone (according to a Köppen-Geiger climate classification, Kottek et al. 2006)
DCE Guyane 2016	Run_GUYANE.14976		French Guyana	Crique Cacao	CC-16	2016-10-20	4.56177	-52.4606	DMS	GetPlage Toulouse	Illumina MiSeq	biofilm	NucleoSpin Soil kit (Macherey-Nagel)	v2 reagent kit	Equatorial
DCE Guyane 2016	Run_GUYANE.14976		French Guyana	Macouria "matiti"	MM-16	2016-11-02	4.98718	-52.5957	DMS	GetPlage Toulouse	Illumina MiSeq	biofilm	NucleoSpin Soil kit (Macherey-Nagel)	v2 reagent kit	Equatorial
DCE Guyane 2016	Run_GUYANE.14976		French Guyana	Crique Toussaint	CT-16	2016-10-12	5.35814	-53.0044	DMS	GetPlage Toulouse	Illumina MiSeq	biofilm	NucleoSpin Soil kit (Macherey-Nagel)	v2 reagent kit	Equatorial
DCE Guyane 2016	Run_GUYANE.14976		French Guyana	Saint-Anne	SAN-16	2016-12-02	5.55002	-53.8125	DMS	GetPlage Toulouse	Illumina MiSeq	biofilm	NucleoSpin Soil kit (Macherey-Nagel)	v2 reagent kit	Equatorial
DCE Guyane 2016	Run_GUYANE.14976		French Guyana	Dégrad Coréze	DC-16	2016-12-13	4.52197	-52.3475	DMS	GetPlage Toulouse	Illumina MiSeq	biofilm	NucleoSpin Soil kit (Macherey-Nagel)	v2 reagent kit	Equatorial
DCE Guyane 2016	Run_GUYANE.14976		French Guyana	Gabaret	G-16	2017-01-19	3.91416	-51.8403	DMS	GetPlage Toulouse	Illumina MiSeq	biofilm	NucleoSpin Soil kit (Macherey-Nagel)	v2 reagent kit	Equatorial
DCE Guyane 2016	Run_GUYANE.14976		French Guyana	Sparouine pont	SP-16	2016-11-24	5.25359	-54.2544	DMS	GetPlage Toulouse	Illumina MiSeq	biofilm	NucleoSpin Soil kit (Macherey-Nagel)	v2 reagent kit	Equatorial
DCE Guyane 2016	Run_GUYANE.14976		French Guyana	Sparouine (Takouba)	ST-16	2016-10-03	5.09444	-54.2033	DMS	GetPlage Toulouse	Illumina MiSeq	biofilm	NucleoSpin Soil kit (Macherey-Nagel)	v2 reagent kit	Equatorial
DCE Guyane 2016	Run_GUYANE.14976		French Guyana	Acarouany	ACA-16	2016-12-02	5.62167	-53.8161	DMS	GetPlage Toulouse	Illumina MiSeq	biofilm	NucleoSpin Soil kit (Macherey-Nagel)	v2 reagent kit	Equatorial
DCE Guyane 2016	Run_GUYANE.14976		French Guyana	Patagai	PAT-16	2016-11-24	5.40999	-53.2708	DMS	GetPlage Toulouse	Illumina MiSeq	biofilm	NucleoSpin Soil kit (Macherey-Nagel)	v2 reagent kit	Equatorial
DCE Guyane 2016	Run_GUYANE.14976		French Guyana	Vénus	V-16	2017-01-04	5.18445	-52.9783	DMS	GetPlage Toulouse	Illumina MiSeq	biofilm	NucleoSpin Soil kit (Macherey-Nagel)	v2 reagent kit	Equatorial
DCE Guyane 2016	Run_GUYANE.14976		French Guyana	Cacao AV	CA-16	2016-12-02	4.59167	-52.4617	DMS	GetPlage Toulouse	Illumina MiSeq	biofilm	NucleoSpin Soil kit (Macherey-Nagel)	v2 reagent kit	Equatorial
DCE Guyane 2016	Run_GUYANE.14976		French Guyana	Aval Apatou	AA-16	2017-01-03	5.18334	-54.3304	DMS	GetPlage Toulouse	Illumina MiSeq	biofilm	NucleoSpin Soil kit (Macherey-Nagel)	v2 reagent kit	Equatorial
DCE Guyane 2016	Run_GUYANE.14976		French Guyana	Angoulème	AN-16	2016-12-02	5.38856	-53.6741	DMS	GetPlage Toulouse	Illumina MiSeq	biofilm	NucleoSpin Soil kit (Macherey-Nagel)	v2 reagent kit	Equatorial
DCE Guyane 2016	Run_GUYANE.14976		French Guyana	Affluent bois bandé	ABB-16	2016-10-24	4.24609	-52.5661	DMS	GetPlage Toulouse	Illumina MiSeq	biofilm	NucleoSpin Soil kit (Macherey-Nagel)	v2 reagent kit	Equatorial
DCE Guyane 2016	Run_GUYANE.14976		French Guyana	Crique à l'Est	CE-16	2016-11-10	3.66264	-53.222	DMS	GetPlage Toulouse	Illumina MiSeq	biofilm	NucleoSpin Soil kit (Macherey-Nagel)	v2 reagent kit	Equatorial
DCE Guyane 2016	Run_GUYANE.14976		French Guyana	Crique Petit- Laussat	CPL-16	2016-09-29	5.40887	-53.5812	DMS	GetPlage Toulouse	Illumina MiSeq	biofilm	NucleoSpin Soil kit (Macherey-Nagel)	v2 reagent kit	Equatorial
DCE Guyane 2016	Run_GUYANE.14976		French Guyana	Kapiri (Crique escalier)	KCE-16	2016-11-21	4.14553	-52.1597	DMS	GetPlage Toulouse	Illumina MiSeq	biofilm	NucleoSpin Soil kit (Macherey-Nagel)	v2 reagent kit	Equatorial
DCE Guyane 2016	Run_GUYANE.14976		French Guyana	Crique Grillon	CG-16	2016-10-24	4.27861	-52.4447	DMS	GetPlage Toulouse	Illumina MiSeq	biofilm	NucleoSpin Soil kit (Macherey-Nagel)	v2 reagent kit	Equatorial
DCE Guyane 2016	Run_GUYANE.14976		French Guyana	Plaque Roche	PR-16	2016-10-11	5.38483	-53.428	DMS	GetPlage Toulouse	Illumina MiSeq	biofilm	NucleoSpin Soil kit (Macherey-Nagel)	v2 reagent kit	Equatorial
DCE Guyane 2016	Run_GUYANE.14976		French Guyana	Leblond	LE-16	2016-11-07	4.77497	-53.1359	DMS	GetPlage Toulouse	Illumina MiSeq	biofilm	NucleoSpin Soil kit (Macherey-Nagel)	v2 reagent kit	Equatorial
DCE Guyane 2016	Run_GUYANE.14976		French Guyana	Roche Fendé	RF-16	2016-10-20	4.39778	-52.5831	DMS	GetPlage Toulouse	Illumina MiSeq	biofilm	NucleoSpin Soil kit (Macherey-Nagel)	v2 reagent kit	Equatorial
DCE Guyane 2016	Run_GUYANE.14976		French Guyana	Bagot	B-16	2016-10-19	4.53064	-52.5239	DMS	GetPlage Toulouse	Illumina MiSeq	biofilm	NucleoSpin Soil kit (Macherey-Nagel)	v2 reagent kit	Equatorial
DCE Guyane 2016	Run_GUYANE.14976		French Guyana	Aratai	ARA-16	2016-11-01	4.03306	-52.6994	DMS	GetPlage Toulouse	Illumina MiSeq	biofilm	NucleoSpin Soil kit (Macherey-Nagel)	v2 reagent kit	Equatorial
DCE Guyane 2016	Run_GUYANE.14976		French Guyana	Noussiri	N-16	2016-10-27	3.59083	-52.0517	DMS	GetPlage Toulouse	Illumina MiSeq	biofilm	NucleoSpin Soil kit (Macherey-Nagel)	v2 reagent kit	Equatorial
DCE Guyane 2016	Run_GUYANE.14976		French Guyana	Saut Sonnelle	SS-16	2016-09-05	3.66805	-53.9611	DMS	GetPlage Toulouse	Illumina MiSeq	biofilm	NucleoSpin Soil kit (Macherey-Nagel)	v2 reagent kit	Equatorial
DCE Guyane 2016	Run_GUYANE.14976		French Guyana	Machicou	MA-16	2016-11-03	3.90388	-52.5814	DMS	GetPlage Toulouse	Illumina MiSeq	biofilm	NucleoSpin Soil kit (Macherey-Nagel)	v2 reagent kit	Equatorial
DCE Guyane 2016	Run_GUYANE.14976		French Guyana	Athanase	AT-16	2017-01-16	4.20687	-52.291	DMS	GetPlage Toulouse	Illumina MiSeq	biofilm	NucleoSpin Soil kit (Macherey-Nagel)	v2 reagent kit	Equatorial
DCE Guyane 2016	Run_GUYANE.14976		French Guyana	Saut Alexis	SAL-16	2016-10-25	3.20656	-52.4489	DMS	GetPlage Toulouse	Illumina MiSeq	biofilm	NucleoSpin Soil kit (Macherey-Nagel)	v2 reagent kit	Equatorial
DCE Guyane 2016	Run_GUYANE.14976		French Guyana	Twenké	T-16	2016-10-03	3.36388	-54.0517	DMS	GetPlage Toulouse	Illumina MiSeq	biofilm	NucleoSpin Soil kit (Macherey-Nagel)	v2 reagent kit	Equatorial
DCE Guyane 2016	Run_GUYANE.14976		French Guyana	Papaïchton	PAP-16	2016-10-04	3.80555	-54.1433	DMS	GetPlage Toulouse	Illumina MiSeq	biofilm	NucleoSpin Soil kit (Macherey-Nagel)	v2 reagent kit	Equatorial
DCE Guyane 2016	Run_GUYANE.14976		French Guyana	Langatabiki	LA-16	2016-10-05	4.99944	-54.4358	DMS	GetPlage Toulouse	Illumina MiSeq	biofilm	NucleoSpin Soil kit (Macherey-Nagel)	v2 reagent kit	Equatorial
DCE Guyane 2016	Run_GUYANE.14976		French Guyana	Saut Lézard	SL-16	2016-09-27	4.97395	-53.7829	DMS	GetPlage Toulouse	Illumina MiSeq	biofilm	NucleoSpin Soil kit (Macherey-Nagel)	v2 reagent kit	Equatorial
DCE Guyane 2016	Run_GUYANE.14976		French Guyana	Païra Itou	PI-16	2016-10-26	3.09277	-52.3411	DMS	GetPlage Toulouse	Illumina MiSeq	biofilm	NucleoSpin Soil kit (Macherey-Nagel)	v2 reagent kit	Equatorial
DCE Guyane 2016	Run_GUYANE.14976		French Guyana	Saut Fourmi	SF-16	2016-10-28	3.72453	-51.9385	DMS	GetPlage Toulouse	Illumina MiSeq	biofilm	NucleoSpin Soil kit (Macherey-Nagel)	v2 reagent kit	Equatorial
DCE Guyane 2016	Run_GUYANE.14976		French Guyana	Crique Sainte Anne Cacao	RCO-1-16	2016-11-08	4.58194	-52.4567	DMS	GetPlage Toulouse	Illumina MiSeq	biofilm	NucleoSpin Soil kit (Macherey-Nagel)	v2 reagent kit	Equatorial
DCE Guyane 2016	Run_GUYANE.14976		French Guyana	Tigany	RCO-2-16	2016-11-09	4.58197	-52.4449	DMS	GetPlage Toulouse	Illumina MiSeq	biofilm	NucleoSpin Soil kit (Macherey-Nagel)	v2 reagent kit	Equatorial
DCE Guyane 2016	Run_GUYANE.14976		French Guyana	Crique Sainte Marie	RCO-3-16	2016-11-08	4.56753	-52.48	DMS	GetPlage Toulouse	Illumina MiSeq	biofilm	NucleoSpin Soil kit (Macherey-Nagel)	v2 reagent kit	Equatorial
DCE Guyane 2016	Run_GUYANE.14976		French Guyana	Aval Crique Cacao	RCO-4-16	2016-11-07	4.57579	-52.4702	DMS	GetPlage Toulouse	Illumina MiSeq	biofilm	NucleoSpin Soil kit (Macherey-Nagel)	v2 reagent kit	Equatorial
DCE Guyane 2016	Run_GUYANE.14976		French Guyana	Affluent Crique Ineri	RCO-9-16	2016-12-09	4.31579	-52.1742	DMS	GetPlage Toulouse	Illumina MiSeq	biofilm	NucleoSpin Soil kit (Macherey-Nagel)	v2 reagent kit	Equatorial
DCE Guyane 2016	Run_GUYANE.14976		French Guyana	Crique Populo 1	RCO-11-16	2016-12-13	5.61197	-53.8186	DMS	GetPlage Toulouse	Illumina MiSeq	biofilm	NucleoSpin Soil kit (Macherey-Nagel)	v2 reagent kit	Equatorial
DCE Guyane 2016	Run_GUYANE.14976		French Guyana	Crique Populo 2	RCO-12-16	2016-12-13	5.60975	-53.8192	DMS	GetPlage Toulouse	Illumina MiSeq	biofilm	NucleoSpin Soil kit (Macherey-Nagel)	v2 reagent kit	Equatorial
DCE Guyane 2016	Run_GUYANE.14976		French Guyana	Pont piste Saint Anne	RCO-14-16	2016-12-13	5.44456	-53.9082	DMS	GetPlage Toulouse	Illumina MiSeq	biofilm	NucleoSpin Soil kit (Macherey-Nagel)	v2 reagent kit	Equatorial
DCE Guyane 2016	Run_GUYANE.14976		French Guyana	Crique Couchipouri	RCO-16-16	2016-12-09	4.28185	-52.1825	DMS	GetPlage Toulouse	Illumina MiSeq	biofilm	NucleoSpin Soil kit (Macherey-Nagel)	v2 reagent kit	Equatorial
DCE Guyane 2016	Run_GUYANE.14976		French Guyana	Rizière Mana 1	RCO-17-16	2017-02-06	5.66514	-53.7609	DMS	GetPlage Toulouse	Illumina MiSeq	biofilm	NucleoSpin Soil kit (Macherey-Nagel)	v2 reagent kit	Equatorial
DCE Guyane 2016	Run_GUYANE.14976		French Guyana	Rizière Mana 2	RCO-18-16	2016-12-13	5.65223	-53.8152	DMS	GetPlage Toulouse	Illumina MiSeq	biofilm	NucleoSpin Soil kit (Macherey-Nagel)	v2 reagent kit	Equatorial
DCE Guyane 2016	Run_GUYANE.14976		French Guyana	Crique Bastien	CB-17	2017-09-11	5.26132	-54.2192	DMS	GetPlage Toulouse	Illumina MiSeq	biofilm	NucleoSpin Soil kit (Macherey-Nagel)	v2 reagent kit	Equatorial
DCE Guyane 2016	Run_GUYANE.14976		French Guyana	Crique Maman Lézart	CML-17	2017-10-24	5.06855	-52.9964	DMS	GetPlage Toulouse	Illumina MiSeq	biofilm	NucleoSpin Soil kit (Macherey-Nagel)	v2 reagent kit	Equatorial
DCE Guyane 2016	Run_GUYANE.14976		French Guyana	Crique Matiti	CM-17	2017-10-19	4.98718	-52.5957	DMS	GetPlage Toulouse	Illumina MiSeq	biofilm	NucleoSpin Soil kit (Macherey-Nagel)	v2 reagent kit	Equatorial
DCE Guyane 2016	Run_GUYANE.14976		French Guyana	Crique Toussaint	CT-17	2017-10-19	5.35814	-53.0044	DMS	GetPlage Toulouse	Illumina MiSeq	biofilm	NucleoSpin Soil kit (Macherey-Nagel)	v2 reagent kit	Equatorial
DCE Guyane 2016	Run_GUYANE.14976		French Guyana	Saint-Anne	SA-17	2017-10-31	5.55002	-53.8125	DMS	GetPlage Toulouse	Illumina MiSeq	biofilm	NucleoSpin Soil kit (Macherey-Nagel)	v2 reagent kit	Equatorial
DCE Guyane 2016	Run_GUYANE.14976		French Guyana	Dégrad Corrèze	DC-17	2018-01-23	4.51989	-52.3212	DMS	GetPlage Toulouse	Illumina MiSeq	biofilm	NucleoSpin Soil kit (Macherey-Nagel)	v2 reagent kit	Equatorial
DCE Guyane 2016	Run_GUYANE.14976		French Guyana	Gabaret	G-17	2017-11-13	3.91416	-51.8403	DMS	GetPlage Toulouse	Illumina MiSeq	biofilm	NucleoSpin Soil kit (Macherey-Nagel)	v2 reagent kit	Equatorial
DCE Guyane 2016	Run_GUYANE.14976		French Guyana	Sparouine (pont)	SP-17	2017-10-31	5.25359	-54.2544	DMS	GetPlage Toulouse	Illumina MiSeq	biofilm	NucleoSpin Soil kit (Macherey-Nagel)	v2 reagent kit	Equatorial
DCE Guyane 2016	Run_GUYANE.14976		French Guyana	Acarouany	ACA-17	2017-10-31	5.62167	-53.8161	DMS	GetPlage Toulouse	Illumina MiSeq	biofilm	NucleoSpin Soil kit (Macherey-Nagel)	v2 reagent kit	Equatorial
DCE Guyane 2016	Run_GUYANE.14976		French Guyana	Léodate	LEO-17	2017-10-30	4.8331	-52.7919	DMS	GetPlage Toulouse	Illumina MiSeq	biofilm	NucleoSpin Soil kit (Macherey-Nagel)	v2 reagent kit	Equatorial
DCE Guyane 2016	Run_GUYANE.14976		French Guyana	Cacao aval	CA-17	2017-12-11	4.59167	-52.4617	DMS	GetPlage Toulouse	Illumina MiSeq	biofilm	NucleoSpin Soil kit (Macherey-Nagel)	v2 reagent kit	Equatorial
DCE Guyane 2016	Run_GUYANE.14976		French Guyana	Aval Apatou	AA-17	2017-12-28	5.18334	-54.3304	DMS	GetPlage Toulouse	Illumina MiSeq	biofilm	NucleoSpin Soil kit (Macherey-Nagel)	v2 reagent kit	Equatorial
DCE Guyane 2016	Run_GUYANE.14976		French Guyana	Angoulême	AN-17	2017-10-31	5.38856	-53.6741	DMS	GetPlage Toulouse	Illumina MiSeq	biofilm	NucleoSpin Soil kit (Macherey-Nagel)	v2 reagent kit	Equatorial
DCE Guyane 2016	Run_GUYANE.14976		French Guyana	Crique affluent Bois Bandé	CABB-17	2017-10-23	4.24609	-52.5661	DMS	GetPlage Toulouse	Illumina MiSeq	biofilm	NucleoSpin Soil kit (Macherey-Nagel)	v2 reagent kit	Equatorial
DCE Guyane 2016	Run_GUYANE.14976		French Guyana	Crique Nouvelle France	CNF-17	2017-11-27	3.63172	-53.1762	DMS	GetPlage Toulouse	Illumina MiSeq	biofilm	NucleoSpin Soil kit (Macherey-Nagel)	v2 reagent kit	Equatorial
DCE Guyane 2016	Run_GUYANE.14976		French Guyana	Crique à l'Est	CE-17	2017-11-29	3.66264	-53.222	DMS	GetPlage Toulouse	Illumina MiSeq	biofilm	NucleoSpin Soil kit (Macherey-Nagel)	v2 reagent kit	Equatorial
DCE Guyane 2016	Run_GUYANE.14976		French Guyana	Crique Petit-Laussat aval	CPLA-17	2017-10-16	5.40887	-53.5812	DMS	GetPlage Toulouse	Illumina MiSeq	biofilm	NucleoSpin Soil kit (Macherey-Nagel)	v2 reagent kit	Equatorial
DCE Guyane 2016	Run_GUYANE.14976		French Guyana	Crique affluent Kapiri	CAK-17	2017-10-24	4.10556	-52.0864	DMS	GetPlage Toulouse	Illumina MiSeq	biofilm	NucleoSpin Soil kit (Macherey-Nagel)	v2 reagent kit	Equatorial
DCE Guyane 2016	Run_GUYANE.14976		French Guyana	Crique Grillon	CG-17	2017-10-23	4.27861	-52.4447	DMS	GetPlage Toulouse	Illumina MiSeq	biofilm	NucleoSpin Soil kit (Macherey-Nagel)	v2 reagent kit	Equatorial
DCE Guyane 2016	Run_GUYANE.14976		French Guyana	Apsik Icholi	AI-17	2017-09-27	2.9391	-54.1731	DMS	GetPlage Toulouse	Illumina MiSeq	biofilm	NucleoSpin Soil kit (Macherey-Nagel)	v2 reagent kit	Equatorial
DCE Guyane 2016	Run_GUYANE.14976		French Guyana	Saut Dalles	SD-17	2017-10-09	4.55274	-52.8983	DMS	GetPlage Toulouse	Illumina MiSeq	biofilm	NucleoSpin Soil kit (Macherey-Nagel)	v2 reagent kit	Equatorial
DCE Guyane 2016	Run_GUYANE.14976		French Guyana	Leblond	LE-17-15	2017-11-14	4.77497	-53.1359	DMS	GetPlage Toulouse	Illumina MiSeq	biofilm	NucleoSpin Soil kit (Macherey-Nagel)	v2 reagent kit	Equatorial
DCE Guyane 2016	Run_GUYANE.14976		French Guyana	Leblond	LE-17-2	2017-11-14	4.77497	-53.1359	DMS	GetPlage Toulouse	Illumina MiSeq	biofilm	NucleoSpin Soil kit (Macherey-Nagel)	v2 reagent kit	Equatorial
DCE Guyane 2016	Run_GUYANE.14976		French Guyana	Roche Fendé	RF-17	2017-10-24	4.39778	-52.5831	DMS	GetPlage Toulouse	Illumina MiSeq	biofilm	NucleoSpin Soil kit (Macherey-Nagel)	v2 reagent kit	Equatorial
DCE Guyane 2016	Run_GUYANE.14976		French Guyana	Saut Sonnelle	SS-17	2017-09-28	3.66805	-53.9611	DMS	GetPlage Toulouse	Illumina MiSeq	biofilm	NucleoSpin Soil kit (Macherey-Nagel)	v2 reagent kit	Equatorial
DCE Guyane 2016	Run_GUYANE.14976		French Guyana	Machicou	MAC-17	2017-10-26	3.90388	-52.5814	DMS	GetPlage Toulouse	Illumina MiSeq	biofilm	NucleoSpin Soil kit (Macherey-Nagel)	v2 reagent kit	Equatorial
DCE Guyane 2016	Run_GUYANE.14976		French Guyana	Athanase	AT-17	2017-12-27	4.20687	-52.291	DMS	GetPlage Toulouse	Illumina MiSeq	biofilm	NucleoSpin Soil kit (Macherey-Nagel)	v2 reagent kit	Equatorial
DCE Guyane 2016	Run_GUYANE.14976		French Guyana	Saut Alexis	SAL-17	2017-10-02	3.20656	-52.4489	DMS	GetPlage Toulouse	Illumina MiSeq	biofilm	NucleoSpin Soil kit (Macherey-Nagel)	v2 reagent kit	Equatorial
DCE Guyane 2016	Run_GUYANE.14976		French Guyana	Twenké	T-17	2017-09-28	3.36388	-54.0517	DMS	GetPlage Toulouse	Illumina MiSeq	biofilm	NucleoSpin Soil kit (Macherey-Nagel)	v2 reagent kit	Equatorial
DCE Guyane 2016	Run_GUYANE.14976		French Guyana	Papaïchton	P-17	2017-09-28	3.80555	-54.1433	DMS	GetPlage Toulouse	Illumina MiSeq	biofilm	NucleoSpin Soil kit (Macherey-Nagel)	v2 reagent kit	Equatorial
DCE Guyane 2016	Run_GUYANE.14976		French Guyana	Langatabiki	LA-17	2017-09-12	4.99944	-54.4358	DMS	GetPlage Toulouse	Illumina MiSeq	biofilm	NucleoSpin Soil kit (Macherey-Nagel)	v2 reagent kit	Equatorial
DCE Guyane 2016	Run_GUYANE.14976		French Guyana	Saut Lézart	SL-17	2017-09-26	4.97395	-53.7829	DMS	GetPlage Toulouse	Illumina MiSeq	biofilm	NucleoSpin Soil kit (Macherey-Nagel)	v2 reagent kit	Equatorial
DCE Guyane 2016	Run_GUYANE.14976		French Guyana	Iracoubo 1	RC1-15	2015-12-09	5.44328	-53.3577	DMS	GetPlage Toulouse	Illumina MiSeq	biofilm	NucleoSpin Soil kit (Macherey-Nagel)	v2 reagent kit	Equatorial
DCE Guyane 2016	Run_GUYANE.14976		French Guyana	Iracoubo 2	RC2-15	2015-12-09	5.44328	-53.3577	DMS	GetPlage Toulouse	Illumina MiSeq	biofilm	NucleoSpin Soil kit (Macherey-Nagel)	v2 reagent kit	Equatorial
DCE Guyane 2016	Run_GUYANE.14976		French Guyana	Iracoubo 3	RC3-15	2015-12-09	5.44328	-53.3577	DMS	GetPlage Toulouse	Illumina MiSeq	biofilm	NucleoSpin Soil kit (Macherey-Nagel)	v2 reagent kit	Equatorial
DCE Guyane 2016	Run_GUYANE.14976		French Guyana	Iracoubo 5	RC5-15	2015-12-09	5.44328	-53.3577	DMS	GetPlage Toulouse	Illumina MiSeq	biofilm	NucleoSpin Soil kit (Macherey-Nagel)	v2 reagent kit	Equatorial
DCE Guyane 2016	Run_GUYANE.14976		French Guyana	Mahury 1	RC6-15	2015-12-10	5.44328	-53.3577	DMS	GetPlage Toulouse	Illumina MiSeq	biofilm	NucleoSpin Soil kit (Macherey-Nagel)	v2 reagent kit	Equatorial
DCE Guyane 2016	Run_GUYANE.14976		French Guyana	Mahury 3	RC7-15	2015-12-10	5.44328	-53.3577	DMS	GetPlage Toulouse	Illumina MiSeq	biofilm	NucleoSpin Soil kit (Macherey-Nagel)	v2 reagent kit	Equatorial
DCE Guyane 2016	Run_GUYANE.14976		French Guyana	Mahury 6	RC8-15	2015-12-10	5.44328	-53.3577	DMS	GetPlage Toulouse	Illumina MiSeq	biofilm	NucleoSpin Soil kit (Macherey-Nagel)	v2 reagent kit	Equatorial
DCE Guyane 2016	Run_GUYANE.14976		French Guyana	Mahury 4	RC9-15	2015-12-10	5.44328	-53.3577	DMS	GetPlage Toulouse	Illumina MiSeq	biofilm	NucleoSpin Soil kit (Macherey-Nagel)	v2 reagent kit	Equatorial
DCE Guyane 2016	Run_GUYANE.14976		French Guyana	Mahury 5	RC10-15	2015-12-10	5.44328	-53.3577	DMS	GetPlage Toulouse	Illumina MiSeq	biofilm	NucleoSpin Soil kit (Macherey-Nagel)	v2 reagent kit	Equatorial
DCE Guyane 2016	Run_GUYANE.14976		French Guyana	Saint-Anne RN1	RC11-15	2015-12-15	5.44328	-53.3577	DMS	GetPlage Toulouse	Illumina MiSeq	biofilm	NucleoSpin Soil kit (Macherey-Nagel)	v2 reagent kit	Equatorial
DCE Guyane 2016	Run_GUYANE.14976		French Guyana	Crique Cacao Impact	RC12-15	2015-12-15	5.44328	-53.3577	DMS	GetPlage Toulouse	Illumina MiSeq	biofilm	NucleoSpin Soil kit (Macherey-Nagel)	v2 reagent kit	Equatorial
DCE Guyane 2016	Run_GUYANE.14976		French Guyana	STEP Zephyr	RC13-15	2015-12-14	5.44328	-53.3577	DMS	GetPlage Toulouse	Illumina MiSeq	biofilm	NucleoSpin Soil kit (Macherey-Nagel)	v2 reagent kit	Equatorial
DCE Guyane 2016	Run_GUYANE.14976		French Guyana	Crique Martin	RC14-15	2015-12-14	5.44328	-53.3577	DMS	GetPlage Toulouse	Illumina MiSeq	biofilm	NucleoSpin Soil kit (Macherey-Nagel)	v2 reagent kit	Equatorial
DCE Guyane 2016	Run_GUYANE.14976		French Guyana	Rejet Balaté	RC15-15	2015-12-15	5.44328	-53.3577	DMS	GetPlage Toulouse	Illumina MiSeq	biofilm	NucleoSpin Soil kit (Macherey-Nagel)	v2 reagent kit	Equatorial
DCE Guyane 2016	Run_GUYANE.14976		French Guyana	Copeaux Canne	RC16-15	2015-12-15	5.44328	-53.3577	DMS	GetPlage Toulouse	Illumina MiSeq	biofilm	NucleoSpin Soil kit (Macherey-Nagel)	v2 reagent kit	Equatorial
DCE Guyane 2016	Run_GUYANE.14976		French Guyana	Référence Boulanger	RC18-15	2015-12-15	5.44328	-53.3577	DMS	GetPlage Toulouse	Illumina MiSeq	biofilm	NucleoSpin Soil kit (Macherey-Nagel)	v2 reagent kit	Equatorial
DCE Guyane 2016	Run_GUYANE.14976		French Guyana	Pont RN	RC20-15	2016-02-08	5.44328	-53.3577	DMS	GetPlage Toulouse	Illumina MiSeq	biofilm	NucleoSpin Soil kit (Macherey-Nagel)	v2 reagent kit	Equatorial
DCE Guyane 2016	Run_GUYANE.14976		French Guyana	Ponton Auberge	RC22-15	2015-12-17	5.44328	-53.3577	DMS	GetPlage Toulouse	Illumina MiSeq	biofilm	NucleoSpin Soil kit (Macherey-Nagel)	v2 reagent kit	Equatorial
DCE Guyane 2016	Run_GUYANE.14976		French Guyana	Iracoubo 4	RC24-15	2016-03-02	5.44328	-53.3577	DMS	GetPlage Toulouse	Illumina MiSeq	biofilm	NucleoSpin Soil kit (Macherey-Nagel)	v2 reagent kit	Equatorial
DCE Guyane 2016	Run_GUYANE.14976		French Guyana	Crique Corossony	RC25-15	2016-02-02	5.44328	-53.3577	DMS	GetPlage Toulouse	Illumina MiSeq	biofilm	NucleoSpin Soil kit (Macherey-Nagel)	v2 reagent kit	Equatorial
DCE Guyane 2016	Run_GUYANE.14976		French Guyana	Crique Jean-Pierre	RC26-15	2015-12-17	5.44328	-53.3577	DMS	GetPlage Toulouse	Illumina MiSeq	biofilm	NucleoSpin Soil kit (Macherey-Nagel)	v2 reagent kit	Equatorial
DCE Guyane 2016	Run_GUYANE.14976		French Guyana	Référence Galion (Ribal)	RC27-15	2016-02-02	5.44328	-53.3577	DMS	GetPlage Toulouse	Illumina MiSeq	biofilm	NucleoSpin Soil kit (Macherey-Nagel)	v2 reagent kit	Equatorial
DCE Guyane 2016	Run_GUYANE.14976		French Guyana	Référence Bélizon (Bois Bandé)	RC28-15	2015-12-16	5.44328	-53.3577	DMS	GetPlage Toulouse	Illumina MiSeq	biofilm	NucleoSpin Soil kit (Macherey-Nagel)	v2 reagent kit	Equatorial
DCE Guyane 2016	Run_GUYANE.14976		French Guyana	Impact Belizon	RC29-15	2015-12-15	5.44328	-53.3577	DMS	GetPlage Toulouse	Illumina MiSeq	biofilm	NucleoSpin Soil kit (Macherey-Nagel)	v2 reagent kit	Equatorial
DCE Guyane 2016	Run_GUYANE.14976		French Guyana	Saut Fracas	1-I -13	2013-10-03	4.75747	-53.678	DMS	GetPlage Toulouse	Illumina MiSeq	biofilm	NucleoSpin Soil kit (Macherey-Nagel)	v2 reagent kit	Equatorial
DCE Guyane 2016	Run_GUYANE.14976		French Guyana	Twenké	10-I -13	2013-10-25	3.35961	-54.054	DMS	GetPlage Toulouse	Illumina MiSeq	biofilm	NucleoSpin Soil kit (Macherey-Nagel)	v2 reagent kit	Equatorial
DCE Guyane 2016	Run_GUYANE.14976		French Guyana	Saut Sonelle	11-I -13	2013-10-23	3.66823	-53.9609	DMS	GetPlage Toulouse	Illumina MiSeq	biofilm	NucleoSpin Soil kit (Macherey-Nagel)	v2 reagent kit	Equatorial
DCE Guyane 2016	Run_GUYANE.14976		French Guyana	Batardeau (Petit Inini)	12-I -13	2013-10-24	4.25021	-52.716	DMS	GetPlage Toulouse	Illumina MiSeq	biofilm	NucleoSpin Soil kit (Macherey-Nagel)	v2 reagent kit	Equatorial
DCE Guyane 2016	Run_GUYANE.14976		French Guyana	Papaichton	13-I -13	2013-10-22	3.8026	-54.1683	DMS	GetPlage Toulouse	Illumina MiSeq	biofilm	NucleoSpin Soil kit (Macherey-Nagel)	v2 reagent kit	Equatorial
DCE Guyane 2016	Run_GUYANE.14976		French Guyana	Machicou	15-I -13	2013-10-08	3.89812	-52.5833	DMS	GetPlage Toulouse	Illumina MiSeq	biofilm	NucleoSpin Soil kit (Macherey-Nagel)	v2 reagent kit	Equatorial
DCE Guyane 2016	Run_GUYANE.14976		French Guyana	Athanase	16-I -13	2013-10-08	4.18541	-52.3517	DMS	GetPlage Toulouse	Illumina MiSeq	biofilm	NucleoSpin Soil kit (Macherey-Nagel)	v2 reagent kit	Equatorial
DCE Guyane 2016	Run_GUYANE.14976		French Guyana	Leblond	21-I -13	2013-11-05	4.77519	-53.1278	DMS	GetPlage Toulouse	Illumina MiSeq	biofilm	NucleoSpin Soil kit (Macherey-Nagel)	v2 reagent kit	Equatorial
DCE Guyane 2016	Run_GUYANE.14976		French Guyana	Saut Alexis	28-I -13	2013-10-22	3.20689	-52.449	DMS	GetPlage Toulouse	Illumina MiSeq	biofilm	NucleoSpin Soil kit (Macherey-Nagel)	v2 reagent kit	Equatorial
DCE Guyane 2016	Run_GUYANE.14976		French Guyana	Noussiri	29-I -13	2013-10-23	3.57445	-52.169	DMS	GetPlage Toulouse	Illumina MiSeq	biofilm	NucleoSpin Soil kit (Macherey-Nagel)	v2 reagent kit	Equatorial
DCE Guyane 2016	Run_GUYANE.14976		French Guyana	Armontabo	30-I -13	2013-10-23	3.70545	-51.974	DMS	GetPlage Toulouse	Illumina MiSeq	biofilm	NucleoSpin Soil kit (Macherey-Nagel)	v2 reagent kit	Equatorial
DCE Guyane 2016	Run_GUYANE.14976		French Guyana	Saut Fourmi	31-I -13	2013-10-25	3.72032	-51.9373	DMS	GetPlage Toulouse	Illumina MiSeq	biofilm	NucleoSpin Soil kit (Macherey-Nagel)	v2 reagent kit	Equatorial
DCE Guyane 2016	Run_GUYANE.14976		French Guyana	Capon (Gabaret)	33-I -13	2013-10-26	3.91225	-51.8418	DMS	GetPlage Toulouse	Illumina MiSeq	biofilm	NucleoSpin Soil kit (Macherey-Nagel)	v2 reagent kit	Equatorial
DCE Guyane 2016	Run_GUYANE.14976		French Guyana	Langa Tabiki	39-I -13	2013-10-14	4.99944	-54.4358	DMS	GetPlage Toulouse	Illumina MiSeq	biofilm	NucleoSpin Soil kit (Macherey-Nagel)	v2 reagent kit	Equatorial
DCE Guyane 2016	Run_GUYANE.14976		French Guyana	Saut Dalles	42-I -13	2013-11-20	4.55408	-52.9006	DMS	GetPlage Toulouse	Illumina MiSeq	biofilm	NucleoSpin Soil kit (Macherey-Nagel)	v2 reagent kit	Equatorial
DCE Guyane 2016	Run_GUYANE.14976		French Guyana	Crique Kampi	45-V -13	2013-10-01	5.44328	-53.3577	DMS	GetPlage Toulouse	Illumina MiSeq	biofilm	NucleoSpin Soil kit (Macherey-Nagel)	v2 reagent kit	Equatorial
DCE Guyane 2016	Run_GUYANE.14976		French Guyana	Crique à l'Est	46-I -13	2013-11-04	5.44328	-53.3577	DMS	GetPlage Toulouse	Illumina MiSeq	biofilm	NucleoSpin Soil kit (Macherey-Nagel)	v2 reagent kit	Equatorial
DCE Guyane 2016	Run_GUYANE.14976		French Guyana	Nouvelle France	47-I -13	2013-11-05	3.71801	-53.5161	DMS	GetPlage Toulouse	Illumina MiSeq	biofilm	NucleoSpin Soil kit (Macherey-Nagel)	v2 reagent kit	Equatorial
DCE Guyane 2016	Run_GUYANE.14976		French Guyana	Crique Saul	48-I -13	2013-11-18	4.55745	-52.9071	DMS	GetPlage Toulouse	Illumina MiSeq	biofilm	NucleoSpin Soil kit (Macherey-Nagel)	v2 reagent kit	Equatorial
DCE Guyane 2016	Run_GUYANE.14976		French Guyana	Crique Toussaint	49-V -13	2013-11-07	5.44328	-53.3577	DMS	GetPlage Toulouse	Illumina MiSeq	biofilm	NucleoSpin Soil kit (Macherey-Nagel)	v2 reagent kit	Equatorial
DCE Guyane 2016	Run_GUYANE.14976		French Guyana	Crique Singes Rouges	50-V -13	2013-10-02	5.00173	-52.6693	DMS	GetPlage Toulouse	Illumina MiSeq	biofilm	NucleoSpin Soil kit (Macherey-Nagel)	v2 reagent kit	Equatorial
DCE Guyane 2016	Run_GUYANE.14976		French Guyana	Affluent Paira	51-I -13	2013-10-10	4.11667	-52.05	DMS	GetPlage Toulouse	Illumina MiSeq	biofilm	NucleoSpin Soil kit (Macherey-Nagel)	v2 reagent kit	Equatorial
DCE Guyane 2016	Run_GUYANE.14976		French Guyana	Affluent Paira	51-V -13	2013-10-10	4.11667	-52.05	DMS	GetPlage Toulouse	Illumina MiSeq	biofilm	NucleoSpin Soil kit (Macherey-Nagel)	v2 reagent kit	Equatorial
DCE Guyane 2016	Run_GUYANE.14976		French Guyana	Crique Petit	53-V -13	2013-11-07	5.44328	-53.3577	DMS	GetPlage Toulouse	Illumina MiSeq	biofilm	NucleoSpin Soil kit (Macherey-Nagel)	v2 reagent kit	Equatorial
DCE Guyane 2016	Run_GUYANE.14976		French Guyana	Crique Cacao	CC-R-14	2014-11-26	4.56177	-52.4606	DMS	GetPlage Toulouse	Illumina MiSeq	biofilm	NucleoSpin Soil kit (Macherey-Nagel)	v2 reagent kit	Equatorial
DCE Guyane 2016	Run_GUYANE.14976		French Guyana	Crique Toussaint	CT-S-14	2014-12-02	5.35814	-53.0044	DMS	GetPlage Toulouse	Illumina MiSeq	biofilm	NucleoSpin Soil kit (Macherey-Nagel)	v2 reagent kit	Equatorial
DCE Guyane 2016	Run_GUYANE.14976		French Guyana	Orpailleur	O-S-14	2014-11-14	4.52197	-52.3475	DMS	GetPlage Toulouse	Illumina MiSeq	biofilm	NucleoSpin Soil kit (Macherey-Nagel)	v2 reagent kit	Equatorial
DCE Guyane 2016	Run_GUYANE.14976		French Guyana	Gabaret	G-R-14	2014-10-18	3.91416	-51.8403	DMS	GetPlage Toulouse	Illumina MiSeq	biofilm	NucleoSpin Soil kit (Macherey-Nagel)	v2 reagent kit	Equatorial
DCE Guyane 2016	Run_GUYANE.14976		French Guyana	Crique Grillon	CG-S-14	2014-11-13	4.27861	-52.4447	DMS	GetPlage Toulouse	Illumina MiSeq	biofilm	NucleoSpin Soil kit (Macherey-Nagel)	v2 reagent kit	Equatorial
DCE Guyane 2016	Run_GUYANE.14976		French Guyana	Saut Dalles	SD-R-14	2014-11-19	4.55274	-52.8983	DMS	GetPlage Toulouse	Illumina MiSeq	biofilm	NucleoSpin Soil kit (Macherey-Nagel)	v2 reagent kit	Equatorial
DCE Guyane 2016	Run_GUYANE.14976		French Guyana	Roche Fendé	RF-S-14	2014-11-29	4.39778	-52.5831	DMS	GetPlage Toulouse	Illumina MiSeq	biofilm	NucleoSpin Soil kit (Macherey-Nagel)	v2 reagent kit	Equatorial
DCE Guyane 2016	Run_GUYANE.14976		French Guyana	Noussiri	N-R-14	2014-10-16	3.59083	-52.0517	DMS	GetPlage Toulouse	Illumina MiSeq	biofilm	NucleoSpin Soil kit (Macherey-Nagel)	v2 reagent kit	Equatorial
DCE Guyane 2016	Run_GUYANE.14976		French Guyana	Saut Sonnelle	SS-S-14	2014-11-08	3.66805	-53.9611	DMS	GetPlage Toulouse	Illumina MiSeq	biofilm	NucleoSpin Soil kit (Macherey-Nagel)	v2 reagent kit	Equatorial
DCE Guyane 2016	Run_GUYANE.14976		French Guyana	Saut Alexis	SAL-S-14	2014-10-14	3.20656	-52.4489	DMS	GetPlage Toulouse	Illumina MiSeq	biofilm	NucleoSpin Soil kit (Macherey-Nagel)	v2 reagent kit	Equatorial
DCE Guyane 2016	Run_GUYANE.14976		French Guyana	Twenké	T-R-14	2014-11-07	3.36388	-54.0517	DMS	GetPlage Toulouse	Illumina MiSeq	biofilm	NucleoSpin Soil kit (Macherey-Nagel)	v2 reagent kit	Equatorial
DCE Guyane 2016	Run_GUYANE.14976		French Guyana	Papaïchton	PAP-S-14	2014-11-05	3.80555	-54.1433	DMS	GetPlage Toulouse	Illumina MiSeq	biofilm	NucleoSpin Soil kit (Macherey-Nagel)	v2 reagent kit	Equatorial
DCE Guyane 2016	Run_GUYANE.14976		French Guyana	Fourmi	F-R-14	2014-10-17	3.72453	-51.9385	DMS	GetPlage Toulouse	Illumina MiSeq	biofilm	NucleoSpin Soil kit (Macherey-Nagel)	v2 reagent kit	Equatorial
DCE Guyane 2016	Run_GUYANE.14976		French Guyana	Saint Lucien= Crique Tortue	SLCT-S-14	2014-11-12	3.50423	-52.9028	DMS	GetPlage Toulouse	Illumina MiSeq	biofilm	NucleoSpin Soil kit (Macherey-Nagel)	v2 reagent kit	Equatorial
DCE Guyane 2016	Run_GUYANE.14976		French Guyana	Bastien	BAS-R-15	2015-10-09	5.26132	-54.2192	DMS	GetPlage Toulouse	Illumina MiSeq	biofilm	NucleoSpin Soil kit (Macherey-Nagel)	v2 reagent kit	Equatorial
DCE Guyane 2016	Run_GUYANE.14976		French Guyana	Crique Cacao	CC-R-15	2015-11-10	4.56177	-52.4606	DMS	GetPlage Toulouse	Illumina MiSeq	biofilm	NucleoSpin Soil kit (Macherey-Nagel)	v2 reagent kit	Equatorial
DCE Guyane 2016	Run_GUYANE.14976		French Guyana	Macouria "matiti"	MM-S-15	2015-11-09	4.98718	-52.5957	DMS	GetPlage Toulouse	Illumina MiSeq	biofilm	NucleoSpin Soil kit (Macherey-Nagel)	v2 reagent kit	Equatorial
DCE Guyane 2016	Run_GUYANE.14976		French Guyana	Crique Toussaint	CT-S-15	2015-11-09	5.35814	-53.0044	DMS	GetPlage Toulouse	Illumina MiSeq	biofilm	NucleoSpin Soil kit (Macherey-Nagel)	v2 reagent kit	Equatorial
DCE Guyane 2016	Run_GUYANE.14976		French Guyana	Saint-Anne	SA-S-15	2015-12-08	5.55002	-53.8125	DMS	GetPlage Toulouse	Illumina MiSeq	biofilm	NucleoSpin Soil kit (Macherey-Nagel)	v2 reagent kit	Equatorial
DCE Guyane 2016	Run_GUYANE.14976		French Guyana	Degrad Correze	DC-S-15	2015-11-06	4.52197	-52.3475	DMS	GetPlage Toulouse	Illumina MiSeq	biofilm	NucleoSpin Soil kit (Macherey-Nagel)	v2 reagent kit	Equatorial
DCE Guyane 2016	Run_GUYANE.14976		French Guyana	Cacao aval	CA-S-15	2015-12-10	4.59167	-52.4617	DMS	GetPlage Toulouse	Illumina MiSeq	biofilm	NucleoSpin Soil kit (Macherey-Nagel)	v2 reagent kit	Equatorial
DCE Guyane 2016	Run_GUYANE.14976		French Guyana	Aval Apatou	AA-R-15	2016-01-19	5.18334	-54.3304	DMS	GetPlage Toulouse	Illumina MiSeq	biofilm	NucleoSpin Soil kit (Macherey-Nagel)	v2 reagent kit	Equatorial
DCE Guyane 2016	Run_GUYANE.14976		French Guyana	Angoulème	AN-S-15	2015-12-08	5.38856	-53.6741	DMS	GetPlage Toulouse	Illumina MiSeq	biofilm	NucleoSpin Soil kit (Macherey-Nagel)	v2 reagent kit	Equatorial
DCE Guyane 2016	Run_GUYANE.14976		French Guyana	Bois Bandé	BB-S-15	2015-12-16	4.24609	-52.5661	DMS	GetPlage Toulouse	Illumina MiSeq	biofilm	NucleoSpin Soil kit (Macherey-Nagel)	v2 reagent kit	Equatorial
DCE Guyane 2016	Run_GUYANE.14976		French Guyana	Crique à l'Est	CE-S-15	2015-10-28	3.66264	-53.222	DMS	GetPlage Toulouse	Illumina MiSeq	biofilm	NucleoSpin Soil kit (Macherey-Nagel)	v2 reagent kit	Equatorial
DCE Guyane 2016	Run_GUYANE.14976		French Guyana	Crique Petit-Laussat	CPL-S-15	2015-09-28	5.40887	-53.5812	DMS	GetPlage Toulouse	Illumina MiSeq	biofilm	NucleoSpin Soil kit (Macherey-Nagel)	v2 reagent kit	Equatorial
DCE Guyane 2016	Run_GUYANE.14976		French Guyana	Grillon	G-S-15	2015-11-12	4.27861	-52.4447	DMS	GetPlage Toulouse	Illumina MiSeq	biofilm	NucleoSpin Soil kit (Macherey-Nagel)	v2 reagent kit	Equatorial
DCE Guyane 2016	Run_GUYANE.14976		French Guyana	Leblond	LE-S-15	2015-11-05	4.77497	-53.1359	DMS	GetPlage Toulouse	Illumina MiSeq	biofilm	NucleoSpin Soil kit (Macherey-Nagel)	v2 reagent kit	Equatorial
DCE Guyane 2016	Run_GUYANE.14976		French Guyana	Roche Fendé	RF-S-15	2015-11-03	4.39778	-52.5831	DMS	GetPlage Toulouse	Illumina MiSeq	biofilm	NucleoSpin Soil kit (Macherey-Nagel)	v2 reagent kit	Equatorial
DCE Guyane 2016	Run_GUYANE.14976		French Guyana	Bagot	BAG-R-15	2015-11-03	4.53064	-52.5239	DMS	GetPlage Toulouse	Illumina MiSeq	biofilm	NucleoSpin Soil kit (Macherey-Nagel)	v2 reagent kit	Equatorial
DCE Guyane 2016	Run_GUYANE.14976		French Guyana	Marouini	MAR-R-15	2015-10-03	3.23194	-54.0847	DMS	GetPlage Toulouse	Illumina MiSeq	biofilm	NucleoSpin Soil kit (Macherey-Nagel)	v2 reagent kit	Equatorial
DCE Guyane 2016	Run_GUYANE.14976		French Guyana	Saut Sonnelle	SS-S-15	2015-10-03	3.66805	-53.9611	DMS	GetPlage Toulouse	Illumina MiSeq	biofilm	NucleoSpin Soil kit (Macherey-Nagel)	v2 reagent kit	Equatorial
DCE Guyane 2016	Run_GUYANE.14976		French Guyana	Machicou	MAC-S-15	2015-10-24	3.90388	-52.5814	DMS	GetPlage Toulouse	Illumina MiSeq	biofilm	NucleoSpin Soil kit (Macherey-Nagel)	v2 reagent kit	Equatorial
DCE Guyane 2016	Run_GUYANE.14976		French Guyana	Athanase	AT-S-15	2015-10-13	4.20687	-52.291	DMS	GetPlage Toulouse	Illumina MiSeq	biofilm	NucleoSpin Soil kit (Macherey-Nagel)	v2 reagent kit	Equatorial
DCE Guyane 2016	Run_GUYANE.14976		French Guyana	Twenké	T-R-15	2015-10-06	3.36388	-54.0517	DMS	GetPlage Toulouse	Illumina MiSeq	biofilm	NucleoSpin Soil kit (Macherey-Nagel)	v2 reagent kit	Equatorial
DCE Guyane 2016	Run_GUYANE.14976		French Guyana	Papaïchton	P-S-15	2015-10-07	3.80555	-54.1433	DMS	GetPlage Toulouse	Illumina MiSeq	biofilm	NucleoSpin Soil kit (Macherey-Nagel)	v2 reagent kit	Equatorial
DCE Guyane 2016	Run_GUYANE.14976		French Guyana	Langatabiki	LA-R-15	2015-10-06	4.99944	-54.4358	DMS	GetPlage Toulouse	Illumina MiSeq	biofilm	NucleoSpin Soil kit (Macherey-Nagel)	v2 reagent kit	Equatorial
DREAL 2017	Run_1	EDIAN	Mainland France	ABONDANCE	D-001		46.2579	6.72507	DMS	GetPlage Toulouse	Illumina MiSeq	biofilm	NucleoSpin Soil kit (Macherey-Nagel)	v2 reagent kit	Temperate
DREAL 2017	Run_1	FORON DE TANINGES	Mainland France	TANINGES	D-002		46.1591	6.61836	DMS	GetPlage Toulouse	Illumina MiSeq	biofilm	NucleoSpin Soil kit (Macherey-Nagel)	v2 reagent kit	Temperate
DREAL 2017	Run_1	GRAND FORON	Mainland France	LE REPOSOIR	D-003		46.0109	6.53194	DMS	GetPlage Toulouse	Illumina MiSeq	biofilm	NucleoSpin Soil kit (Macherey-Nagel)	v2 reagent kit	Temperate
DREAL 2017	Run_1	PLANAY	Mainland France	MEGEVE	D-004		45.8453	6.63668	DMS	GetPlage Toulouse	Illumina MiSeq	biofilm	NucleoSpin Soil kit (Macherey-Nagel)	v2 reagent kit	Temperate
DREAL 2017	Run_1	ARVE	Mainland France	ARTHAZ PONT NOTRE DAME	D-005		46.1499	6.27025	DMS	GetPlage Toulouse	Illumina MiSeq	biofilm	NucleoSpin Soil kit (Macherey-Nagel)	v2 reagent kit	Temperate
DREAL 2017	Run_1	ARVE	Mainland France	MAGLAND	D-006		45.9819	6.62869	DMS	GetPlage Toulouse	Illumina MiSeq	biofilm	NucleoSpin Soil kit (Macherey-Nagel)	v2 reagent kit	Temperate
DREAL 2017	Run_1	ARVE	Mainland France	VEYRIER	D-007		46.181	6.16002	DMS	GetPlage Toulouse	Illumina MiSeq	biofilm	NucleoSpin Soil kit (Macherey-Nagel)	v2 reagent kit	Temperate
DREAL 2017	Run_1	BORNE (74)	Mainland France	ST PIERRE EN FAUCIGNY	D-008		46.0739	6.39652	DMS	GetPlage Toulouse	Illumina MiSeq	biofilm	NucleoSpin Soil kit (Macherey-Nagel)	v2 reagent kit	Temperate
DREAL 2017	Run_1	DRANSE	Mainland France	ABONDANCE	D-009		46.2841	6.73523	DMS	GetPlage Toulouse	Illumina MiSeq	biofilm	NucleoSpin Soil kit (Macherey-Nagel)	v2 reagent kit	Temperate
DREAL 2017	Run_1	DRANSE	Mainland France	THONON LES BAINS	D-010		46.3805	6.50763	DMS	GetPlage Toulouse	Illumina MiSeq	biofilm	NucleoSpin Soil kit (Macherey-Nagel)	v2 reagent kit	Temperate
DREAL 2017	Run_1	GIFFRE	Mainland France	TANINGES	D-011		46.0976	6.64496	DMS	GetPlage Toulouse	Illumina MiSeq	biofilm	NucleoSpin Soil kit (Macherey-Nagel)	v2 reagent kit	Temperate
DREAL 2017	Run_1	DURANCE	Mainland France	ST MARTIN DE QUEYRIERES	D-012		44.8617	6.59572	DMS	GetPlage Toulouse	Illumina MiSeq	biofilm	NucleoSpin Soil kit (Macherey-Nagel)	v2 reagent kit	Temperate
DREAL 2017	Run_1	DURANCE	Mainland France	EMBRUN	D-013		44.5565	6.50207	DMS	GetPlage Toulouse	Illumina MiSeq	biofilm	NucleoSpin Soil kit (Macherey-Nagel)	v2 reagent kit	Temperate
DREAL 2017	Run_1	ARLY	Mainland France	CESARCHES	D-014		45.6941	6.4026	DMS	GetPlage Toulouse	Illumina MiSeq	biofilm	NucleoSpin Soil kit (Macherey-Nagel)	v2 reagent kit	Temperate
DREAL 2017	Run_1	ARLY	Mainland France	FLUMET	D-015		45.8221	6.53374	DMS	GetPlage Toulouse	Illumina MiSeq	biofilm	NucleoSpin Soil kit (Macherey-Nagel)	v2 reagent kit	Temperate
DREAL 2017	Run_1	DORON DE BOZEL	Mainland France	MOUTIERS	D-016		45.4817	6.52585	DMS	GetPlage Toulouse	Illumina MiSeq	biofilm	NucleoSpin Soil kit (Macherey-Nagel)	v2 reagent kit	Temperate
DREAL 2017	Run_1	DORON DE CHAMPAGNY	Mainland France	CHAMPAGNY EN VANOISE	D-017		45.4574	6.74726	DMS	GetPlage Toulouse	Illumina MiSeq	biofilm	NucleoSpin Soil kit (Macherey-Nagel)	v2 reagent kit	Temperate
DREAL 2017	Run_1	DORON DE TERMIGNON	Mainland France	VAL-CENIS	D-018		45.2841	6.81259	DMS	GetPlage Toulouse	Illumina MiSeq	biofilm	NucleoSpin Soil kit (Macherey-Nagel)	v2 reagent kit	Temperate
DREAL 2017	Run_1	GLANDON	Mainland France	STE MARIE DE CUINES	D-019		45.3313	6.28815	DMS	GetPlage Toulouse	Illumina MiSeq	biofilm	NucleoSpin Soil kit (Macherey-Nagel)	v2 reagent kit	Temperate
DREAL 2017	Run_1	ISERE	Mainland France	FEISSONS SUR ISERE	D-020		45.5626	6.46746	DMS	GetPlage Toulouse	Illumina MiSeq	biofilm	NucleoSpin Soil kit (Macherey-Nagel)	v2 reagent kit	Temperate
DREAL 2017	Run_1	ISERE	Mainland France	GRESY SUR ISERE	D-021		45.584	6.27015	DMS	GetPlage Toulouse	Illumina MiSeq	biofilm	NucleoSpin Soil kit (Macherey-Nagel)	v2 reagent kit	Temperate
DREAL 2017	Run_1	ISERE	Mainland France	MONTGIROD	D-022		45.5324	6.5994	DMS	GetPlage Toulouse	Illumina MiSeq	biofilm	NucleoSpin Soil kit (Macherey-Nagel)	v2 reagent kit	Temperate
DREAL 2017	Run_1	ISERE	Mainland France	SEEZ	D-023		45.6125	6.82525	DMS	GetPlage Toulouse	Illumina MiSeq	biofilm	NucleoSpin Soil kit (Macherey-Nagel)	v2 reagent kit	Temperate
DREAL 2017	Run_1	ISERE	Mainland France	VAL D ISERE	D-024		45.4498	7.01341	DMS	GetPlage Toulouse	Illumina MiSeq	biofilm	NucleoSpin Soil kit (Macherey-Nagel)	v2 reagent kit	Temperate
DREAL 2017	Run_1	MERLET	Mainland France	ST ALBAN DES VILLARDS	D-025		45.3162	6.25046	DMS	GetPlage Toulouse	Illumina MiSeq	biofilm	NucleoSpin Soil kit (Macherey-Nagel)	v2 reagent kit	Temperate
DREAL 2017	Run_1	VALLOIRETTE	Mainland France	VALLOIRE	D-026		45.1358	6.41918	DMS	GetPlage Toulouse	Illumina MiSeq	biofilm	NucleoSpin Soil kit (Macherey-Nagel)	v2 reagent kit	Temperate
DREAL 2017	Run_1	ARVE	Mainland France	AYSE	D-027		46.0757	6.42864	DMS	GetPlage Toulouse	Illumina MiSeq	biofilm	NucleoSpin Soil kit (Macherey-Nagel)	v2 reagent kit	Temperate
DREAL 2017	Run_1	ARVE	Mainland France	LES HOUCHES	D-028		45.9195	6.77057	DMS	GetPlage Toulouse	Illumina MiSeq	biofilm	NucleoSpin Soil kit (Macherey-Nagel)	v2 reagent kit	Temperate
DREAL 2017	Run_1	DRANSE DE MORZINE	Mainland France	LA VERNAZ	D-029		46.2869	6.61735	DMS	GetPlage Toulouse	Illumina MiSeq	biofilm	NucleoSpin Soil kit (Macherey-Nagel)	v2 reagent kit	Temperate
DREAL 2017	Run_1	ARC (73)	Mainland France	ARGENTINE	D-030		45.4823	6.29242	DMS	GetPlage Toulouse	Illumina MiSeq	biofilm	NucleoSpin Soil kit (Macherey-Nagel)	v2 reagent kit	Temperate
DREAL 2017	Run_1	ARC (73)	Mainland France	FRENEY	D-031		45.1958	6.6295	DMS	GetPlage Toulouse	Illumina MiSeq	biofilm	NucleoSpin Soil kit (Macherey-Nagel)	v2 reagent kit	Temperate
DREAL 2017	Run_1	DORON DE BEAUFORT	Mainland France	VENTHON	D-032		45.7143	6.4449	DMS	GetPlage Toulouse	Illumina MiSeq	biofilm	NucleoSpin Soil kit (Macherey-Nagel)	v2 reagent kit	Temperate
DREAL 2017	Run_1	DORON DE PRALOGNAN	Mainland France	PLANAY	D-033		45.4118	6.7085	DMS	GetPlage Toulouse	Illumina MiSeq	biofilm	NucleoSpin Soil kit (Macherey-Nagel)	v2 reagent kit	Temperate
DREAL 2017	Run_1	GOLO	Mainland France		D-041		42.3193	8.97642	DMS	GetPlage Toulouse	Illumina MiSeq	biofilm	NucleoSpin Soil kit (Macherey-Nagel)	v2 reagent kit	Temperate
DREAL 2017	Run_1	GOLO	Mainland France		D-042		42.5069	9.37289	DMS	GetPlage Toulouse	Illumina MiSeq	biofilm	NucleoSpin Soil kit (Macherey-Nagel)	v2 reagent kit	Temperate
DREAL 2017	Run_1	GOLO	Mainland France		D-043		42.5365	9.48823	DMS	GetPlage Toulouse	Illumina MiSeq	biofilm	NucleoSpin Soil kit (Macherey-Nagel)	v2 reagent kit	Temperate
DREAL 2017	Run_1	FIER	Mainland France	POISY	D-044		45.8998	6.05957	DMS	GetPlage Toulouse	Illumina MiSeq	biofilm	NucleoSpin Soil kit (Macherey-Nagel)	v2 reagent kit	Temperate
DREAL 2017	Run_1	NANT D'AILLON	Mainland France	LE CHATELARD	D-045		45.6901	6.11858	DMS	GetPlage Toulouse	Illumina MiSeq	biofilm	NucleoSpin Soil kit (Macherey-Nagel)	v2 reagent kit	Temperate
DREAL 2017	Run_1	FIER	Mainland France	MOTZ	D-046		45.9335	5.84828	DMS	GetPlage Toulouse	Illumina MiSeq	biofilm	NucleoSpin Soil kit (Macherey-Nagel)	v2 reagent kit	Temperate
DREAL 2017	Run_1	RHONE	Mainland France	CULOZ	D-047		45.8488	5.80229	DMS	GetPlage Toulouse	Illumina MiSeq	biofilm	NucleoSpin Soil kit (Macherey-Nagel)	v2 reagent kit	Temperate
DREAL 2017	Run_1	RHONE	Mainland France	RUFFIEUX	D-048		45.854	5.80582	DMS	GetPlage Toulouse	Illumina MiSeq	biofilm	NucleoSpin Soil kit (Macherey-Nagel)	v2 reagent kit	Temperate
DREAL 2017	Run_1	LEYSSE	Mainland France	LE BOURGET DU LAC	D-049		45.6498	5.86214	DMS	GetPlage Toulouse	Illumina MiSeq	biofilm	NucleoSpin Soil kit (Macherey-Nagel)	v2 reagent kit	Temperate
DREAL 2017	Run_1	TILLET	Mainland France	AIX LES BAINS	D-050		45.6938	5.89212	DMS	GetPlage Toulouse	Illumina MiSeq	biofilm	NucleoSpin Soil kit (Macherey-Nagel)	v2 reagent kit	Temperate
DREAL 2017	Run_1	TIER	Mainland France	BELMONT TRAMONET	D-051		45.5595	5.67598	DMS	GetPlage Toulouse	Illumina MiSeq	biofilm	NucleoSpin Soil kit (Macherey-Nagel)	v2 reagent kit	Temperate
DREAL 2017	Run_1	GUIERS	Mainland France	ST GENIX SUR GUIERS	D-052		45.5927	5.63733	DMS	GetPlage Toulouse	Illumina MiSeq	biofilm	NucleoSpin Soil kit (Macherey-Nagel)	v2 reagent kit	Temperate
DREAL 2017	Run_1	GELON	Mainland France	VILLARD SALLET	D-053		45.4897	6.15105	DMS	GetPlage Toulouse	Illumina MiSeq	biofilm	NucleoSpin Soil kit (Macherey-Nagel)	v2 reagent kit	Temperate
DREAL 2017	Run_1	DURANCE	Mainland France	ROCHEBRUNE	D-054		44.46	6.19753	DMS	GetPlage Toulouse	Illumina MiSeq	biofilm	NucleoSpin Soil kit (Macherey-Nagel)	v2 reagent kit	Temperate
DREAL 2017	Run_1	DURANCE	Mainland France	SISTERON	D-055		44.2148	5.93471	DMS	GetPlage Toulouse	Illumina MiSeq	biofilm	NucleoSpin Soil kit (Macherey-Nagel)	v2 reagent kit	Temperate
DREAL 2017	Run_1	DURANCE	Mainland France	LES MEES	D-056		44.0353	5.96444	DMS	GetPlage Toulouse	Illumina MiSeq	biofilm	NucleoSpin Soil kit (Macherey-Nagel)	v2 reagent kit	Temperate
DREAL 2017	Run_1	DURANCE	Mainland France	VINON SUR VERDON	D-057		43.7656	5.79052	DMS	GetPlage Toulouse	Illumina MiSeq	biofilm	NucleoSpin Soil kit (Macherey-Nagel)	v2 reagent kit	Temperate
DREAL 2017	Run_1	DURANCE	Mainland France	ST PAUL LES DURANCE	D-058		43.6968	5.71922	DMS	GetPlage Toulouse	Illumina MiSeq	biofilm	NucleoSpin Soil kit (Macherey-Nagel)	v2 reagent kit	Temperate
DREAL 2017	Run_1	DURANCE	Mainland France	LA ROQUE D ANTHERON	D-059		43.7102	5.36456	DMS	GetPlage Toulouse	Illumina MiSeq	biofilm	NucleoSpin Soil kit (Macherey-Nagel)	v2 reagent kit	Temperate
DREAL 2017	Run_1	DURANCE	Mainland France	CAVAILLON	D-060		43.8359	5.01668	DMS	GetPlage Toulouse	Illumina MiSeq	biofilm	NucleoSpin Soil kit (Macherey-Nagel)	v2 reagent kit	Temperate
DREAL 2017	Run_1	DURANCE	Mainland France	CAUMONT SUR DURANCE	D-061		43.8883	4.91618	DMS	GetPlage Toulouse	Illumina MiSeq	biofilm	NucleoSpin Soil kit (Macherey-Nagel)	v2 reagent kit	Temperate
DREAL 2017	Run_1	CHERAN	Mainland France	ARITH	D-062		45.7337	6.09692	DMS	GetPlage Toulouse	Illumina MiSeq	biofilm	NucleoSpin Soil kit (Macherey-Nagel)	v2 reagent kit	Temperate
DREAL 2017	Run_1	MERE	Mainland France	LA RAVOIRE	D-063		45.5572	5.96073	DMS	GetPlage Toulouse	Illumina MiSeq	biofilm	NucleoSpin Soil kit (Macherey-Nagel)	v2 reagent kit	Temperate
DREAL 2017	Run_1	CANAL DE TERRE NUE	Mainland France	VOGLANS	D-064		45.6398	5.89261	DMS	GetPlage Toulouse	Illumina MiSeq	biofilm	NucleoSpin Soil kit (Macherey-Nagel)	v2 reagent kit	Temperate
DREAL 2017	Run_1	DEISSE	Mainland France	GRESY SUR AIX	D-065		45.7234	5.92044	DMS	GetPlage Toulouse	Illumina MiSeq	biofilm	NucleoSpin Soil kit (Macherey-Nagel)	v2 reagent kit	Temperate
DREAL 2017	Run_1	CANAL DE CHAUTAGNE	Mainland France	RUFFIEUX	D-066		45.851	5.82803	DMS	GetPlage Toulouse	Illumina MiSeq	biofilm	NucleoSpin Soil kit (Macherey-Nagel)	v2 reagent kit	Temperate
DREAL 2017	Run_1	EAU MORTE	Mainland France	DOUSSARD	D-067		45.7888	6.23116	DMS	GetPlage Toulouse	Illumina MiSeq	biofilm	NucleoSpin Soil kit (Macherey-Nagel)	v2 reagent kit	Temperate
DREAL 2017	Run_1	MENOGE	Mainland France	ARTHAZ PONT NOTRE DAME	D-068		46.1696	6.24647	DMS	GetPlage Toulouse	Illumina MiSeq	biofilm	NucleoSpin Soil kit (Macherey-Nagel)	v2 reagent kit	Temperate
DREAL 2017	Run_1	AIN	Mainland France	SIROD	D-097		46.7431	5.99074	DMS	GetPlage Toulouse	Illumina MiSeq	biofilm	NucleoSpin Soil kit (Macherey-Nagel)	v2 reagent kit	Temperate
DREAL 2017	Run_1	THEVEROT	Mainland France	LES GRAS	D-098		46.9835	6.52062	DMS	GetPlage Toulouse	Illumina MiSeq	biofilm	NucleoSpin Soil kit (Macherey-Nagel)	v2 reagent kit	Temperate
DREAL 2017	Run_1	DOULONNE	Mainland France	PLUMONT	D-099		47.1205	5.7369	DMS	GetPlage Toulouse	Illumina MiSeq	biofilm	NucleoSpin Soil kit (Macherey-Nagel)	v2 reagent kit	Temperate
DREAL 2017	Run_1	CLAUGE	Mainland France	AUGERANS	D-100		47.051	5.58875	DMS	GetPlage Toulouse	Illumina MiSeq	biofilm	NucleoSpin Soil kit (Macherey-Nagel)	v2 reagent kit	Temperate
DREAL 2017	Run_1	BALERNE	Mainland France	NEY	D-101		46.7265	5.8619	DMS	GetPlage Toulouse	Illumina MiSeq	biofilm	NucleoSpin Soil kit (Macherey-Nagel)	v2 reagent kit	Temperate
DREAL 2017	Run_1	SEILLE (39-71)	Mainland France	NEVY SUR SEILLE	D-102		46.7375	5.62906	DMS	GetPlage Toulouse	Illumina MiSeq	biofilm	NucleoSpin Soil kit (Macherey-Nagel)	v2 reagent kit	Temperate
DREAL 2017	Run_1	REYSSOUZE	Mainland France	PONT DE VAUX	D-149		46.424	4.95848	DMS	GetPlage Toulouse	Illumina MiSeq	biofilm	NucleoSpin Soil kit (Macherey-Nagel)	v2 reagent kit	Temperate
DREAL 2017	Run_1	VEYLE	Mainland France	PONT DE VEYLE	D-150		46.2741	4.85902	DMS	GetPlage Toulouse	Illumina MiSeq	biofilm	NucleoSpin Soil kit (Macherey-Nagel)	v2 reagent kit	Temperate
DREAL 2017	Run_1	CHALARONNE	Mainland France	ST DIDIER SUR CHALARONNE	D-151		46.1581	4.83975	DMS	GetPlage Toulouse	Illumina MiSeq	biofilm	NucleoSpin Soil kit (Macherey-Nagel)	v2 reagent kit	Temperate
DREAL 2017	Run_1	ARDIERES	Mainland France	ST JEAN D ARDIERES	D-152		46.1269	4.71586	DMS	GetPlage Toulouse	Illumina MiSeq	biofilm	NucleoSpin Soil kit (Macherey-Nagel)	v2 reagent kit	Temperate
DREAL 2017	Run_1	MORGON	Mainland France	GLEIZE	D-153		45.9865	4.70368	DMS	GetPlage Toulouse	Illumina MiSeq	biofilm	NucleoSpin Soil kit (Macherey-Nagel)	v2 reagent kit	Temperate
DREAL 2017	Run_1	CONTRESENS (RUISSEAU DE)	Mainland France	SAIN BEL	D-154		45.8105	4.60448	DMS	GetPlage Toulouse	Illumina MiSeq	biofilm	NucleoSpin Soil kit (Macherey-Nagel)	v2 reagent kit	Temperate
DREAL 2017	Run_1	TURDINE	Mainland France	L ARBRESLE	D-155		45.8375	4.60188	DMS	GetPlage Toulouse	Illumina MiSeq	biofilm	NucleoSpin Soil kit (Macherey-Nagel)	v2 reagent kit	Temperate
DREAL 2017	Run_1	RHONE	Mainland France	POUGNY	D-156		46.1447	5.96454	DMS	GetPlage Toulouse	Illumina MiSeq	biofilm	NucleoSpin Soil kit (Macherey-Nagel)	v2 reagent kit	Temperate
DREAL 2017	Run_1	USSES	Mainland France	CRUSEILLES	D-157		46.0206	6.14642	DMS	GetPlage Toulouse	Illumina MiSeq	biofilm	NucleoSpin Soil kit (Macherey-Nagel)	v2 reagent kit	Temperate
DREAL 2017	Run_1	USSES	Mainland France	SEYSSEL	D-158		45.9864	5.84787	DMS	GetPlage Toulouse	Illumina MiSeq	biofilm	NucleoSpin Soil kit (Macherey-Nagel)	v2 reagent kit	Temperate
DREAL 2017	Run_1	CHERAN	Mainland France	JARSY	D-159		45.6423	6.18719	DMS	GetPlage Toulouse	Illumina MiSeq	biofilm	NucleoSpin Soil kit (Macherey-Nagel)	v2 reagent kit	Temperate
DREAL 2017	Run_1	CHERAN	Mainland France	RUMILLY	D-160		45.8748	5.93818	DMS	GetPlage Toulouse	Illumina MiSeq	biofilm	NucleoSpin Soil kit (Macherey-Nagel)	v2 reagent kit	Temperate
DREAL 2017	Run_1	SERAN	Mainland France	CHAMPAGNE EN VALROMEY	D-161		45.9126	5.6696	DMS	GetPlage Toulouse	Illumina MiSeq	biofilm	NucleoSpin Soil kit (Macherey-Nagel)	v2 reagent kit	Temperate
DREAL 2017	Run_1	FURANS	Mainland France	BELLEY	D-162		45.7084	5.67709	DMS	GetPlage Toulouse	Illumina MiSeq	biofilm	NucleoSpin Soil kit (Macherey-Nagel)	v2 reagent kit	Temperate
DREAL 2017	Run_1	RHONE	Mainland France	BREGNIER CORDON	D-163		45.6246	5.6159	DMS	GetPlage Toulouse	Illumina MiSeq	biofilm	NucleoSpin Soil kit (Macherey-Nagel)	v2 reagent kit	Temperate
DREAL 2017	Run_1	BOURBRE	Mainland France	TIGNIEU JAMEYZIEU	D-164		45.7152	5.15915	DMS	GetPlage Toulouse	Illumina MiSeq	biofilm	NucleoSpin Soil kit (Macherey-Nagel)	v2 reagent kit	Temperate
DREAL 2017	Run_1	ANGE	Mainland France	BRION	D-165		46.1726	5.55478	DMS	GetPlage Toulouse	Illumina MiSeq	biofilm	NucleoSpin Soil kit (Macherey-Nagel)	v2 reagent kit	Temperate
DREAL 2017	Run_1	AIN	Mainland France	ST MAURICE DE GOURDANS	D-166		45.8163	5.21254	DMS	GetPlage Toulouse	Illumina MiSeq	biofilm	NucleoSpin Soil kit (Macherey-Nagel)	v2 reagent kit	Temperate
DREAL 2017	Run_1	RHONE	Mainland France	JONS	D-167		45.8117	5.08873	DMS	GetPlage Toulouse	Illumina MiSeq	biofilm	NucleoSpin Soil kit (Macherey-Nagel)	v2 reagent kit	Temperate
DREAL 2017	Run_1	RHONE	Mainland France	VERNAISON	D-168		45.6457	4.81658	DMS	GetPlage Toulouse	Illumina MiSeq	biofilm	NucleoSpin Soil kit (Macherey-Nagel)	v2 reagent kit	Temperate
DREAL 2017	Run_1	GIER	Mainland France	ST CHAMOND	D-169		45.4827	4.52703	DMS	GetPlage Toulouse	Illumina MiSeq	biofilm	NucleoSpin Soil kit (Macherey-Nagel)	v2 reagent kit	Temperate
DREAL 2017	Run_1	SANCILLON	Mainland France	ST GEORGES DE RENEINS	D-170		46.081	4.73869	DMS	GetPlage Toulouse	Illumina MiSeq	biofilm	NucleoSpin Soil kit (Macherey-Nagel)	v2 reagent kit	Temperate
DREAL 2017	Run_1	DURLANDE	Mainland France	ST ETIENNE DU BOIS	D-171		46.2431	5.27962	DMS	GetPlage Toulouse	Illumina MiSeq	biofilm	NucleoSpin Soil kit (Macherey-Nagel)	v2 reagent kit	Temperate
DREAL 2017	Run_1	RUISSEAU DES PLANCHES	Mainland France	CHARBONNIERES LES BAINS	D-172		45.7708	4.76118	DMS	GetPlage Toulouse	Illumina MiSeq	biofilm	NucleoSpin Soil kit (Macherey-Nagel)	v2 reagent kit	Temperate
DREAL 2017	Run_1	SIERROZ	Mainland France	MONTCEL	D-173		45.7152	6.00526	DMS	GetPlage Toulouse	Illumina MiSeq	biofilm	NucleoSpin Soil kit (Macherey-Nagel)	v2 reagent kit	Temperate
DREAL 2017	Run_1	ALBANNE	Mainland France	CHAMBERY	D-174		45.565	5.93763	DMS	GetPlage Toulouse	Illumina MiSeq	biofilm	NucleoSpin Soil kit (Macherey-Nagel)	v2 reagent kit	Temperate
DREAL 2017	Run_1	SIERROZ	Mainland France	AIX LES BAINS	D-175		45.7067	5.90508	DMS	GetPlage Toulouse	Illumina MiSeq	biofilm	NucleoSpin Soil kit (Macherey-Nagel)	v2 reagent kit	Temperate
DREAL 2017	Run_1	DOUBS	Mainland France	MOUTHE	D-198		46.7192	6.20853	DMS	GetPlage Toulouse	Illumina MiSeq	biofilm	NucleoSpin Soil kit (Macherey-Nagel)	v2 reagent kit	Temperate
DREAL 2017	Run_1	DOUBS	Mainland France	LABERGEMENT STE MARIE	D-199		46.7726	6.27995	DMS	GetPlage Toulouse	Illumina MiSeq	biofilm	NucleoSpin Soil kit (Macherey-Nagel)	v2 reagent kit	Temperate
DREAL 2017	Run_1	DRUGEON	Mainland France	VUILLECIN	D-200		46.9434	6.34336	DMS	GetPlage Toulouse	Illumina MiSeq	biofilm	NucleoSpin Soil kit (Macherey-Nagel)	v2 reagent kit	Temperate
DREAL 2017	Run_1	DOUBS	Mainland France	HYEVRE PAROISSE	D-201		47.367	6.43698	DMS	GetPlage Toulouse	Illumina MiSeq	biofilm	NucleoSpin Soil kit (Macherey-Nagel)	v2 reagent kit	Temperate
DREAL 2017	Run_1	DOUBS	Mainland France	ARCON	D-202		46.9464	6.3847	DMS	GetPlage Toulouse	Illumina MiSeq	biofilm	NucleoSpin Soil kit (Macherey-Nagel)	v2 reagent kit	Temperate
DREAL 2017	Run_1	DOUBS	Mainland France	MORTEAU	D-203		47.0475	6.64049	DMS	GetPlage Toulouse	Illumina MiSeq	biofilm	NucleoSpin Soil kit (Macherey-Nagel)	v2 reagent kit	Temperate
DREAL 2017	Run_1	DOUBS	Mainland France	GOUMOIS	D-204		47.2618	6.95142	DMS	GetPlage Toulouse	Illumina MiSeq	biofilm	NucleoSpin Soil kit (Macherey-Nagel)	v2 reagent kit	Temperate
DREAL 2017	Run_1	DESSOUBRE	Mainland France	ST HIPPOLYTE SUR LE DOUBS	D-205		47.3174	6.81088	DMS	GetPlage Toulouse	Illumina MiSeq	biofilm	NucleoSpin Soil kit (Macherey-Nagel)	v2 reagent kit	Temperate
DREAL 2017	Run_1	DOUBS	Mainland France	MATHAY	D-206		47.4519	6.79153	DMS	GetPlage Toulouse	Illumina MiSeq	biofilm	NucleoSpin Soil kit (Macherey-Nagel)	v2 reagent kit	Temperate
DREAL 2017	Run_1	GLAND	Mainland France	AUDINCOURT	D-207		47.4722	6.84236	DMS	GetPlage Toulouse	Illumina MiSeq	biofilm	NucleoSpin Soil kit (Macherey-Nagel)	v2 reagent kit	Temperate
DREAL 2017	Run_1	SAVOUREUSE	Mainland France	VIEUX CHARMONT	D-208		47.5218	6.84366	DMS	GetPlage Toulouse	Illumina MiSeq	biofilm	NucleoSpin Soil kit (Macherey-Nagel)	v2 reagent kit	Temperate
DREAL 2017	Run_1	DOUBS	Mainland France	COLOMBIER FONTAINE	D-209		47.4542	6.68216	DMS	GetPlage Toulouse	Illumina MiSeq	biofilm	NucleoSpin Soil kit (Macherey-Nagel)	v2 reagent kit	Temperate
DREAL 2017	Run_1	DOUBS	Mainland France	VAIRE	D-210		47.2855	6.14912	DMS	GetPlage Toulouse	Illumina MiSeq	biofilm	NucleoSpin Soil kit (Macherey-Nagel)	v2 reagent kit	Temperate
DREAL 2017	Run_1	DOUBS	Mainland France	THORAISE	D-211		47.1756	5.90527	DMS	GetPlage Toulouse	Illumina MiSeq	biofilm	NucleoSpin Soil kit (Macherey-Nagel)	v2 reagent kit	Temperate
DREAL 2017	Run_1	DOUBS	Mainland France	GEVRY	D-212		47.0355	5.45351	DMS	GetPlage Toulouse	Illumina MiSeq	biofilm	NucleoSpin Soil kit (Macherey-Nagel)	v2 reagent kit	Temperate
DREAL 2017	Run_1	LOUE	Mainland France	MOUTHIER HAUTE PIERRE	D-213		47.0373	6.27527	DMS	GetPlage Toulouse	Illumina MiSeq	biofilm	NucleoSpin Soil kit (Macherey-Nagel)	v2 reagent kit	Temperate
DREAL 2017	Run_1	LOUE	Mainland France	PARCEY	D-214		47.0149	5.49399	DMS	GetPlage Toulouse	Illumina MiSeq	biofilm	NucleoSpin Soil kit (Macherey-Nagel)	v2 reagent kit	Temperate
DREAL 2017	Run_1	REYSSOUZE	Mainland France	VIRIAT	D-215		46.2576	5.19596	DMS	GetPlage Toulouse	Illumina MiSeq	biofilm	NucleoSpin Soil kit (Macherey-Nagel)	v2 reagent kit	Temperate
DREAL 2017	Run_1	IRANCE	Mainland France	MONTCET	D-216		46.2297	5.07138	DMS	GetPlage Toulouse	Illumina MiSeq	biofilm	NucleoSpin Soil kit (Macherey-Nagel)	v2 reagent kit	Temperate
DREAL 2017	Run_1	ROCHEFORT	Mainland France	LES ARDILLATS	D-217		46.1885	4.54643	DMS	GetPlage Toulouse	Illumina MiSeq	biofilm	NucleoSpin Soil kit (Macherey-Nagel)	v2 reagent kit	Temperate
DREAL 2017	Run_1	VAUXONNE	Mainland France	ST GEORGES DE RENEINS	D-218		46.0659	4.71344	DMS	GetPlage Toulouse	Illumina MiSeq	biofilm	NucleoSpin Soil kit (Macherey-Nagel)	v2 reagent kit	Temperate
DREAL 2017	Run_1	MORGON	Mainland France	VILLEFRANCHE SUR SAONE	D-219		45.9864	4.73757	DMS	GetPlage Toulouse	Illumina MiSeq	biofilm	NucleoSpin Soil kit (Macherey-Nagel)	v2 reagent kit	Temperate
DREAL 2017	Run_1	SAONE	Mainland France	ST BERNARD	D-220		45.9441	4.72894	DMS	GetPlage Toulouse	Illumina MiSeq	biofilm	NucleoSpin Soil kit (Macherey-Nagel)	v2 reagent kit	Temperate
DREAL 2017	Run_1	AZERGUES	Mainland France	BELMONT D'AZERGUES	D-221		45.8588	4.66819	DMS	GetPlage Toulouse	Illumina MiSeq	biofilm	NucleoSpin Soil kit (Macherey-Nagel)	v2 reagent kit	Temperate
DREAL 2017	Run_1	BREVENNE	Mainland France	SAIN BEL	D-222		45.8161	4.60572	DMS	GetPlage Toulouse	Illumina MiSeq	biofilm	NucleoSpin Soil kit (Macherey-Nagel)	v2 reagent kit	Temperate
DREAL 2017	Run_1	AZERGUES	Mainland France	LUCENAY	D-223		45.9119	4.72572	DMS	GetPlage Toulouse	Illumina MiSeq	biofilm	NucleoSpin Soil kit (Macherey-Nagel)	v2 reagent kit	Temperate
DREAL 2017	Run_1	ECHETS	Mainland France	FLEURIEU SUR SAONE	D-224		45.8586	4.86538	DMS	GetPlage Toulouse	Illumina MiSeq	biofilm	NucleoSpin Soil kit (Macherey-Nagel)	v2 reagent kit	Temperate
DREAL 2017	Run_1	SAONE	Mainland France	LYON	D-225		45.7965	4.83191	DMS	GetPlage Toulouse	Illumina MiSeq	biofilm	NucleoSpin Soil kit (Macherey-Nagel)	v2 reagent kit	Temperate
DREAL 2017	Run_1	SEMINE	Mainland France	BELLEYDOUX	D-226		46.2442	5.79641	DMS	GetPlage Toulouse	Illumina MiSeq	biofilm	NucleoSpin Soil kit (Macherey-Nagel)	v2 reagent kit	Temperate
DREAL 2017	Run_1	VALSERINE	Mainland France	LAJOUX	D-227		46.3968	6.0397	DMS	GetPlage Toulouse	Illumina MiSeq	biofilm	NucleoSpin Soil kit (Macherey-Nagel)	v2 reagent kit	Temperate
DREAL 2017	Run_1	RHONE	Mainland France	MASSIGNIEU DE RIVES	D-228		45.7534	5.78277	DMS	GetPlage Toulouse	Illumina MiSeq	biofilm	NucleoSpin Soil kit (Macherey-Nagel)	v2 reagent kit	Temperate
DREAL 2017	Run_1	MANDORNE	Mainland France	ONCIEU	D-229		45.9771	5.47326	DMS	GetPlage Toulouse	Illumina MiSeq	biofilm	NucleoSpin Soil kit (Macherey-Nagel)	v2 reagent kit	Temperate
DREAL 2017	Run_1	FURANS	Mainland France	LA BURBANCHE	D-230		45.8455	5.559	DMS	GetPlage Toulouse	Illumina MiSeq	biofilm	NucleoSpin Soil kit (Macherey-Nagel)	v2 reagent kit	Temperate
DREAL 2017	Run_1	RHONE	Mainland France	MURS ET GELIGNIEUX	D-231		45.6384	5.62304	DMS	GetPlage Toulouse	Illumina MiSeq	biofilm	NucleoSpin Soil kit (Macherey-Nagel)	v2 reagent kit	Temperate
DREAL 2017	Run_1	RHONE	Mainland France	ST SORLIN EN BUGEY	D-232		45.8827	5.34712	DMS	GetPlage Toulouse	Illumina MiSeq	biofilm	NucleoSpin Soil kit (Macherey-Nagel)	v2 reagent kit	Temperate
DREAL 2017	Run_1	AIN	Mainland France	PONT DU NAVOY	D-233		46.7412	5.79267	DMS	GetPlage Toulouse	Illumina MiSeq	biofilm	NucleoSpin Soil kit (Macherey-Nagel)	v2 reagent kit	Temperate
DREAL 2017	Run_1	AIN	Mainland France	PONT DE POITTE	D-234		46.5977	5.69935	DMS	GetPlage Toulouse	Illumina MiSeq	biofilm	NucleoSpin Soil kit (Macherey-Nagel)	v2 reagent kit	Temperate
DREAL 2017	Run_1	BIENNE	Mainland France	JEURRE	D-235		46.3669	5.71124	DMS	GetPlage Toulouse	Illumina MiSeq	biofilm	NucleoSpin Soil kit (Macherey-Nagel)	v2 reagent kit	Temperate
DREAL 2017	Run_1	AIN	Mainland France	PONCIN	D-236		46.09	5.40308	DMS	GetPlage Toulouse	Illumina MiSeq	biofilm	NucleoSpin Soil kit (Macherey-Nagel)	v2 reagent kit	Temperate
DREAL 2017	Run_1	ALBARINE	Mainland France	ARGIS	D-237		45.9466	5.47686	DMS	GetPlage Toulouse	Illumina MiSeq	biofilm	NucleoSpin Soil kit (Macherey-Nagel)	v2 reagent kit	Temperate
DREAL 2017	Run_1	TOISON	Mainland France	VILLIEU LOYES MOLLON	D-238		45.9207	5.22819	DMS	GetPlage Toulouse	Illumina MiSeq	biofilm	NucleoSpin Soil kit (Macherey-Nagel)	v2 reagent kit	Temperate
DREAL 2017	Run_1	YZERON	Mainland France	OULLINS	D-239		45.7211	4.80388	DMS	GetPlage Toulouse	Illumina MiSeq	biofilm	NucleoSpin Soil kit (Macherey-Nagel)	v2 reagent kit	Temperate
DREAL 2017	Run_1	RHONE	Mainland France	MIRIBEL	D-240		45.8194	4.9475	DMS	GetPlage Toulouse	Illumina MiSeq	biofilm	NucleoSpin Soil kit (Macherey-Nagel)	v2 reagent kit	Temperate
DREAL 2017	Run_1	RHONE	Mainland France	LYON	D-241		45.733	4.82035	DMS	GetPlage Toulouse	Illumina MiSeq	biofilm	NucleoSpin Soil kit (Macherey-Nagel)	v2 reagent kit	Temperate
DREAL 2017	Run_1	OZON	Mainland France	SOLAIZE	D-242		45.633	4.82261	DMS	GetPlage Toulouse	Illumina MiSeq	biofilm	NucleoSpin Soil kit (Macherey-Nagel)	v2 reagent kit	Temperate
DREAL 2017	Run_1	RATAPON	Mainland France	JONAGE	D-243		45.7958	5.03712	DMS	GetPlage Toulouse	Illumina MiSeq	biofilm	NucleoSpin Soil kit (Macherey-Nagel)	v2 reagent kit	Temperate
DREAL 2017	Run_1	ARTILLA	Mainland France	ST MARTIN EN HAUT	D-244		45.67	4.5968	DMS	GetPlage Toulouse	Illumina MiSeq	biofilm	NucleoSpin Soil kit (Macherey-Nagel)	v2 reagent kit	Temperate
DREAL 2017	Run_1	MORNANTET	Mainland France	GIVORS	D-246		45.6032	4.77098	DMS	GetPlage Toulouse	Illumina MiSeq	biofilm	NucleoSpin Soil kit (Macherey-Nagel)	v2 reagent kit	Temperate
DREAL 2017	Run_1	GARON	Mainland France	BRIGNAIS	D-247		45.6871	4.74305	DMS	GetPlage Toulouse	Illumina MiSeq	biofilm	NucleoSpin Soil kit (Macherey-Nagel)	v2 reagent kit	Temperate
DREAL 2017	Run_1	GIER	Mainland France	GIVORS	D-248		45.5875	4.76119	DMS	GetPlage Toulouse	Illumina MiSeq	biofilm	NucleoSpin Soil kit (Macherey-Nagel)	v2 reagent kit	Temperate
DREAL 2017	Run_1	RHONE	Mainland France	CHASSE SUR RHONE	D-249		45.5812	4.78083	DMS	GetPlage Toulouse	Illumina MiSeq	biofilm	NucleoSpin Soil kit (Macherey-Nagel)	v2 reagent kit	Temperate
DREAL 2017	Run_1	ORAIN	Mainland France	CHAUSSIN	D-250		46.9782	5.40767	DMS	GetPlage Toulouse	Illumina MiSeq	biofilm	NucleoSpin Soil kit (Macherey-Nagel)	v2 reagent kit	Temperate
DREAL 2017	Run_1	NOIRONTE	Mainland France	RUFFEY LE CHATEAU	D-251		47.2858	5.80676	DMS	GetPlage Toulouse	Illumina MiSeq	biofilm	NucleoSpin Soil kit (Macherey-Nagel)	v2 reagent kit	Temperate
DREAL 2017	Run_1	CUSANCIN	Mainland France	BAUME LES DAMES	D-252		47.3412	6.38196	DMS	GetPlage Toulouse	Illumina MiSeq	biofilm	NucleoSpin Soil kit (Macherey-Nagel)	v2 reagent kit	Temperate
DREAL 2017	Run_1	CLAUGE	Mainland France	LA LOYE	D-253		47.0359	5.53997	DMS	GetPlage Toulouse	Illumina MiSeq	biofilm	NucleoSpin Soil kit (Macherey-Nagel)	v2 reagent kit	Temperate
DREAL 2017	Run_1	CUISANCE	Mainland France	VADANS	D-254		46.9247	5.70222	DMS	GetPlage Toulouse	Illumina MiSeq	biofilm	NucleoSpin Soil kit (Macherey-Nagel)	v2 reagent kit	Temperate
DREAL 2017	Run_1	VALSERINE	Mainland France	MONTANGES	D-255		46.1503	5.80399	DMS	GetPlage Toulouse	Illumina MiSeq	biofilm	NucleoSpin Soil kit (Macherey-Nagel)	v2 reagent kit	Temperate
DREAL 2017	Run_1	OIGNIN	Mainland France	SAMOGNAT	D-256		46.2911	5.5892	DMS	GetPlage Toulouse	Illumina MiSeq	biofilm	NucleoSpin Soil kit (Macherey-Nagel)	v2 reagent kit	Temperate
DREAL 2017	Run_1	SURAN	Mainland France	NEUVILLE SUR AIN	D-257		46.0812	5.34056	DMS	GetPlage Toulouse	Illumina MiSeq	biofilm	NucleoSpin Soil kit (Macherey-Nagel)	v2 reagent kit	Temperate
DREAL 2017	Run_1	TURDINE	Mainland France	JOUX	D-258		45.8894	4.37818	DMS	GetPlage Toulouse	Illumina MiSeq	biofilm	NucleoSpin Soil kit (Macherey-Nagel)	v2 reagent kit	Temperate
DREAL 2017	Run_1	PISSEUR	Mainland France	LA TRANCLIERE	D-259		46.1087	5.26159	DMS	GetPlage Toulouse	Illumina MiSeq	biofilm	NucleoSpin Soil kit (Macherey-Nagel)	v2 reagent kit	Temperate
DREAL 2017	Run_1	SAONE	Mainland France	ST SYMPHORIEN D ANCELLES	D-260		46.1879	4.7802	DMS	GetPlage Toulouse	Illumina MiSeq	biofilm	NucleoSpin Soil kit (Macherey-Nagel)	v2 reagent kit	Temperate
DREAL 2017	Run_1	GIER	Mainland France	LA VALLA EN GIER	D-261		45.4131	4.53664	DMS	GetPlage Toulouse	Illumina MiSeq	biofilm	NucleoSpin Soil kit (Macherey-Nagel)	v2 reagent kit	Temperate
DREAL 2017	Run_1	BATALON	Mainland France	ST PIERRE DE BOEUF	D-262		45.389	4.74734	DMS	GetPlage Toulouse	Illumina MiSeq	biofilm	NucleoSpin Soil kit (Macherey-Nagel)	v2 reagent kit	Temperate
DREAL 2017	Run_1	LOUE	Mainland France	CHISSEY SUR LOUE	D-263		47.0032	5.70401	DMS	GetPlage Toulouse	Illumina MiSeq	biofilm	NucleoSpin Soil kit (Macherey-Nagel)	v2 reagent kit	Temperate
DREAL 2017	Run_1	FURIEUSE	Mainland France	LA CHAPELLE SUR FURIEUSE	D-264		46.9988	5.85314	DMS	GetPlage Toulouse	Illumina MiSeq	biofilm	NucleoSpin Soil kit (Macherey-Nagel)	v2 reagent kit	Temperate
DREAL 2017	Run_1	VALOUSE	Mainland France	CORNOD	D-265		46.2943	5.52831	DMS	GetPlage Toulouse	Illumina MiSeq	biofilm	NucleoSpin Soil kit (Macherey-Nagel)	v2 reagent kit	Temperate
DREAL 2017	Run_1	ALLONDON	Mainland France	THOIRY	D-266		46.2295	6.01356	DMS	GetPlage Toulouse	Illumina MiSeq	biofilm	NucleoSpin Soil kit (Macherey-Nagel)	v2 reagent kit	Temperate
DREAL 2017	Run_2	L'ANDLAU	Mainland France		D-034		48.3949	7.40267	DMS	GetPlage	Illumina MiSeq	biofilm	NucleoSpin Soil kit (Macherey-Nagel)	v2 reagent kit	Temperate
DREAL 2017	Run_2	L'ANDLAU	Mainland France		D-035		48.4426	7.59058	DMS	GetPlage	Illumina MiSeq	biofilm	NucleoSpin Soil kit (Macherey-Nagel)	v2 reagent kit	Temperate
DREAL 2017	Run_2	L'ANDLAU	Mainland France		D-036		48.4915	7.6854	DMS	GetPlage	Illumina MiSeq	biofilm	NucleoSpin Soil kit (Macherey-Nagel)	v2 reagent kit	Temperate
DREAL 2017	Run_2	L'EHN	Mainland France		D-037		48.4558	7.37201	DMS	GetPlage	Illumina MiSeq	biofilm	NucleoSpin Soil kit (Macherey-Nagel)	v2 reagent kit	Temperate
DREAL 2017	Run_2	L'EHN	Mainland France		D-038		48.4597	7.38809	DMS	GetPlage	Illumina MiSeq	biofilm	NucleoSpin Soil kit (Macherey-Nagel)	v2 reagent kit	Temperate
DREAL 2017	Run_2	L'EHN	Mainland France		D-039		48.4573	7.55284	DMS	GetPlage	Illumina MiSeq	biofilm	NucleoSpin Soil kit (Macherey-Nagel)	v2 reagent kit	Temperate
DREAL 2017	Run_2	L'EHN	Mainland France		D-040		48.5135	7.68655	DMS	GetPlage	Illumina MiSeq	biofilm	NucleoSpin Soil kit (Macherey-Nagel)	v2 reagent kit	Temperate
DREAL 2017	Run_2	SEINE	Mainland France	Les sources de la Seine	D-069		47.486	4.71699	DMS	GetPlage	Illumina MiSeq	biofilm	NucleoSpin Soil kit (Macherey-Nagel)	v2 reagent kit	Temperate
DREAL 2017	Run_2	Le Noireau	Mainland France		D-070		48.8132	-0.601518	DMS	GetPlage	Illumina MiSeq	biofilm	NucleoSpin Soil kit (Macherey-Nagel)	v2 reagent kit	Temperate
DREAL 2017	Run_2	La Dathée	Mainland France		D-071		48.8155	-0.932084	DMS	GetPlage	Illumina MiSeq	biofilm	NucleoSpin Soil kit (Macherey-Nagel)	v2 reagent kit	Temperate
DREAL 2017	Run_2	La Mousse	Mainland France	La Mousse à Saint Michel des Andaines	D-072		48.5795	-0.41612	DMS	GetPlage	Illumina MiSeq	biofilm	NucleoSpin Soil kit (Macherey-Nagel)	v2 reagent kit	Temperate
DREAL 2017	Run_2	La Touquette	Mainland France	La Touquette en amont de l'Etang Neuf	D-073		48.8109	0.455167	DMS	GetPlage	Illumina MiSeq	biofilm	NucleoSpin Soil kit (Macherey-Nagel)	v2 reagent kit	Temperate
DREAL 2017	Run_2	SOMME	Mainland France	LA SOMME RIVIÈRE À BRAY SUR SOMME (80)	D-074		49.9367	2.71818	DMS	GetPlage	Illumina MiSeq	biofilm	NucleoSpin Soil kit (Macherey-Nagel)	v2 reagent kit	Temperate
DREAL 2017	Run_2	OISE	Mainland France		D-075		49.9102	3.82808	DMS	GetPlage	Illumina MiSeq	biofilm	NucleoSpin Soil kit (Macherey-Nagel)	v2 reagent kit	Temperate
DREAL 2017	Run_2		Mainland France		D-076		46.1175	1.33778	DMS	GetPlage	Illumina MiSeq	biofilm	NucleoSpin Soil kit (Macherey-Nagel)	v2 reagent kit	Temperate
DREAL 2017	Run_2	La Drone	Mainland France	La Drone à Dournazac	D-077		45.6247	0.9173	DMS	GetPlage	Illumina MiSeq	biofilm	NucleoSpin Soil kit (Macherey-Nagel)	v2 reagent kit	Temperate
DREAL 2017	Run_2		Mainland France		D-078		46.0719	1.92267	DMS	GetPlage	Illumina MiSeq	biofilm	NucleoSpin Soil kit (Macherey-Nagel)	v2 reagent kit	Temperate
DREAL 2017	Run_2	le Planchemouton	Mainland France	le Planchemouton à Nedd	D-079		45.7388	1.76142	DMS	GetPlage	Illumina MiSeq	biofilm	NucleoSpin Soil kit (Macherey-Nagel)	v2 reagent kit	Temperate
DREAL 2017	Run_2	SEINE	Mainland France		D-080		48.3888	2.95968	DMS	GetPlage	Illumina MiSeq	biofilm	NucleoSpin Soil kit (Macherey-Nagel)	v2 reagent kit	Temperate
DREAL 2017	Run_2	SEINE	Mainland France		D-081		48.5375	2.54786	DMS	GetPlage	Illumina MiSeq	biofilm	NucleoSpin Soil kit (Macherey-Nagel)	v2 reagent kit	Temperate
DREAL 2017	Run_2	SEINE	Mainland France		D-082		48.6607	2.41658	DMS	GetPlage	Illumina MiSeq	biofilm	NucleoSpin Soil kit (Macherey-Nagel)	v2 reagent kit	Temperate
DREAL 2017	Run_2	SEINE	Mainland France		D-083		48.5489	3.68083	DMS	GetPlage	Illumina MiSeq	biofilm	NucleoSpin Soil kit (Macherey-Nagel)	v2 reagent kit	Temperate
DREAL 2017	Run_2	SEINE	Mainland France		D-084		49.0213	1.61123	DMS	GetPlage	Illumina MiSeq	biofilm	NucleoSpin Soil kit (Macherey-Nagel)	v2 reagent kit	Temperate
DREAL 2017	Run_2	SEINE	Mainland France		D-085		48.9368	2.03884	DMS	GetPlage	Illumina MiSeq	biofilm	NucleoSpin Soil kit (Macherey-Nagel)	v2 reagent kit	Temperate
DREAL 2017	Run_2	SEINE	Mainland France		D-086		48.7477	2.43382	DMS	GetPlage	Illumina MiSeq	biofilm	NucleoSpin Soil kit (Macherey-Nagel)	v2 reagent kit	Temperate
DREAL 2017	Run_2	SEINE	Mainland France		D-088		48.8667	2.22949	DMS	GetPlage	Illumina MiSeq	biofilm	NucleoSpin Soil kit (Macherey-Nagel)	v2 reagent kit	Temperate
DREAL 2017	Run_2	SEINE	Mainland France		D-089		48.9785	2.00115	DMS	GetPlage	Illumina MiSeq	biofilm	NucleoSpin Soil kit (Macherey-Nagel)	v2 reagent kit	Temperate
DREAL 2017	Run_2	SEINE	Mainland France		D-090		48.7187	2.4156	DMS	GetPlage	Illumina MiSeq	biofilm	NucleoSpin Soil kit (Macherey-Nagel)	v2 reagent kit	Temperate
DREAL 2017	Run_2	SEINE	Mainland France		D-091		48.4685	3.41621	DMS	GetPlage	Illumina MiSeq	biofilm	NucleoSpin Soil kit (Macherey-Nagel)	v2 reagent kit	Temperate
DREAL 2017	Run_2	SEINE	Mainland France		D-092		49.037	1.57197	DMS	GetPlage	Illumina MiSeq	biofilm	NucleoSpin Soil kit (Macherey-Nagel)	v2 reagent kit	Temperate
DREAL 2017	Run_2	Source	Mainland France	Source du Tennis	D-093		45.8199	3.56374	DMS	GetPlage	Illumina MiSeq	biofilm	NucleoSpin Soil kit (Macherey-Nagel)	v2 reagent kit	Temperate
DREAL 2017	Run_2	Source	Mainland France	Source Gargouillère	D-094		45.7068	3.26058	DMS	GetPlage	Illumina MiSeq	biofilm	NucleoSpin Soil kit (Macherey-Nagel)	v2 reagent kit	Temperate
DREAL 2017	Run_2	Source	Mainland France	Source Font de Bleix	D-095		45.6811	3.20271	DMS	GetPlage	Illumina MiSeq	biofilm	NucleoSpin Soil kit (Macherey-Nagel)	v2 reagent kit	Temperate
DREAL 2017	Run_2	Source	Mainland France	Source du Ceix	D-096		45.9492	3.09152	DMS	GetPlage	Illumina MiSeq	biofilm	NucleoSpin Soil kit (Macherey-Nagel)	v2 reagent kit	Temperate
DREAL 2017	Run_2	SEINE	Mainland France		D-103		49.1791	1.35371	DMS	GetPlage	Illumina MiSeq	biofilm	NucleoSpin Soil kit (Macherey-Nagel)	v2 reagent kit	Temperate
DREAL 2017	Run_2	SEINE	Mainland France		D-104		49.3101	1.23666	DMS	GetPlage	Illumina MiSeq	biofilm	NucleoSpin Soil kit (Macherey-Nagel)	v2 reagent kit	Temperate
DREAL 2017	Run_2	SEINE	Mainland France		D-105		49.3076	1.15843	DMS	GetPlage	Illumina MiSeq	biofilm	NucleoSpin Soil kit (Macherey-Nagel)	v2 reagent kit	Temperate
DREAL 2017	Run_2	SEINE	Mainland France		D-106		49.3386	1.09683	DMS	GetPlage	Illumina MiSeq	biofilm	NucleoSpin Soil kit (Macherey-Nagel)	v2 reagent kit	Temperate
DREAL 2017	Run_2	SEINE	Mainland France		D-107		49.3519	0.934014	DMS	GetPlage	Illumina MiSeq	biofilm	NucleoSpin Soil kit (Macherey-Nagel)	v2 reagent kit	Temperate
DREAL 2017	Run_2	SEINE	Mainland France		D-108		49.5143	0.676982	DMS	GetPlage	Illumina MiSeq	biofilm	NucleoSpin Soil kit (Macherey-Nagel)	v2 reagent kit	Temperate
DREAL 2017	Run_2	SEINE	Mainland France		D-109		49.4429	1.06979	DMS	GetPlage	Illumina MiSeq	biofilm	NucleoSpin Soil kit (Macherey-Nagel)	v2 reagent kit	Temperate
DREAL 2017	Run_2	RU DE LA MAILLERAYE-SUR-SEINE	Mainland France		D-110		49.4764	0.771643	DMS	GetPlage	Illumina MiSeq	biofilm	NucleoSpin Soil kit (Macherey-Nagel)	v2 reagent kit	Temperate
DREAL 2017	Run_2	La Dordogne	Mainland France		D-111		44.8209	0.0772816	DMS	GetPlage	Illumina MiSeq	biofilm	NucleoSpin Soil kit (Macherey-Nagel)	v2 reagent kit	Temperate
DREAL 2017	Run_2	La Dordogne	Mainland France		D-112		44.8239	1.28316	DMS	GetPlage	Illumina MiSeq	biofilm	NucleoSpin Soil kit (Macherey-Nagel)	v2 reagent kit	Temperate
DREAL 2017	Run_2	La Dordogne	Mainland France		D-113		44.8396	0.332018	DMS	GetPlage	Illumina MiSeq	biofilm	NucleoSpin Soil kit (Macherey-Nagel)	v2 reagent kit	Temperate
DREAL 2017	Run_2	La Dordogne	Mainland France		D-114		44.8479	0.483198	DMS	GetPlage	Illumina MiSeq	biofilm	NucleoSpin Soil kit (Macherey-Nagel)	v2 reagent kit	Temperate
DREAL 2017	Run_2	La Dordogne	Mainland France		D-115		44.8437	0.52793	DMS	GetPlage	Illumina MiSeq	biofilm	NucleoSpin Soil kit (Macherey-Nagel)	v2 reagent kit	Temperate
DREAL 2017	Run_2	La Dordogne	Mainland France		D-116		44.873	0.822078	DMS	GetPlage	Illumina MiSeq	biofilm	NucleoSpin Soil kit (Macherey-Nagel)	v2 reagent kit	Temperate
DREAL 2017	Run_2	La Dordogne	Mainland France		D-117		44.8059	1.20416	DMS	GetPlage	Illumina MiSeq	biofilm	NucleoSpin Soil kit (Macherey-Nagel)	v2 reagent kit	Temperate
DREAL 2017	Run_2	La Dordogne	Mainland France		D-118		44.8659	1.35682	DMS	GetPlage	Illumina MiSeq	biofilm	NucleoSpin Soil kit (Macherey-Nagel)	v2 reagent kit	Temperate
DREAL 2017	Run_2	La Dordogne	Mainland France		D-119		44.8717	1.43203	DMS	GetPlage	Illumina MiSeq	biofilm	NucleoSpin Soil kit (Macherey-Nagel)	v2 reagent kit	Temperate
DREAL 2017	Run_2	La Dordogne	Mainland France		D-120		44.8825	1.48533	DMS	GetPlage	Illumina MiSeq	biofilm	NucleoSpin Soil kit (Macherey-Nagel)	v2 reagent kit	Temperate
DREAL 2017	Run_2	La Dordogne	Mainland France		D-121		44.9157	1.74361	DMS	GetPlage	Illumina MiSeq	biofilm	NucleoSpin Soil kit (Macherey-Nagel)	v2 reagent kit	Temperate
DREAL 2017	Run_2	La Dordogne	Mainland France		D-122		45.0238	1.84382	DMS	GetPlage	Illumina MiSeq	biofilm	NucleoSpin Soil kit (Macherey-Nagel)	v2 reagent kit	Temperate
DREAL 2017	Run_2	La Dordogne	Mainland France		D-123		45.0576	1.91284	DMS	GetPlage	Illumina MiSeq	biofilm	NucleoSpin Soil kit (Macherey-Nagel)	v2 reagent kit	Temperate
DREAL 2017	Run_2	La Dordogne	Mainland France		D-124		45.0918	1.94029	DMS	GetPlage	Illumina MiSeq	biofilm	NucleoSpin Soil kit (Macherey-Nagel)	v2 reagent kit	Temperate
DREAL 2017	Run_2	La Dordogne	Mainland France		D-125		45.5856	2.54884	DMS	GetPlage	Illumina MiSeq	biofilm	NucleoSpin Soil kit (Macherey-Nagel)	v2 reagent kit	Temperate
DREAL 2017	Run_2	La Dordogne	Mainland France		D-126		45.6042	2.69099	DMS	GetPlage	Illumina MiSeq	biofilm	NucleoSpin Soil kit (Macherey-Nagel)	v2 reagent kit	Temperate
DREAL 2017	Run_2	La Dordogne	Mainland France		D-127		45.5897	2.7666	DMS	GetPlage	Illumina MiSeq	biofilm	NucleoSpin Soil kit (Macherey-Nagel)	v2 reagent kit	Temperate
DREAL 2017	Run_2	La Garonne	Mainland France		D-128		44.0225	1.0794	DMS	GetPlage	Illumina MiSeq	biofilm	NucleoSpin Soil kit (Macherey-Nagel)	v2 reagent kit	Temperate
DREAL 2017	Run_2	La Garonne	Mainland France		D-129		43.9529	1.17194	DMS	GetPlage	Illumina MiSeq	biofilm	NucleoSpin Soil kit (Macherey-Nagel)	v2 reagent kit	Temperate
DREAL 2017	Run_2	La Garonne	Mainland France		D-130		43.8539	1.24299	DMS	GetPlage	Illumina MiSeq	biofilm	NucleoSpin Soil kit (Macherey-Nagel)	v2 reagent kit	Temperate
DREAL 2017	Run_2	La Garonne	Mainland France		D-131		43.7777	1.30713	DMS	GetPlage	Illumina MiSeq	biofilm	NucleoSpin Soil kit (Macherey-Nagel)	v2 reagent kit	Temperate
DREAL 2017	Run_2	La Garonne	Mainland France		D-132		43.7004	1.36814	DMS	GetPlage	Illumina MiSeq	biofilm	NucleoSpin Soil kit (Macherey-Nagel)	v2 reagent kit	Temperate
DREAL 2017	Run_2	La Garonne	Mainland France		D-133		43.6249	1.40096	DMS	GetPlage	Illumina MiSeq	biofilm	NucleoSpin Soil kit (Macherey-Nagel)	v2 reagent kit	Temperate
DREAL 2017	Run_2	La Garonne	Mainland France		D-134		43.6019	1.43557	DMS	GetPlage	Illumina MiSeq	biofilm	NucleoSpin Soil kit (Macherey-Nagel)	v2 reagent kit	Temperate
DREAL 2017	Run_2	La Garonne	Mainland France		D-135		43.5724	1.4369	DMS	GetPlage	Illumina MiSeq	biofilm	NucleoSpin Soil kit (Macherey-Nagel)	v2 reagent kit	Temperate
DREAL 2017	Run_2	OISE	Mainland France		D-136		49.0844	2.20406	DMS	GetPlage	Illumina MiSeq	biofilm	NucleoSpin Soil kit (Macherey-Nagel)	v2 reagent kit	Temperate
DREAL 2017	Run_2	SEINE	Mainland France		D-137		48.9886	2.0829	DMS	GetPlage	Illumina MiSeq	biofilm	NucleoSpin Soil kit (Macherey-Nagel)	v2 reagent kit	Temperate
DREAL 2017	Run_2	ALLIER	Mainland France		D-138		44.7258	3.86572	DMS	GetPlage	Illumina MiSeq	biofilm	NucleoSpin Soil kit (Macherey-Nagel)	v2 reagent kit	Temperate
DREAL 2017	Run_2	ALLIER	Mainland France		D-139		44.8387	3.73881	DMS	GetPlage	Illumina MiSeq	biofilm	NucleoSpin Soil kit (Macherey-Nagel)	v2 reagent kit	Temperate
DREAL 2017	Run_2	ALLIER	Mainland France		D-140		45.1156	3.49068	DMS	GetPlage	Illumina MiSeq	biofilm	NucleoSpin Soil kit (Macherey-Nagel)	v2 reagent kit	Temperate
DREAL 2017	Run_2	ALLIER	Mainland France		D-141		45.5665	3.25248	DMS	GetPlage	Illumina MiSeq	biofilm	NucleoSpin Soil kit (Macherey-Nagel)	v2 reagent kit	Temperate
DREAL 2017	Run_2	ALLIER	Mainland France		D-142		45.739	3.22336	DMS	GetPlage	Illumina MiSeq	biofilm	NucleoSpin Soil kit (Macherey-Nagel)	v2 reagent kit	Temperate
DREAL 2017	Run_2	ALLIER	Mainland France		D-143		45.9686	3.44764	DMS	GetPlage	Illumina MiSeq	biofilm	NucleoSpin Soil kit (Macherey-Nagel)	v2 reagent kit	Temperate
DREAL 2017	Run_2	ALLIER	Mainland France		D-144		46.1914	3.41868	DMS	GetPlage	Illumina MiSeq	biofilm	NucleoSpin Soil kit (Macherey-Nagel)	v2 reagent kit	Temperate
DREAL 2017	Run_2	ALLIER	Mainland France		D-145		46.403	3.31918	DMS	GetPlage	Illumina MiSeq	biofilm	NucleoSpin Soil kit (Macherey-Nagel)	v2 reagent kit	Temperate
DREAL 2017	Run_2	ALLIER	Mainland France		D-146		46.6595	3.22837	DMS	GetPlage	Illumina MiSeq	biofilm	NucleoSpin Soil kit (Macherey-Nagel)	v2 reagent kit	Temperate
DREAL 2017	Run_2	ALLIER	Mainland France		D-147		46.8153	3.04526	DMS	GetPlage	Illumina MiSeq	biofilm	NucleoSpin Soil kit (Macherey-Nagel)	v2 reagent kit	Temperate
DREAL 2017	Run_2	SEINE	Mainland France		D-148		48.9444	2.15776	DMS	GetPlage	Illumina MiSeq	biofilm	NucleoSpin Soil kit (Macherey-Nagel)	v2 reagent kit	Temperate
DREAL 2017	Run_2	La Garonne	Mainland France		D-177		44.5521	-0.0040463	DMS	GetPlage	Illumina MiSeq	biofilm	NucleoSpin Soil kit (Macherey-Nagel)	v2 reagent kit	Temperate
DREAL 2017	Run_2	La Garonne	Mainland France		D-178		44.5096	0.0818723	DMS	GetPlage	Illumina MiSeq	biofilm	NucleoSpin Soil kit (Macherey-Nagel)	v2 reagent kit	Temperate
DREAL 2017	Run_2	La Garonne	Mainland France		D-179		44.4113	0.222797	DMS	GetPlage	Illumina MiSeq	biofilm	NucleoSpin Soil kit (Macherey-Nagel)	v2 reagent kit	Temperate
DREAL 2017	Run_2	SEINE	Mainland France		D-180		47.7642	4.57099	DMS	GetPlage	Illumina MiSeq	biofilm	NucleoSpin Soil kit (Macherey-Nagel)	v2 reagent kit	Temperate
DREAL 2017	Run_2	SEINE	Mainland France		D-181		47.9429	4.50757	DMS	GetPlage	Illumina MiSeq	biofilm	NucleoSpin Soil kit (Macherey-Nagel)	v2 reagent kit	Temperate
DREAL 2017	Run_2	SEINE	Mainland France		D-182		48.204	4.18668	DMS	GetPlage	Illumina MiSeq	biofilm	NucleoSpin Soil kit (Macherey-Nagel)	v2 reagent kit	Temperate
DREAL 2017	Run_2	SEINE	Mainland France		D-183		48.5074	3.88983	DMS	GetPlage	Illumina MiSeq	biofilm	NucleoSpin Soil kit (Macherey-Nagel)	v2 reagent kit	Temperate
DREAL 2017	Run_2	OISE	Mainland France		D-184		49.9662	4.10457	DMS	GetPlage	Illumina MiSeq	biofilm	NucleoSpin Soil kit (Macherey-Nagel)	v2 reagent kit	Temperate
DREAL 2017	Run_2	OISE	Mainland France		D-185		49.7806	3.3993	DMS	GetPlage	Illumina MiSeq	biofilm	NucleoSpin Soil kit (Macherey-Nagel)	v2 reagent kit	Temperate
DREAL 2017	Run_2	OISE	Mainland France		D-186		49.6229	3.28233	DMS	GetPlage	Illumina MiSeq	biofilm	NucleoSpin Soil kit (Macherey-Nagel)	v2 reagent kit	Temperate
DREAL 2017	Run_2	OISE	Mainland France		D-187		49.535	2.9699	DMS	GetPlage	Illumina MiSeq	biofilm	NucleoSpin Soil kit (Macherey-Nagel)	v2 reagent kit	Temperate
DREAL 2017	Run_2	OISE	Mainland France		D-188		49.4415	2.86452	DMS	GetPlage	Illumina MiSeq	biofilm	NucleoSpin Soil kit (Macherey-Nagel)	v2 reagent kit	Temperate
DREAL 2017	Run_2	OISE	Mainland France		D-189		49.3983	2.7871	DMS	GetPlage	Illumina MiSeq	biofilm	NucleoSpin Soil kit (Macherey-Nagel)	v2 reagent kit	Temperate
DREAL 2017	Run_2	OISE	Mainland France		D-190		49.3029	2.60416	DMS	GetPlage	Illumina MiSeq	biofilm	NucleoSpin Soil kit (Macherey-Nagel)	v2 reagent kit	Temperate
DREAL 2017	Run_2	OISE	Mainland France		D-191		49.262	2.47397	DMS	GetPlage	Illumina MiSeq	biofilm	NucleoSpin Soil kit (Macherey-Nagel)	v2 reagent kit	Temperate
DREAL 2017	Run_2	OISE	Mainland France		D-192		49.2136	2.42307	DMS	GetPlage	Illumina MiSeq	biofilm	NucleoSpin Soil kit (Macherey-Nagel)	v2 reagent kit	Temperate
DREAL 2017	Run_2	OISE	Mainland France		D-193		49.1454	2.28526	DMS	GetPlage	Illumina MiSeq	biofilm	NucleoSpin Soil kit (Macherey-Nagel)	v2 reagent kit	Temperate
DREAL 2017	Run_2	OISE	Mainland France		D-194		49.5195	3.27278	DMS	GetPlage	Illumina MiSeq	biofilm	NucleoSpin Soil kit (Macherey-Nagel)	v2 reagent kit	Temperate
DREAL 2017	Run_2	OISE	Mainland France		D-195		49.9711	3.62771	DMS	GetPlage	Illumina MiSeq	biofilm	NucleoSpin Soil kit (Macherey-Nagel)	v2 reagent kit	Temperate
DREAL 2017	Run_2	OISE	Mainland France		D-196		49.6069	3.22266	DMS	GetPlage	Illumina MiSeq	biofilm	NucleoSpin Soil kit (Macherey-Nagel)	v2 reagent kit	Temperate
DREAL 2017	Run_2	OISE	Mainland France		D-197		49.5458	2.96754	DMS	GetPlage	Illumina MiSeq	biofilm	NucleoSpin Soil kit (Macherey-Nagel)	v2 reagent kit	Temperate
DREAL 2017	Run_2	SOMME	Mainland France	LA SOMME CANALISÉE À VILLERS CARBONNEL (80)	D-267		49.8764	2.92181	DMS	GetPlage	Illumina MiSeq	biofilm	NucleoSpin Soil kit (Macherey-Nagel)	v2 reagent kit	Temperate
DREAL 2017	Run_2	SOMME	Mainland France	LA SOMME RIVIÈRE À MORCOURT (02)	D-268		49.88	3.31717	DMS	GetPlage	Illumina MiSeq	biofilm	NucleoSpin Soil kit (Macherey-Nagel)	v2 reagent kit	Temperate
DREAL 2017	Run_2	SOMME	Mainland France	LA SOMME RIVIÈRE À GAUCHY (02)	D-269		49.8271	3.26076	DMS	GetPlage	Illumina MiSeq	biofilm	NucleoSpin Soil kit (Macherey-Nagel)	v2 reagent kit	Temperate
DREAL 2017	Run_2	SOMME	Mainland France	LA SOMME RIVIÈRE À SÉRAUCOURT-LE-GRAND (02)	D-270		49.782	3.21168	DMS	GetPlage	Illumina MiSeq	biofilm	NucleoSpin Soil kit (Macherey-Nagel)	v2 reagent kit	Temperate
DREAL 2017	Run_2	SOMME	Mainland France	LA SOMME RIVIÈRE À HAM (80)	D-271		49.7506	3.06996	DMS	GetPlage	Illumina MiSeq	biofilm	NucleoSpin Soil kit (Macherey-Nagel)	v2 reagent kit	Temperate
DREAL 2017	Run_2	SOMME	Mainland France	LA SOMME RIVIÈRE À OFFOY (80)	D-272		49.7598	3.0072	DMS	GetPlage	Illumina MiSeq	biofilm	NucleoSpin Soil kit (Macherey-Nagel)	v2 reagent kit	Temperate
DREAL 2017	Run_2	SOMME	Mainland France	LA SOMME RIVIÈRE À VILLERS CARBONNEL (80)	D-273		49.8765	2.9282	DMS	GetPlage	Illumina MiSeq	biofilm	NucleoSpin Soil kit (Macherey-Nagel)	v2 reagent kit	Temperate
DREAL 2017	Run_2	SOMME	Mainland France	LA SOMME RIVIÈRE À BIACHES (80)	D-274		49.9374	2.90016	DMS	GetPlage	Illumina MiSeq	biofilm	NucleoSpin Soil kit (Macherey-Nagel)	v2 reagent kit	Temperate
DREAL 2017	Run_2	SOMME	Mainland France	LA SOMME CANALISÉE À DURY (02)	D-275		49.7413	3.14015	DMS	GetPlage	Illumina MiSeq	biofilm	NucleoSpin Soil kit (Macherey-Nagel)	v2 reagent kit	Temperate
DREAL 2017	Run_2	SOMME	Mainland France	LA SOMME CANALISÉE À OFFOY (80)	D-276		49.7589	3.00585	DMS	GetPlage	Illumina MiSeq	biofilm	NucleoSpin Soil kit (Macherey-Nagel)	v2 reagent kit	Temperate
DREAL 2017	Run_2	SOMME	Mainland France	LA SOMME CANALISÉE À CLÉRY SUR SOMME (80)	D-277		49.9475	2.87611	DMS	GetPlage	Illumina MiSeq	biofilm	NucleoSpin Soil kit (Macherey-Nagel)	v2 reagent kit	Temperate
DREAL 2017	Run_2	SOMME	Mainland France	LA SOMME CANALISÉE À CAPPY (80)	D-278		49.9275	2.75554	DMS	GetPlage	Illumina MiSeq	biofilm	NucleoSpin Soil kit (Macherey-Nagel)	v2 reagent kit	Temperate
DREAL 2017	Run_2	SOMME	Mainland France	LA SOMME CANALISÉE À CAMON (80)	D-279		49.8844	2.35071	DMS	GetPlage	Illumina MiSeq	biofilm	NucleoSpin Soil kit (Macherey-Nagel)	v2 reagent kit	Temperate
DREAL 2017	Run_2	SOMME	Mainland France	LA SOMME CANALISÉE À AILLY SUR SOMME (80)	D-280		49.9293	2.20067	DMS	GetPlage	Illumina MiSeq	biofilm	NucleoSpin Soil kit (Macherey-Nagel)	v2 reagent kit	Temperate
DREAL 2017	Run_2	SOMME	Mainland France	LA SOMME CANALISÉE À ÉPAGNE (80)	D-281		50.0684	1.87222	DMS	GetPlage	Illumina MiSeq	biofilm	NucleoSpin Soil kit (Macherey-Nagel)	v2 reagent kit	Temperate
DREAL 2017	Run_2	SOMME	Mainland France	LA SOMME CANALISÉE À CAMBRON (80)	D-282		50.1225	1.78021	DMS	GetPlage	Illumina MiSeq	biofilm	NucleoSpin Soil kit (Macherey-Nagel)	v2 reagent kit	Temperate
DREAL 2017	Run_2	La Garonne	Mainland France		D-283		44.2888	0.320432	DMS	GetPlage	Illumina MiSeq	biofilm	NucleoSpin Soil kit (Macherey-Nagel)	v2 reagent kit	Temperate
DREAL 2017	Run_2	La Garonne	Mainland France		D-284		44.2486	0.393135	DMS	GetPlage	Illumina MiSeq	biofilm	NucleoSpin Soil kit (Macherey-Nagel)	v2 reagent kit	Temperate
DREAL 2017	Run_2	La Garonne	Mainland France		D-285		44.2081	0.605602	DMS	GetPlage	Illumina MiSeq	biofilm	NucleoSpin Soil kit (Macherey-Nagel)	v2 reagent kit	Temperate
DREAL 2017	Run_2	La Garonne	Mainland France		D-286		44.1636	0.619663	DMS	GetPlage	Illumina MiSeq	biofilm	NucleoSpin Soil kit (Macherey-Nagel)	v2 reagent kit	Temperate
DREAL 2017	Run_2	La Garonne	Mainland France		D-287		44.1575	0.707	DMS	GetPlage	Illumina MiSeq	biofilm	NucleoSpin Soil kit (Macherey-Nagel)	v2 reagent kit	Temperate
DREAL 2017	Run_2	La Garonne	Mainland France		D-288		44.1234	0.817934	DMS	GetPlage	Illumina MiSeq	biofilm	NucleoSpin Soil kit (Macherey-Nagel)	v2 reagent kit	Temperate
DREAL 2017	Run_2	La Garonne	Mainland France		D-289		44.0914	0.873069	DMS	GetPlage	Illumina MiSeq	biofilm	NucleoSpin Soil kit (Macherey-Nagel)	v2 reagent kit	Temperate
DREAL 2017	Run_2	La Garonne	Mainland France		D-290		44.0919	1.02826	DMS	GetPlage	Illumina MiSeq	biofilm	NucleoSpin Soil kit (Macherey-Nagel)	v2 reagent kit	Temperate
DREAL 2017	Run_2	La Garonne	Mainland France		D-291		43.5121	1.38777	DMS	GetPlage	Illumina MiSeq	biofilm	NucleoSpin Soil kit (Macherey-Nagel)	v2 reagent kit	Temperate
DREAL 2017	Run_2	La Garonne	Mainland France		D-292		43.4581	1.32757	DMS	GetPlage	Illumina MiSeq	biofilm	NucleoSpin Soil kit (Macherey-Nagel)	v2 reagent kit	Temperate
DREAL 2017	Run_2	La Garonne	Mainland France		D-293		43.3171	1.24443	DMS	GetPlage	Illumina MiSeq	biofilm	NucleoSpin Soil kit (Macherey-Nagel)	v2 reagent kit	Temperate
DREAL 2017	Run_2	La Garonne	Mainland France		D-294		43.2901	1.2167	DMS	GetPlage	Illumina MiSeq	biofilm	NucleoSpin Soil kit (Macherey-Nagel)	v2 reagent kit	Temperate
DREAL 2017	Run_2	La Garonne	Mainland France		D-295		43.2039	1.08762	DMS	GetPlage	Illumina MiSeq	biofilm	NucleoSpin Soil kit (Macherey-Nagel)	v2 reagent kit	Temperate
DREAL 2017	Run_2	La Garonne	Mainland France		D-296		43.1736	0.97404	DMS	GetPlage	Illumina MiSeq	biofilm	NucleoSpin Soil kit (Macherey-Nagel)	v2 reagent kit	Temperate
DREAL 2017	Run_2	La Garonne	Mainland France		D-297		43.161	0.961848	DMS	GetPlage	Illumina MiSeq	biofilm	NucleoSpin Soil kit (Macherey-Nagel)	v2 reagent kit	Temperate
DREAL 2017	Run_2	La Garonne	Mainland France		D-298		43.0945	0.841395	DMS	GetPlage	Illumina MiSeq	biofilm	NucleoSpin Soil kit (Macherey-Nagel)	v2 reagent kit	Temperate
DREAL 2017	Run_2	La Garonne	Mainland France		D-299		43.0977	0.70631	DMS	GetPlage	Illumina MiSeq	biofilm	NucleoSpin Soil kit (Macherey-Nagel)	v2 reagent kit	Temperate
DREAL 2017	Run_2	La Garonne	Mainland France		D-301		42.9391	0.64741	DMS	GetPlage	Illumina MiSeq	biofilm	NucleoSpin Soil kit (Macherey-Nagel)	v2 reagent kit	Temperate
DREAL 2017	Run_2	Castera	Mainland France	Mano - Tuile	ALPC1		44.4135	-0.689888	DMS	GetPlage	Illumina MiSeq	biofilm	NucleoSpin Soil kit (Macherey-Nagel)	v2 reagent kit	Temperate
DREAL 2017	Run_2		Mainland France	ribiere à moulin legand	ALPC10		45.7106	1.7734	DMS	GetPlage	Illumina MiSeq	biofilm	NucleoSpin Soil kit (Macherey-Nagel)	v2 reagent kit	Temperate
DREAL 2017	Run_2	Vienne	Mainland France	Saint Denis des Mure - Ma Léon	ALPC7		45.78	1.5655	DMS	GetPlage	Illumina MiSeq	biofilm	NucleoSpin Soil kit (Macherey-Nagel)	v2 reagent kit	Temperate
DREAL 2017	Run_2	L'Adour à Onard	Mainland France	Onard	Aq18		43.7893	-0.837279	DMS	GetPlage	Illumina MiSeq	biofilm	NucleoSpin Soil kit (Macherey-Nagel)	v2 reagent kit	Temperate
DREAL 2017	Run_2	L'Adour à Borderes	Mainland France	Bordères et Lamensans	Aq19		43.7702	-0.37504	DMS	GetPlage	Illumina MiSeq	biofilm	NucleoSpin Soil kit (Macherey-Nagel)	v2 reagent kit	Temperate
DREAL 2017	Run_2	L'Adour à Estirac	Mainland France	Estirac	Aq24		43.4978	0.0282414	DMS	GetPlage	Illumina MiSeq	biofilm	NucleoSpin Soil kit (Macherey-Nagel)	v2 reagent kit	Temperate
DREAL 2017	Run_2	Loire	Mainland France	LA MOTTE-SAINT-JEAN	Aq38		46.4919	3.94049	DMS	GetPlage	Illumina MiSeq	biofilm	NucleoSpin Soil kit (Macherey-Nagel)	v2 reagent kit	Temperate
DREAL 2017	Run_2	la Senouire	Mainland France	St-Pal-de-Senouire	ARA12		45.2533	3.65494	DMS	GetPlage	Illumina MiSeq	biofilm	NucleoSpin Soil kit (Macherey-Nagel)	v2 reagent kit	Temperate
DREAL 2017	Run_2	Loire	Mainland France	BALBIGNY	ARA22		45.8152	4.17073	DMS	GetPlage	Illumina MiSeq	biofilm	NucleoSpin Soil kit (Macherey-Nagel)	v2 reagent kit	Temperate
DREAL 2017	Run_2	ARVE	Mainland France	LES HOUCHES	ARA27		45.9195	6.77057	DMS	GetPlage	Illumina MiSeq	biofilm	NucleoSpin Soil kit (Macherey-Nagel)	v2 reagent kit	Temperate
DREAL 2017	Run_2	Drac	Mainland France	le Gua	ARA3		45.0178	5.69218	DMS	GetPlage	Illumina MiSeq	biofilm	NucleoSpin Soil kit (Macherey-Nagel)	v2 reagent kit	Temperate
DREAL 2017	Run_2	VIENNE	Mainland France	SAINT-SETIERS	As10		45.6937	2.07637	DMS	GetPlage	Illumina MiSeq	biofilm	NucleoSpin Soil kit (Macherey-Nagel)	v2 reagent kit	Temperate
DREAL 2017	Run_2	Ru des Goths	Mainland France	Chalaux	BFC1		47.3403	3.90955	DMS	GetPlage	Illumina MiSeq	biofilm	NucleoSpin Soil kit (Macherey-Nagel)	v2 reagent kit	Temperate
DREAL 2017	Run_2	DOUBS A THORAISE 1	Mainland France		BFC15		47.1756	5.90527	DMS	GetPlage	Illumina MiSeq	biofilm	NucleoSpin Soil kit (Macherey-Nagel)	v2 reagent kit	Temperate
DREAL 2017	Run_2	CLAUGE A AUGERANS	Mainland France		BFC4		47.051	5.58875	DMS	GetPlage	Illumina MiSeq	biofilm	NucleoSpin Soil kit (Macherey-Nagel)	v2 reagent kit	Temperate
DREAL 2017	Run_2	DOULONNE A PLUMONT 2	Mainland France		BFC5		47.1205	5.7369	DMS	GetPlage	Illumina MiSeq	biofilm	NucleoSpin Soil kit (Macherey-Nagel)	v2 reagent kit	Temperate
DREAL 2017	Run_2	ELORN	Mainland France	COMMANA	Br1		48.3846	-4.00031	DMS	GetPlage	Illumina MiSeq	biofilm	NucleoSpin Soil kit (Macherey-Nagel)	v2 reagent kit	Temperate
DREAL 2017	Run_2	AFF	Mainland France	PAIMPONT	Br3		47.9814	-2.15837	DMS	GetPlage	Illumina MiSeq	biofilm	NucleoSpin Soil kit (Macherey-Nagel)	v2 reagent kit	Temperate
DREAL 2017	Run_2	RAU DE GRAS PAINEL	Mainland France	SAINTE-ANNE-SUR-VILAINE	Br4		47.7555	-1.81032	DMS	GetPlage	Illumina MiSeq	biofilm	NucleoSpin Soil kit (Macherey-Nagel)	v2 reagent kit	Temperate
DREAL 2017	Run_2	MARZAN	Mainland France	MARZAN	Br5		47.5534	-2.35884	DMS	GetPlage	Illumina MiSeq	biofilm	NucleoSpin Soil kit (Macherey-Nagel)	v2 reagent kit	Temperate
DREAL 2017	Run_2	Loire	Mainland France	Saint Satur	CVL1		47.3383	2.8679	DMS	GetPlage	Illumina MiSeq	biofilm	NucleoSpin Soil kit (Macherey-Nagel)	v2 reagent kit	Temperate
DREAL 2017	Run_2	Rhône	Mainland France	Saint-Vallier	SA1		45.184	4.81166	DMS	GetPlage	Illumina MiSeq	biofilm	NucleoSpin Soil kit (Macherey-Nagel)	v2 reagent kit	Temperate
DREAL 2017	Run_2	ARVE	Mainland France	VEYRIER	SA12 - MN		46.181	6.16002	DMS	GetPlage	Illumina MiSeq	biofilm	NucleoSpin Soil kit (Macherey-Nagel)	v2 reagent kit	Temperate
DREAL 2017	Run_2	ARVE	Mainland France	AYSE	SA13 - MN		46.0757	6.42864	DMS	GetPlage	Illumina MiSeq	biofilm	NucleoSpin Soil kit (Macherey-Nagel)	v2 reagent kit	Temperate
DREAL 2017	Run_2	Doron	Mainland France	Termignon	SA4		45.2841	6.81259	DMS	GetPlage	Illumina MiSeq	biofilm	NucleoSpin Soil kit (Macherey-Nagel)	v2 reagent kit	Temperate
DREAL 2017	Run_2	ARVE	Mainland France	CHAMONIX MONT BLANC 1	SA7		45.9052	6.8331	DMS	GetPlage	Illumina MiSeq	biofilm	NucleoSpin Soil kit (Macherey-Nagel)	v2 reagent kit	Temperate
DREAL 2017	Run_2	TOLERME	Mainland France	LACAM D'OURCET	LRMD12		44.8378	2.01119	DMS	GetPlage	Illumina MiSeq	biofilm	NucleoSpin Soil kit (Macherey-Nagel)	v2 reagent kit	Temperate
DREAL 2017	Run_2	Le Garbet en amont d'Aulus les Bains	Mainland France		LRMD7		42.7764	1.37687	DMS	GetPlage	Illumina MiSeq	biofilm	NucleoSpin Soil kit (Macherey-Nagel)	v2 reagent kit	Temperate
Project_Rivers-2019 rivières RCS-2018 MAYOTTE	rivières_RCS_2018_MAYOTTE		Mayotte Island	Bouyouni aval	May1	2018-08-25	-12.7398	45.1411	DMS	PGTB	Illumina MiSeq v2	biofilm	NucleoSpin Soil kit (Macherey-Nagel)	v2 reagent kit	Equatorial
Project_Rivers-2019 rivières RCS-2018 MAYOTTE	rivières_RCS_2018_MAYOTTE		Mayotte Island	Bouyouni intermediaire	May2	2018-08-25	-12.7454	45.1416	DMS	PGTB	Illumina MiSeq v3	biofilm	NucleoSpin Soil kit (Macherey-Nagel)	v2 reagent kit	Equatorial
Project_Rivers-2019 rivières RCS-2018 MAYOTTE	rivières_RCS_2018_MAYOTTE		Mayotte Island	Bouyouni amont	May3	2018-08-25	-12.7609	45.1462	DMS	PGTB	Illumina MiSeq v4	biofilm	NucleoSpin Soil kit (Macherey-Nagel)	v2 reagent kit	Equatorial
Project_Rivers-2019 rivières RCS-2018 MAYOTTE	rivières_RCS_2018_MAYOTTE		Mayotte Island	Cocconi aval	May4	2018-08-27	-12.8348	45.1286	DMS	PGTB	Illumina MiSeq v5	biofilm	NucleoSpin Soil kit (Macherey-Nagel)	v2 reagent kit	Equatorial
Project_Rivers-2019 rivières RCS-2018 MAYOTTE	rivières_RCS_2018_MAYOTTE		Mayotte Island	Dapani aval	May5	2018-08-25	-12.9679	45.1578	DMS	PGTB	Illumina MiSeq v6	biofilm	NucleoSpin Soil kit (Macherey-Nagel)	v2 reagent kit	Equatorial
Project_Rivers-2019 rivières RCS-2018 MAYOTTE	rivières_RCS_2018_MAYOTTE		Mayotte Island	Dembeni aval	May6	2018-08-27	-12.8407	45.1735	DMS	PGTB	Illumina MiSeq v7	biofilm	NucleoSpin Soil kit (Macherey-Nagel)	v2 reagent kit	Equatorial
Project_Rivers-2019 rivières RCS-2018 MAYOTTE	rivières_RCS_2018_MAYOTTE		Mayotte Island	Dembeni amont	May7	2018-08-27	-12.8617	45.1587	DMS	PGTB	Illumina MiSeq v8	biofilm	NucleoSpin Soil kit (Macherey-Nagel)	v2 reagent kit	Equatorial
Project_Rivers-2019 rivières RCS-2018 MAYOTTE	rivières_RCS_2018_MAYOTTE		Mayotte Island	Kwalé aval	May8	2018-08-27	-12.8067	45.199	DMS	PGTB	Illumina MiSeq v9	biofilm	NucleoSpin Soil kit (Macherey-Nagel)	v2 reagent kit	Equatorial
Project_Rivers-2019 rivières RCS-2018 MAYOTTE	rivières_RCS_2018_MAYOTTE		Mayotte Island	Kwalé intermédiaire	May9	2018-08-27	-12.7973	45.1858	DMS	PGTB	Illumina MiSeq v10	biofilm	NucleoSpin Soil kit (Macherey-Nagel)	v2 reagent kit	Equatorial
Project_Rivers-2019 rivières RCS-2018 MAYOTTE	rivières_RCS_2018_MAYOTTE		Mayotte Island	Kwalé amont	May10	2018-08-27	-12.805	45.1645	DMS	PGTB	Illumina MiSeq v11	biofilm	NucleoSpin Soil kit (Macherey-Nagel)	v2 reagent kit	Equatorial
Project_Rivers-2019 rivières RCS-2018 MAYOTTE	rivières_RCS_2018_MAYOTTE		Mayotte Island	Ourovéni aval	May11	2018-08-27	-12.808	45.1278	DMS	PGTB	Illumina MiSeq v12	biofilm	NucleoSpin Soil kit (Macherey-Nagel)	v2 reagent kit	Equatorial
Project_Rivers-2019 rivières RCS-2018 MAYOTTE	rivières_RCS_2018_MAYOTTE		Mayotte Island	Ourovéni intermédiaire	May12	2018-08-27	-12.7967	45.1389	DMS	PGTB	Illumina MiSeq v13	biofilm	NucleoSpin Soil kit (Macherey-Nagel)	v2 reagent kit	Equatorial
Project_Rivers-2019 rivières RCS-2018 MAYOTTE	rivières_RCS_2018_MAYOTTE		Mayotte Island	Combani intermédiaire	May13	2018-08-25	-12.7714	45.1482	DMS	PGTB	Illumina MiSeq v14	biofilm	NucleoSpin Soil kit (Macherey-Nagel)	v2 reagent kit	Equatorial
Project_Rivers-2019 rivières RCS-2018 MAYOTTE	rivières_RCS_2018_MAYOTTE		Mayotte Island	Longoni aval	May14	2018-08-25	-12.7382	45.1649	DMS	PGTB	Illumina MiSeq v15	biofilm	NucleoSpin Soil kit (Macherey-Nagel)	v2 reagent kit	Equatorial
Project_Rivers-2019 rivières RCS-2018 MAYOTTE	rivières_RCS_2018_MAYOTTE		Mayotte Island	Batirini intermédiaire	May15	2018-08-25	-12.7601	45.1117	DMS	PGTB	Illumina MiSeq v16	biofilm	NucleoSpin Soil kit (Macherey-Nagel)	v2 reagent kit	Equatorial
Project_Rivers-2019 rivières RCS-2018 MAYOTTE	rivières_RCS_2018_MAYOTTE		Mayotte Island	Chirini aval	May16	2018-08-25	-12.7777	45.1046	DMS	PGTB	Illumina MiSeq v17	biofilm	NucleoSpin Soil kit (Macherey-Nagel)	v2 reagent kit	Equatorial
Project_Rivers-2019 rivières RCS-2018 MAYOTTE	rivières_RCS_2018_MAYOTTE		Mayotte Island	Gouloué amont	May17	2018-08-27	-12.7915	45.1906	DMS	PGTB	Illumina MiSeq v18	biofilm	NucleoSpin Soil kit (Macherey-Nagel)	v2 reagent kit	Equatorial
Project_Rivers-2019 rivières RCS-2018 MAYOTTE	rivières_RCS_2018_MAYOTTE		Mayotte Island	Djalimou aval	May18	2018-08-28	-12.954	45.1143	DMS	PGTB	Illumina MiSeq v19	biofilm	NucleoSpin Soil kit (Macherey-Nagel)	v2 reagent kit	Equatorial
Project_Rivers-2019 rivières RCS-2018 MAYOTTE	rivières_RCS_2018_MAYOTTE		Mayotte Island	Gouloué aval	May19	2018-08-27	-12.7997	45.2046	DMS	PGTB	Illumina MiSeq v20	biofilm	NucleoSpin Soil kit (Macherey-Nagel)	v2 reagent kit	Equatorial
Project_Rivers-2019 rivières RCS-2018 MAYOTTE	rivières_RCS_2018_MAYOTTE		Mayotte Island	Maré aval	May20	2018-08-25	-12.724	45.1206	DMS	PGTB	Illumina MiSeq v21	biofilm	NucleoSpin Soil kit (Macherey-Nagel)	v2 reagent kit	Equatorial
Project_DOM_IRTA_2020(SPAIN)	IRTA		Catalonia	Riera de Clarà	1	2018-07-05	42.02	1.85998	DMS	PGTB	Illumina MiSeq	biofilm	NucleoSpin Soil kit (Macherey-Nagel)	v2 reagent kit	Mediterranean
Project_DOM_IRTA_2020(SPAIN)	IRTA		Catalonia	Capçalera de Peguera	2	2018-06-28	42.1521	1.83241	DMS	PGTB	Illumina MiSeq	biofilm	NucleoSpin Soil kit (Macherey-Nagel)	v2 reagent kit	Mediterranean
Project_DOM_IRTA_2020(SPAIN)	IRTA		Catalonia	Riera de la Riba	3	2018-07-09	42.0518	1.90081	DMS	PGTB	Illumina MiSeq	biofilm	NucleoSpin Soil kit (Macherey-Nagel)	v2 reagent kit	Mediterranean
Project_DOM_IRTA_2020(SPAIN)	IRTA		Catalonia	El Llobregat des de l'EDAR d'Abrera fins a la confluència de l'Anoia	4	2018-09-10	41.5034	1.92043	DMS	PGTB	Illumina MiSeq	biofilm	NucleoSpin Soil kit (Macherey-Nagel)	v2 reagent kit	Mediterranean
Project_DOM_IRTA_2020(SPAIN)	IRTA		Catalonia	El Llobregat entre l'Anoia i la riera de Rubí	5	2018-09-12	41.4746	1.96639	DMS	PGTB	Illumina MiSeq	biofilm	NucleoSpin Soil kit (Macherey-Nagel)	v2 reagent kit	Mediterranean
Project_DOM_IRTA_2020(SPAIN)	IRTA		Catalonia	El Llobregat des de l'EDAR de Monistrol fins a l'EDAR d'Abrera	6	2018-09-12	41.5627	1.8807	DMS	PGTB	Illumina MiSeq	biofilm	NucleoSpin Soil kit (Macherey-Nagel)	v2 reagent kit	Mediterranean
Project_DOM_IRTA_2020(SPAIN)	IRTA		Catalonia	El Llobregat des de la confluència del Cardener fins a l'EDAR de Monistrol de Montserrat	7	2018-09-10	41.656	1.86076	DMS	PGTB	Illumina MiSeq	biofilm	NucleoSpin Soil kit (Macherey-Nagel)	v2 reagent kit	Mediterranean
Project_DOM_IRTA_2020(SPAIN)	IRTA		Catalonia	Riu Merdançol i riera de Vilada	8	2018-06-28	42.1313	1.94261	DMS	PGTB	Illumina MiSeq	biofilm	NucleoSpin Soil kit (Macherey-Nagel)	v2 reagent kit	Mediterranean
Project_DOM_IRTA_2020(SPAIN)	IRTA		Catalonia	Riera de Merlès des de la confluència del torrent de Regatell fins al Llobregat	9	2018-07-05	41.9295	1.88388	DMS	PGTB	Illumina MiSeq	biofilm	NucleoSpin Soil kit (Macherey-Nagel)	v2 reagent kit	Mediterranean
Project_DOM_IRTA_2020(SPAIN)	IRTA		Catalonia	Rec de la Riba	10	2018-07-03	42.1784	2.05911	DMS	PGTB	Illumina MiSeq	biofilm	NucleoSpin Soil kit (Macherey-Nagel)	v2 reagent kit	Mediterranean
Project_DOM_IRTA_2020(SPAIN)	IRTA		Catalonia	Capçalera de la riera de Merlès fins a la confluència del torrent de Regatell	11	2018-07-03	42.0317	1.9971	DMS	PGTB	Illumina MiSeq	biofilm	NucleoSpin Soil kit (Macherey-Nagel)	v2 reagent kit	Mediterranean
Project_DOM_IRTA_2020(SPAIN)	IRTA		Catalonia	Riera de Navel i rasa de l'Hospital	12	2018-06-28	41.9372	1.72776	DMS	PGTB	Illumina MiSeq	biofilm	NucleoSpin Soil kit (Macherey-Nagel)	v2 reagent kit	Mediterranean
Project_DOM_IRTA_2020(SPAIN)	IRTA		Catalonia	El Llobregat des de Sant Joan Despí fins al mar	13	2018-09-12	41.329	2.11308	DMS	PGTB	Illumina MiSeq	biofilm	NucleoSpin Soil kit (Macherey-Nagel)	v2 reagent kit	Mediterranean
Project_DOM_IRTA_2020(SPAIN)	IRTA		Catalonia	Riera Gavarresa des de l'EDAR d'Avinyó fins al Llobregat, inclòs el riu Sec	14	2018-07-09	41.8128	1.95463	DMS	PGTB	Illumina MiSeq	biofilm	NucleoSpin Soil kit (Macherey-Nagel)	v2 reagent kit	Mediterranean
Project_DOM_IRTA_2020(SPAIN)	IRTA		Catalonia	El Llobregat des de la confluència de la riera de Rubí fins a Sant Joan Despí	15	2018-09-10	41.3535	2.04771	DMS	PGTB	Illumina MiSeq	biofilm	NucleoSpin Soil kit (Macherey-Nagel)	v2 reagent kit	Mediterranean
Project_DOM_IRTA_2020(SPAIN)	IRTA		Catalonia	Riera d'Hortons	16	2018-05-18	41.8422	1.74944	DMS	PGTB	Illumina MiSeq	biofilm	NucleoSpin Soil kit (Macherey-Nagel)	v2 reagent kit	Mediterranean
Project_DOM_IRTA_2020(SPAIN)	IRTA		Catalonia	Riera de Sant Cugat	17	2018-05-18	41.8729	1.80245	DMS	PGTB	Illumina MiSeq	biofilm	NucleoSpin Soil kit (Macherey-Nagel)	v2 reagent kit	Mediterranean
Project_DOM_IRTA_2020(SPAIN)	IRTA		Catalonia	Riera de Torrelles	18	2018-05-25	41.3587	1.98564	DMS	PGTB	Illumina MiSeq	biofilm	NucleoSpin Soil kit (Macherey-Nagel)	v2 reagent kit	Mediterranean
Project_DOM_IRTA_2020(SPAIN)	IRTA		Catalonia	Riera de Bellver	19	2018-05-18	41.7832	1.798	DMS	PGTB	Illumina MiSeq	biofilm	NucleoSpin Soil kit (Macherey-Nagel)	v2 reagent kit	Mediterranean
Project_DOM_IRTA_2020(SPAIN)	IRTA		Catalonia	Riera de Cornet	20	2018-05-17	41.6903	1.82775	DMS	PGTB	Illumina MiSeq	biofilm	NucleoSpin Soil kit (Macherey-Nagel)	v2 reagent kit	Mediterranean
Project_DOM_IRTA_2020(SPAIN)	IRTA		Catalonia	Riera de Vallvidrera	21	2018-05-25	41.4296	2.02525	DMS	PGTB	Illumina MiSeq	biofilm	NucleoSpin Soil kit (Macherey-Nagel)	v2 reagent kit	Mediterranean
Project_DOM_IRTA_2020(SPAIN)	IRTA		Catalonia	Riera de Cervelló	22	2018-05-25	41.4	1.98446	DMS	PGTB	Illumina MiSeq	biofilm	NucleoSpin Soil kit (Macherey-Nagel)	v2 reagent kit	Mediterranean
Project_DOM_IRTA_2020(SPAIN)	IRTA		Catalonia	Riera de Rafamans	23	2018-05-25	41.4151	1.95994	DMS	PGTB	Illumina MiSeq	biofilm	NucleoSpin Soil kit (Macherey-Nagel)	v2 reagent kit	Mediterranean
Project_DOM_IRTA_2020(SPAIN)	IRTA		Catalonia	Riu Negre	24	2018-05-18	41.932	1.63519	DMS	PGTB	Illumina MiSeq	biofilm	NucleoSpin Soil kit (Macherey-Nagel)	v2 reagent kit	Mediterranean
Project_DOM_IRTA_2020(SPAIN)	IRTA		Catalonia	Riu de Bitlles des de l'EDAR de Riudebitlles fins a l'Anoia	25	2018-05-14	41.4445	1.78494	DMS	PGTB	Illumina MiSeq	biofilm	NucleoSpin Soil kit (Macherey-Nagel)	v2 reagent kit	Mediterranean
Project_DOM_IRTA_2020(SPAIN)	IRTA		Catalonia	Riu Anoia des de la confluència del riu de Bitlles fins al Llobregat	26	2018-05-14	41.4463	1.85329	DMS	PGTB	Illumina MiSeq	biofilm	NucleoSpin Soil kit (Macherey-Nagel)	v2 reagent kit	Mediterranean
Project_DOM_IRTA_2020(SPAIN)	IRTA		Catalonia	Riera de Basí	27	2018-05-15	41.9562	2.03589	DMS	PGTB	Illumina MiSeq	biofilm	NucleoSpin Soil kit (Macherey-Nagel)	v2 reagent kit	Mediterranean
Project_DOM_IRTA_2020(SPAIN)	IRTA		Catalonia	Riera de Rajadell	28	2018-05-17	41.7081	1.82358	DMS	PGTB	Illumina MiSeq	biofilm	NucleoSpin Soil kit (Macherey-Nagel)	v2 reagent kit	Mediterranean
Project_DOM_IRTA_2020(SPAIN)	IRTA		Catalonia	Riera Magarola, riera de Masquefa i riera de can Dalmases (o torrent Mal)	29	2018-05-17	41.5316	1.9094	DMS	PGTB	Illumina MiSeq	biofilm	NucleoSpin Soil kit (Macherey-Nagel)	v2 reagent kit	Mediterranean
Project_DOM_IRTA_2020(SPAIN)	IRTA		Catalonia	Riera de Fals	30	2018-05-17	41.7543	1.77988	DMS	PGTB	Illumina MiSeq	biofilm	NucleoSpin Soil kit (Macherey-Nagel)	v2 reagent kit	Mediterranean
Project_DOM_IRTA_2020(SPAIN)	IRTA		Catalonia	Riera del Morral del Molí i riera de Sant Jaume	31	2018-05-17	41.5141	1.93883	DMS	PGTB	Illumina MiSeq	biofilm	NucleoSpin Soil kit (Macherey-Nagel)	v2 reagent kit	Mediterranean
Project_DOM_IRTA_2020(SPAIN)	IRTA		Catalonia	Riera de Carme	32	2018-05-14	41.5365	1.6508	DMS	PGTB	Illumina MiSeq	biofilm	NucleoSpin Soil kit (Macherey-Nagel)	v2 reagent kit	Mediterranean
Project_DOM_IRTA_2020(SPAIN)	IRTA		Catalonia	Torrent d'Olost	33	2018-05-15	41.9735	2.09232	DMS	PGTB	Illumina MiSeq	biofilm	NucleoSpin Soil kit (Macherey-Nagel)	v2 reagent kit	Mediterranean
Project_DOM_IRTA_2020(SPAIN)	IRTA		Catalonia	Riera del Mujal	34	2018-05-15	41.8889	1.85817	DMS	PGTB	Illumina MiSeq	biofilm	NucleoSpin Soil kit (Macherey-Nagel)	v2 reagent kit	Mediterranean
Project_DOM_IRTA_2020(SPAIN)	IRTA		Catalonia	Capçalera de la riera de Ribes (o riera de Begues) fins a la confluència de la riera de Vilafranca, incloses les rieres dels Vidrers, de Vilafranca i de Jafre	35	2018-05-08	41.3118	1.80266	DMS	PGTB	Illumina MiSeq	biofilm	NucleoSpin Soil kit (Macherey-Nagel)	v2 reagent kit	Mediterranean
Project_DOM_IRTA_2020(SPAIN)	IRTA		Catalonia	Riu Demetge	36	2018-05-11	42.1118	1.8384	DMS	PGTB	Illumina MiSeq	biofilm	NucleoSpin Soil kit (Macherey-Nagel)	v2 reagent kit	Mediterranean
Project_DOM_IRTA_2020(SPAIN)	IRTA		Catalonia	Riu de Cornet	37	2018-05-04	41.8365	1.89779	DMS	PGTB	Illumina MiSeq	biofilm	NucleoSpin Soil kit (Macherey-Nagel)	v2 reagent kit	Mediterranean
Project_DOM_IRTA_2020(SPAIN)	IRTA		Catalonia	Torrent de la Fontsanta	38	2018-05-14	41.4714	1.83595	DMS	PGTB	Illumina MiSeq	biofilm	NucleoSpin Soil kit (Macherey-Nagel)	v2 reagent kit	Mediterranean
Project_DOM_IRTA_2020(SPAIN)	IRTA		Catalonia	Riera de Rubí i riera de les Arenes	39	2018-05-17	41.4505	1.99655	DMS	PGTB	Illumina MiSeq	biofilm	NucleoSpin Soil kit (Macherey-Nagel)	v2 reagent kit	Mediterranean
Project_DOM_IRTA_2020(SPAIN)	IRTA		Catalonia	Riera de la Golarda i riera de Castellnou	40	2018-05-03	41.7728	2.01805	DMS	PGTB	Illumina MiSeq	biofilm	NucleoSpin Soil kit (Macherey-Nagel)	v2 reagent kit	Mediterranean
Project_DOM_IRTA_2020(SPAIN)	IRTA		Catalonia	Riera de Graugés	41	2018-05-11	42.0611	1.84113	DMS	PGTB	Illumina MiSeq	biofilm	NucleoSpin Soil kit (Macherey-Nagel)	v2 reagent kit	Mediterranean
Project_DOM_IRTA_2020(SPAIN)	IRTA		Catalonia	Riera de la Portella	42	2018-05-07	42.0693	1.89401	DMS	PGTB	Illumina MiSeq	biofilm	NucleoSpin Soil kit (Macherey-Nagel)	v2 reagent kit	Mediterranean
Project_DOM_IRTA_2020(SPAIN)	IRTA		Catalonia	Riera d'Oló	43	2018-05-04	41.8354	1.96927	DMS	PGTB	Illumina MiSeq	biofilm	NucleoSpin Soil kit (Macherey-Nagel)	v2 reagent kit	Mediterranean
Project_DOM_IRTA_2020(SPAIN)	IRTA		Catalonia	Riera de Malrubí	44	2018-05-04	41.8004	1.96335	DMS	PGTB	Illumina MiSeq	biofilm	NucleoSpin Soil kit (Macherey-Nagel)	v2 reagent kit	Mediterranean
Project_DOM_IRTA_2020(SPAIN)	IRTA		Catalonia	Capçalera de la riera de la Portella	45	2018-05-07	42.0826	1.90775	DMS	PGTB	Illumina MiSeq	biofilm	NucleoSpin Soil kit (Macherey-Nagel)	v2 reagent kit	Mediterranean
Project_DOM_IRTA_2020(SPAIN)	IRTA		Catalonia	Conca alta de l'Anoia fins a Igualada	46	2018-05-15	41.5987	1.54785	DMS	PGTB	Illumina MiSeq	biofilm	NucleoSpin Soil kit (Macherey-Nagel)	v2 reagent kit	Mediterranean
Project_DOM_IRTA_2020(SPAIN)	IRTA		Catalonia	Riera de Relat	47	2018-05-04	41.8803	1.98108	DMS	PGTB	Illumina MiSeq	biofilm	NucleoSpin Soil kit (Macherey-Nagel)	v2 reagent kit	Mediterranean
Project_DOM_IRTA_2020(SPAIN)	IRTA		Catalonia	Riera de Marganell	48	2018-05-02	41.6482	1.84366	DMS	PGTB	Illumina MiSeq	biofilm	NucleoSpin Soil kit (Macherey-Nagel)	v2 reagent kit	Mediterranean
Project_DOM_IRTA_2020(SPAIN)	IRTA		Catalonia	Riera de Rellinars	49	2018-05-02	41.641	1.9003	DMS	PGTB	Illumina MiSeq	biofilm	NucleoSpin Soil kit (Macherey-Nagel)	v2 reagent kit	Mediterranean
Project_DOM_IRTA_2020(SPAIN)	IRTA		Catalonia	Riera de Calders i riera del Marcet	50	2018-05-03	41.7618	1.91196	DMS	PGTB	Illumina MiSeq	biofilm	NucleoSpin Soil kit (Macherey-Nagel)	v2 reagent kit	Mediterranean
Project_DOM_IRTA_2020(SPAIN)	IRTA		Catalonia	Riera de Santa Creu (o Mata-rodona)	51	2018-05-02	41.7062	1.87768	DMS	PGTB	Illumina MiSeq	biofilm	NucleoSpin Soil kit (Macherey-Nagel)	v2 reagent kit	Mediterranean
Project_DOM_IRTA_2020(SPAIN)	IRTA		Catalonia	Capçalera de la riera de Santa Creu	52	2018-05-02	41.6861	1.90808	DMS	PGTB	Illumina MiSeq	biofilm	NucleoSpin Soil kit (Macherey-Nagel)	v2 reagent kit	Mediterranean
Project_DOM_IRTA_2020(SPAIN)	IRTA		Catalonia	Riera de Mura i riera de Talamanca	53	2018-05-03	41.7114	1.94112	DMS	PGTB	Illumina MiSeq	biofilm	NucleoSpin Soil kit (Macherey-Nagel)	v2 reagent kit	Mediterranean
Project_DOM_IRTA_2020(SPAIN)	IRTA		Catalonia	Riu d'Or	54	2018-05-03	41.7332	1.87966	DMS	PGTB	Illumina MiSeq	biofilm	NucleoSpin Soil kit (Macherey-Nagel)	v2 reagent kit	Mediterranean
Project_DOM_IRTA_2020(SPAIN)	IRTA		Catalonia	Capçalera de la riera de la Foradada	55	2018-05-02	42.1116	2.26002	DMS	PGTB	Illumina MiSeq	biofilm	NucleoSpin Soil kit (Macherey-Nagel)	v2 reagent kit	Mediterranean
Project_DOM_IRTA_2020(SPAIN)	IRTA		Catalonia	Tram mig de la riera d'Osor	56	2018-05-24	41.9495	2.53892	DMS	PGTB	Illumina MiSeq	biofilm	NucleoSpin Soil kit (Macherey-Nagel)	v2 reagent kit	Mediterranean
Project_DOM_IRTA_2020(SPAIN)	IRTA		Catalonia	Capçalera del Gurn	57	2018-05-24	42.1477	2.395	DMS	PGTB	Illumina MiSeq	biofilm	NucleoSpin Soil kit (Macherey-Nagel)	v2 reagent kit	Mediterranean
Project_DOM_IRTA_2020(SPAIN)	IRTA		Catalonia	Riera de Valleta	58	2018-05-11	42.355	3.11159	DMS	PGTB	Illumina MiSeq	biofilm	NucleoSpin Soil kit (Macherey-Nagel)	v2 reagent kit	Mediterranean
Project_DOM_IRTA_2020(SPAIN)	IRTA		Catalonia	Riera de Santa Llúcia de Puigmal	59	2018-05-24	42.2193	2.40144	DMS	PGTB	Illumina MiSeq	biofilm	NucleoSpin Soil kit (Macherey-Nagel)	v2 reagent kit	Mediterranean
Project_DOM_IRTA_2020(SPAIN)	IRTA		Catalonia	El Ter entre el Ges i el Gurri	60	2018-06-21	41.9911	2.28213	DMS	PGTB	Illumina MiSeq	biofilm	NucleoSpin Soil kit (Macherey-Nagel)	v2 reagent kit	Mediterranean
Project_DOM_IRTA_2020(SPAIN)	IRTA		Catalonia	Riera de Tossa des de l'EDAR de Tossa de Mar fins al mar	61	2018-05-11	41.7305	2.9268	DMS	PGTB	Illumina MiSeq	biofilm	NucleoSpin Soil kit (Macherey-Nagel)	v2 reagent kit	Mediterranean
Project_DOM_IRTA_2020(SPAIN)	IRTA		Catalonia	Capçalera del Fluvià fins a la confluència amb el Gurn (Gurn inclòs)	62	2018-05-24	42.095	2.46071	DMS	PGTB	Illumina MiSeq	biofilm	NucleoSpin Soil kit (Macherey-Nagel)	v2 reagent kit	Mediterranean
Project_DOM_IRTA_2020(SPAIN)	IRTA		Catalonia	Capçalera de l'Arnera	63	2018-04-05	42.3787	2.74126	DMS	PGTB	Illumina MiSeq	biofilm	NucleoSpin Soil kit (Macherey-Nagel)	v2 reagent kit	Mediterranean
Project_DOM_IRTA_2020(SPAIN)	IRTA		Catalonia	Capçalera de la riera d'Osor	64	2018-05-24	41.9007	2.48263	DMS	PGTB	Illumina MiSeq	biofilm	NucleoSpin Soil kit (Macherey-Nagel)	v2 reagent kit	Mediterranean
Project_DOM_IRTA_2020(SPAIN)	IRTA		Catalonia	Riera de Junyell	65	2018-04-06	42.196	2.72175	DMS	PGTB	Illumina MiSeq	biofilm	NucleoSpin Soil kit (Macherey-Nagel)	v2 reagent kit	Mediterranean
Project_DOM_IRTA_2020(SPAIN)	IRTA		Catalonia	Riu Gurri entre la riera de Tona i la riera de Rimentol, inclosos la riera de Tona, la conca del Mèder i la riera de Rimentol	66	2018-04-09	41.9376	2.27686	DMS	PGTB	Illumina MiSeq	biofilm	NucleoSpin Soil kit (Macherey-Nagel)	v2 reagent kit	Mediterranean
Project_DOM_IRTA_2020(SPAIN)	IRTA		Catalonia	Capçalera del Ter fins a la confluència amb el Ritort (Ritort inclòs)	67	2018-06-16	42.3198	2.35149	DMS	PGTB	Illumina MiSeq	biofilm	NucleoSpin Soil kit (Macherey-Nagel)	v2 reagent kit	Mediterranean
Project_DOM_IRTA_2020(SPAIN)	IRTA		Catalonia	Riera de Romanyac	68	2018-05-11	42.3136	3.21565	DMS	PGTB	Illumina MiSeq	biofilm	NucleoSpin Soil kit (Macherey-Nagel)	v2 reagent kit	Mediterranean
Project_DOM_IRTA_2020(SPAIN)	IRTA		Catalonia	Riera d'Osor	69	2018-05-24	41.9529	2.61152	DMS	PGTB	Illumina MiSeq	biofilm	NucleoSpin Soil kit (Macherey-Nagel)	v2 reagent kit	Mediterranean
Project_DOM_IRTA_2020(SPAIN)	IRTA		Catalonia	Conca del Ser	70	2018-04-06	42.18	2.73745	DMS	PGTB	Illumina MiSeq	biofilm	NucleoSpin Soil kit (Macherey-Nagel)	v2 reagent kit	Mediterranean
Project_DOM_IRTA_2020(SPAIN)	IRTA		Catalonia	El Daró entre el torrent de la Marqueta i el Rissec (tram urbà de la Bisbal)	71	2018-04-26	41.9823	3.04248	DMS	PGTB	Illumina MiSeq	biofilm	NucleoSpin Soil kit (Macherey-Nagel)	v2 reagent kit	Mediterranean
Project_DOM_IRTA_2020(SPAIN)	IRTA		Catalonia	Riera d'Oix	72	2018-06-16	42.2694	2.46431	DMS	PGTB	Illumina MiSeq	biofilm	NucleoSpin Soil kit (Macherey-Nagel)	v2 reagent kit	Mediterranean
Project_DOM_IRTA_2020(SPAIN)	IRTA		Catalonia	Riera de Sant Jaume	73	2018-04-05	42.1911	2.84406	DMS	PGTB	Illumina MiSeq	biofilm	NucleoSpin Soil kit (Macherey-Nagel)	v2 reagent kit	Mediterranean
Project_DOM_IRTA_2020(SPAIN)	IRTA		Catalonia	Conca del Llierca	74	2018-04-06	42.2318	2.61085	DMS	PGTB	Illumina MiSeq	biofilm	NucleoSpin Soil kit (Macherey-Nagel)	v2 reagent kit	Mediterranean
Project_DOM_IRTA_2020(SPAIN)	IRTA		Catalonia	El Ter entre el Ritort i el Freser	75	2018-06-16	42.2227	2.24221	DMS	PGTB	Illumina MiSeq	biofilm	NucleoSpin Soil kit (Macherey-Nagel)	v2 reagent kit	Mediterranean
Project_DOM_IRTA_2020(SPAIN)	IRTA		Catalonia	Riera de la Foradada	76	2018-05-02	42.1043	2.23735	DMS	PGTB	Illumina MiSeq	biofilm	NucleoSpin Soil kit (Macherey-Nagel)	v2 reagent kit	Mediterranean
Project_DOM_IRTA_2020(SPAIN)	IRTA		Catalonia	El Fluvià des de la confluència del Llierca fins al mar	77	2018-04-05	42.1637	2.95957	DMS	PGTB	Illumina MiSeq	biofilm	NucleoSpin Soil kit (Macherey-Nagel)	v2 reagent kit	Mediterranean
Project_DOM_IRTA_2020(SPAIN)	IRTA		Catalonia	Riu Ricardell	78	2018-04-05	42.3648	2.85908	DMS	PGTB	Illumina MiSeq	biofilm	NucleoSpin Soil kit (Macherey-Nagel)	v2 reagent kit	Mediterranean
Project_DOM_IRTA_2020(SPAIN)	IRTA		Catalonia	El Fluvià entre el Gurn i la Riera de Bianya	79	2018-04-06	42.2021	2.50101	DMS	PGTB	Illumina MiSeq	biofilm	NucleoSpin Soil kit (Macherey-Nagel)	v2 reagent kit	Mediterranean
Project_DOM_IRTA_2020(SPAIN)	IRTA		Catalonia	Riera de Sorreigs des d'Angelats (límit del PEIN) fins al Ter	80	2018-04-09	41.9916	2.22906	DMS	PGTB	Illumina MiSeq	biofilm	NucleoSpin Soil kit (Macherey-Nagel)	v2 reagent kit	Mediterranean
Project_DOM_IRTA_2020(SPAIN)	IRTA		Catalonia	Capçalera de la Muga fins a l'embassament de Boadella	81	2018-04-26	42.3115	2.70552	DMS	PGTB	Illumina MiSeq	biofilm	NucleoSpin Soil kit (Macherey-Nagel)	v2 reagent kit	Mediterranean
Project_DOM_IRTA_2020(SPAIN)	IRTA		Catalonia	Capçalera de la riera de Sorreigs fins a Angelats (límit del PEIN)	82	2018-04-09	42.007	2.19073	DMS	PGTB	Illumina MiSeq	biofilm	NucleoSpin Soil kit (Macherey-Nagel)	v2 reagent kit	Mediterranean
Project_DOM_IRTA_2020(SPAIN)	IRTA		Catalonia	Riera de Borró	83	2018-04-06	42.2129	2.66194	DMS	PGTB	Illumina MiSeq	biofilm	NucleoSpin Soil kit (Macherey-Nagel)	v2 reagent kit	Mediterranean
Project_DOM_IRTA_2020(SPAIN)	IRTA		Catalonia	Llobregat de la Muga des del Ricardell fins a la Muga	84	2018-04-05	42.3061	3.00984	DMS	PGTB	Illumina MiSeq	biofilm	NucleoSpin Soil kit (Macherey-Nagel)	v2 reagent kit	Mediterranean
Project_DOM_IRTA_2020(SPAIN)	IRTA		Catalonia	Riera de Vallfogona	85	2018-06-16	42.1632	2.23426	DMS	PGTB	Illumina MiSeq	biofilm	NucleoSpin Soil kit (Macherey-Nagel)	v2 reagent kit	Mediterranean
Project_DOM_IRTA_2020(SPAIN)	IRTA		Catalonia	Capçalera del Rigard	86	2018-06-16	42.3193	2.00591	DMS	PGTB	Illumina MiSeq	biofilm	NucleoSpin Soil kit (Macherey-Nagel)	v2 reagent kit	Mediterranean
Project_DOM_IRTA_2020(SPAIN)	IRTA		Catalonia	Capçalera del Gurri fins a la confluència amb la riera de Tona	87	2018-05-29	41.8719	2.26019	DMS	PGTB	Illumina MiSeq	biofilm	NucleoSpin Soil kit (Macherey-Nagel)	v2 reagent kit	Mediterranean
Project_DOM_IRTA_2020(SPAIN)	IRTA		Catalonia	El Fluvià des de la confluència del Llierca fins al mar	88	2018-04-06	42.2025	2.70523	DMS	PGTB	Illumina MiSeq	biofilm	NucleoSpin Soil kit (Macherey-Nagel)	v2 reagent kit	Mediterranean
Project_DOM_IRTA_2020(SPAIN)	IRTA		Catalonia	El Ter entre el Gurri i la cua de l'embassament de Sau	89	2018-06-21	41.9745	2.31192	DMS	PGTB	Illumina MiSeq	biofilm	NucleoSpin Soil kit (Macherey-Nagel)	v2 reagent kit	Mediterranean
Project_DOM_IRTA_2020(SPAIN)	IRTA		Catalonia	Riera de Bianya i riera de Ridaura	90	2018-04-06	42.2185	2.48794	DMS	PGTB	Illumina MiSeq	biofilm	NucleoSpin Soil kit (Macherey-Nagel)	v2 reagent kit	Mediterranean
Project_DOM_IRTA_2020(SPAIN)	IRTA		Catalonia	El Brugent	91	2018-05-24	42.0394	2.57688	DMS	PGTB	Illumina MiSeq	biofilm	NucleoSpin Soil kit (Macherey-Nagel)	v2 reagent kit	Mediterranean
Project_DOM_IRTA_2020(SPAIN)	IRTA		Catalonia	Riu Manol i riera d'Àlguema	92	2018-04-05	42.2397	2.96978	DMS	PGTB	Illumina MiSeq	biofilm	NucleoSpin Soil kit (Macherey-Nagel)	v2 reagent kit	Mediterranean
Project_DOM_IRTA_2020(SPAIN)	IRTA		Catalonia	Conca de l'Orlina	93	2018-04-05	42.3345	3.01421	DMS	PGTB	Illumina MiSeq	biofilm	NucleoSpin Soil kit (Macherey-Nagel)	v2 reagent kit	Mediterranean
Project_DOM_IRTA_2020(SPAIN)	IRTA		Catalonia	Capçalera de la Muga	94	2018-04-26	42.3304	2.7022	DMS	PGTB	Illumina MiSeq	biofilm	NucleoSpin Soil kit (Macherey-Nagel)	v2 reagent kit	Mediterranean
Project_DOM_IRTA_2020(SPAIN)	IRTA		Catalonia	Riera de Lluçanès	95	2018-07-03	42.0014	2.05701	DMS	PGTB	Illumina MiSeq	biofilm	NucleoSpin Soil kit (Macherey-Nagel)	v2 reagent kit	Mediterranean
Project_DOM_IRTA_2020(SPAIN)	IRTA		Catalonia	Capçalera de la riera Gavarresa fins a l'EDAR d'Avinyó, inclosa la riera de Segalers	96	2018-07-05	41.8642	1.98644	DMS	PGTB	Illumina MiSeq	biofilm	NucleoSpin Soil kit (Macherey-Nagel)	v2 reagent kit	Mediterranean
Project_DOM_IRTA_2020(SPAIN)	IRTA		Catalonia	Tram alt de l'Aigua d'Ora	97	2008-06-28	42.1015	1.68986	DMS	PGTB	Illumina MiSeq	biofilm	NucleoSpin Soil kit (Macherey-Nagel)	v2 reagent kit	Mediterranean
Project_DOM_IRTA_2020(SPAIN)	IRTA		Catalonia	Riu de Llastres i barranc de Santa Marina	98	2018-04-28	41.0493	0.876836	DMS	PGTB	Illumina MiSeq	biofilm	NucleoSpin Soil kit (Macherey-Nagel)	v2 reagent kit	Mediterranean
Project_DOM_IRTA_2020(SPAIN)	IRTA		Catalonia	El Foix i la riera de Pontons des de Sant Martí Sarroca fins a la conlfuència de la riera de Llitrà	99	2018-04-21	41.3475	1.66278	DMS	PGTB	Illumina MiSeq	biofilm	NucleoSpin Soil kit (Macherey-Nagel)	v2 reagent kit	Mediterranean
Project_DOM_IRTA_2020(SPAIN)	IRTA		Catalonia	Conca de la riera de la Bisbal	100	2018-04-21	41.2877	1.57295	DMS	PGTB	Illumina MiSeq	biofilm	NucleoSpin Soil kit (Macherey-Nagel)	v2 reagent kit	Mediterranean
Project_DOM_IRTA_2020(SPAIN)	IRTA		Catalonia	Torrent del Puig	101	2018-04-28	41.2658	1.22397	DMS	PGTB	Illumina MiSeq	biofilm	NucleoSpin Soil kit (Macherey-Nagel)	v2 reagent kit	Mediterranean
Project_DOM_IRTA_2020(SPAIN)	IRTA		Catalonia	Capçalera del Francolí fins a la confluència amb el riu Sec	102	2018-05-05	41.3961	1.04189	DMS	PGTB	Illumina MiSeq	biofilm	NucleoSpin Soil kit (Macherey-Nagel)	v2 reagent kit	Mediterranean
Project_DOM_IRTA_2020(SPAIN)	IRTA		Catalonia	Torrent de Vallmoll	103	2018-04-28	41.2357	1.24436	DMS	PGTB	Illumina MiSeq	biofilm	NucleoSpin Soil kit (Macherey-Nagel)	v2 reagent kit	Mediterranean
Project_DOM_IRTA_2020(SPAIN)	IRTA		Catalonia	El Foix des de la confluència de la riera de Llitrà fins a la cua de l'embassament de Foix, inclòs el tram baix de la riera de Llitrà des de l'EDAR de Vilafranca	104	2018-04-21	41.2803	1.63946	DMS	PGTB	Illumina MiSeq	biofilm	NucleoSpin Soil kit (Macherey-Nagel)	v2 reagent kit	Mediterranean
Project_DOM_IRTA_2020(SPAIN)	IRTA		Catalonia	Capçalera de la riera de Pontons fins a Sant Martí Sarroca	105	2018-04-21	41.4155	1.52816	DMS	PGTB	Illumina MiSeq	biofilm	NucleoSpin Soil kit (Macherey-Nagel)	v2 reagent kit	Mediterranean
Project_DOM_IRTA_2020(SPAIN)	IRTA		Catalonia	Capçalera del Foix fins a Sant Martí Sarroca	106	2018-04-21	41.3956	1.61612	DMS	PGTB	Illumina MiSeq	biofilm	NucleoSpin Soil kit (Macherey-Nagel)	v2 reagent kit	Mediterranean
Project_DOM_IRTA_2020(SPAIN)	IRTA		Catalonia	El Francolí entre el torrent del Puig i la riera de la Selva	107	2018-04-28	41.2131	1.23369	DMS	PGTB	Illumina MiSeq	biofilm	NucleoSpin Soil kit (Macherey-Nagel)	v2 reagent kit	Mediterranean
Project_DOM_IRTA_2020(SPAIN)	IRTA		Catalonia	Capçalera del Gaià fins a Pontils, inclòs el riu de Boix	108	2018-04-22	41.4784	1.39134	DMS	PGTB	Illumina MiSeq	biofilm	NucleoSpin Soil kit (Macherey-Nagel)	v2 reagent kit	Mediterranean
Project_DOM_IRTA_2020(SPAIN)	IRTA		Catalonia	Riera de Marmellar	109	2018-04-21	41.2737	1.62744	DMS	PGTB	Illumina MiSeq	biofilm	NucleoSpin Soil kit (Macherey-Nagel)	v2 reagent kit	Mediterranean
Project_DOM_IRTA_2020(SPAIN)	IRTA		Catalonia	Riu Brugent	110	2018-05-05	41.3075	1.12927	DMS	PGTB	Illumina MiSeq	biofilm	NucleoSpin Soil kit (Macherey-Nagel)	v2 reagent kit	Mediterranean
Project_DOM_IRTA_2020(SPAIN)	IRTA		Catalonia	Riu Glorieta des de l'EDAR d'Alcover fins al Francolí	111	2018-04-28	41.2229	1.21313	DMS	PGTB	Illumina MiSeq	biofilm	NucleoSpin Soil kit (Macherey-Nagel)	v2 reagent kit	Mediterranean
Project_DOM_IRTA_2020(SPAIN)	IRTA		Catalonia	Barranc dels Garidells	112	2018-04-28	41.2021	1.24584	DMS	PGTB	Illumina MiSeq	biofilm	NucleoSpin Soil kit (Macherey-Nagel)	v2 reagent kit	Mediterranean
Project_DOM_IRTA_2020(SPAIN)	IRTA		Catalonia	El Gaià des de Pontils a la cua de l'embassament del Catllar	113	2018-04-22	41.2672	1.35677	DMS	PGTB	Illumina MiSeq	biofilm	NucleoSpin Soil kit (Macherey-Nagel)	v2 reagent kit	Mediterranean
Project_DOM_IRTA_2020(SPAIN)	IRTA		Catalonia	El Francolí entre el riu Sec i el riu d'Anguera	114	2018-05-05	41.3942	1.11985	DMS	PGTB	Illumina MiSeq	biofilm	NucleoSpin Soil kit (Macherey-Nagel)	v2 reagent kit	Mediterranean
Project_DOM_IRTA_2020(SPAIN)	IRTA		Catalonia	El Foix des de la presa de Foix fins al mar	115	2018-06-14	41.2378	1.66453	DMS	PGTB	Illumina MiSeq	biofilm	NucleoSpin Soil kit (Macherey-Nagel)	v2 reagent kit	Mediterranean
Project_DOM_IRTA_2020(SPAIN)	IRTA		Catalonia	Riera de Riudoms	116	2018-04-28	41.1998	1.04763	DMS	PGTB	Illumina MiSeq	biofilm	NucleoSpin Soil kit (Macherey-Nagel)	v2 reagent kit	Mediterranean
Project_DOM_IRTA_2020(SPAIN)	IRTA		Catalonia	El Francolí des de la confluència de la riera de la Selva fins al mar	117	2018-04-28	41.1574	1.23434	DMS	PGTB	Illumina MiSeq	biofilm	NucleoSpin Soil kit (Macherey-Nagel)	v2 reagent kit	Mediterranean
Project_DOM_IRTA_2020(SPAIN)	IRTA		Catalonia	El Francolí entre el riu d'Anguera i el Brugent	118	2018-05-05	41.3355	1.17975	DMS	PGTB	Illumina MiSeq	biofilm	NucleoSpin Soil kit (Macherey-Nagel)	v2 reagent kit	Mediterranean
Project_DOM_IRTA_2020(SPAIN)	IRTA		Catalonia	L'Ebre des de l'assut de Xerta fins a la confluència del barranc de la Galera	119	2018-07-03	40.8805	0.506752	DMS	PGTB	Illumina MiSeq	biofilm	NucleoSpin Soil kit (Macherey-Nagel)	v2 reagent kit	Mediterranean
Project_DOM_IRTA_2020(SPAIN)	IRTA		Catalonia	Riu d'Algars des de la confluència del riu d'Estrets fins al Matarranya i Matarranya des de la confluència de l'Algars fins a la cua de l'embassament de Riba-roja	120	2018-04-24	41.0928	0.216306	DMS	PGTB	Illumina MiSeq	biofilm	NucleoSpin Soil kit (Macherey-Nagel)	v2 reagent kit	Mediterranean
Project_DOM_IRTA_2020(SPAIN)	IRTA		Catalonia	Riu de Montsant des de la presa de Margalef fins a la confluència amb el riuet d'Escaladei, inclòs el riuet d'Escaladei	121	2018-05-24	41.2442	0.700342	DMS	PGTB	Illumina MiSeq	biofilm	NucleoSpin Soil kit (Macherey-Nagel)	v2 reagent kit	Mediterranean
Project_DOM_IRTA_2020(SPAIN)	IRTA		Catalonia	Riu de la Sénia des de la presa d'Ulldecona fins al mar	122	2018-05-24	40.6592	0.268215	DMS	PGTB	Illumina MiSeq	biofilm	NucleoSpin Soil kit (Macherey-Nagel)	v2 reagent kit	Mediterranean
Project_DOM_IRTA_2020(SPAIN)	IRTA		Catalonia	Riu Canaletes	123	2018-05-23	40.9663	0.504816	DMS	PGTB	Illumina MiSeq	biofilm	NucleoSpin Soil kit (Macherey-Nagel)	v2 reagent kit	Mediterranean
Project_DOM_IRTA_2020(SPAIN)	IRTA		Catalonia	L'Ebre entre Ascó i l'assut de Xerta	124	2018-07-05	41.0507	0.630474	DMS	PGTB	Illumina MiSeq	biofilm	NucleoSpin Soil kit (Macherey-Nagel)	v2 reagent kit	Mediterranean
Project_DOM_IRTA_2020(SPAIN)	IRTA		Catalonia	L'Ebre des del desguàs de la central hidroelèctrica de Flix fins a Ascó	125	2018-07-05	41.2089	0.574141	DMS	PGTB	Illumina MiSeq	biofilm	NucleoSpin Soil kit (Macherey-Nagel)	v2 reagent kit	Mediterranean
Project_DOM_IRTA_2020(SPAIN)	IRTA		Catalonia	Riu de Siurana des de la presa de Siurana fins a l'Ebre, riu de Cortiella i tram baix del riu de Montsant des de la confluència amb el riuet d'Escaladei	126	2018-05-24	41.2321	0.838715	DMS	PGTB	Illumina MiSeq	biofilm	NucleoSpin Soil kit (Macherey-Nagel)	v2 reagent kit	Mediterranean
Project_DOM_IRTA_2020(SPAIN)	IRTA		Catalonia	L'Ebre des de l'Illa de Gràcia fins al mar	127	2018-05-17	40.6948	0.785245	DMS	PGTB	Illumina MiSeq	biofilm	NucleoSpin Soil kit (Macherey-Nagel)	v2 reagent kit	Mediterranean
Project_DOM_IRTA_2020(SPAIN)	IRTA		Catalonia	L'Ebre des de Tortosa fins a l'Illa de Gràcia	128	2018-05-17	40.7056	0.614348	DMS	PGTB	Illumina MiSeq	biofilm	NucleoSpin Soil kit (Macherey-Nagel)	v2 reagent kit	Mediterranean
Project_DOM_IRTA_2020(SPAIN)	IRTA		Catalonia	Barranc de Sant Antoni	129	2019-05-22	40.7866	0.464099	DMS	PGTB	Illumina MiSeq	biofilm	NucleoSpin Soil kit (Macherey-Nagel)	v2 reagent kit	Mediterranean
Project_DOM_IRTA_2020(SPAIN)	IRTA		Catalonia	Riu de Montsant des de la presa de Margalef fins a la confluència amb el riuet d'Escaladei, inclòs el riuet d'Escaladei	130	2019-05-30	41.2442	0.700342	DMS	PGTB	Illumina MiSeq	biofilm	NucleoSpin Soil kit (Macherey-Nagel)	v2 reagent kit	Mediterranean
Project_DOM_IRTA_2020(SPAIN)	IRTA		Catalonia	L'Ebre des del desguàs de la central hidroelèctrica de Flix fins a Ascó	131	2019-05-30	41.2089	0.574141	DMS	PGTB	Illumina MiSeq	biofilm	NucleoSpin Soil kit (Macherey-Nagel)	v2 reagent kit	Mediterranean
Project_DOM_IRTA_2020(SPAIN)	IRTA		Catalonia	L'Ebre de la presa de Flix fins al desguàs de la central hidroelèctrica de Flix	132	2019-05-30	41.2443	0.555542	DMS	PGTB	Illumina MiSeq	biofilm	NucleoSpin Soil kit (Macherey-Nagel)	v2 reagent kit	Mediterranean
Project_DOM_IRTA_2020(SPAIN)	IRTA		Catalonia	Riu de la Sénia des de la presa d'Ulldecona fins al mar	133	2019-05-15	40.6592	0.268215	DMS	PGTB	Illumina MiSeq	biofilm	NucleoSpin Soil kit (Macherey-Nagel)	v2 reagent kit	Mediterranean
Project_DOM_IRTA_2020(SPAIN)	IRTA		Catalonia	L'Ebre des de l'assut de Xerta fins a la confluència del barranc de la Galera	134	2019-05-16	40.8805	0.506752	DMS	PGTB	Illumina MiSeq	biofilm	NucleoSpin Soil kit (Macherey-Nagel)	v2 reagent kit	Mediterranean
Project_DOM_IRTA_2020(SPAIN)	IRTA		Catalonia	Conca del barranc de la Galera	135	2019-05-15	40.8492	0.41061	DMS	PGTB	Illumina MiSeq	biofilm	NucleoSpin Soil kit (Macherey-Nagel)	v2 reagent kit	Mediterranean
Project_DOM_IRTA_2020(SPAIN)	IRTA		Catalonia	L'Ebre entre Ascó i l'assut de Xerta	136	2019-05-20	41.0507	0.630474	DMS	PGTB	Illumina MiSeq	biofilm	NucleoSpin Soil kit (Macherey-Nagel)	v2 reagent kit	Mediterranean
Project_DOM_IRTA_2020(SPAIN)	IRTA		Catalonia	Riu Canaletes	137	2019-05-16	40.9663	0.504816	DMS	PGTB	Illumina MiSeq	biofilm	NucleoSpin Soil kit (Macherey-Nagel)	v2 reagent kit	Mediterranean
Project_DOM_IRTA_2020(SPAIN)	IRTA		Catalonia	Riu d'Algars des de la confluència del riu d'Estrets fins al Matarranya i Matarranya des de la confluència de l'Algars fins a la cua de l'embassament de Riba-roja	138	2019-05-20	41.0928	0.216306	DMS	PGTB	Illumina MiSeq	biofilm	NucleoSpin Soil kit (Macherey-Nagel)	v2 reagent kit	Mediterranean
Project_DOM_IRTA_2020(SPAIN)	IRTA		Catalonia	Riu de Siurana des de la presa de Siurana fins a l'Ebre, riu de Cortiella i tram baix del riu de Montsant des de la confluència amb el riuet d'Escaladei	139	2019-05-30	41.2321	0.838715	DMS	PGTB	Illumina MiSeq	biofilm	NucleoSpin Soil kit (Macherey-Nagel)	v2 reagent kit	Mediterranean
Project_DOM_IRTA_2020(tropical part)	Diat.barcode	Grand Bras Cilaos	Réunion	Pavillon	R1	2017-09-06	-21.191	55.4496	DMS	PGTB	Illumina MiSeq	biofilm	NucleoSpin Soil kit (Macherey-Nagel)	v2 reagent kit	Equatorial
Project_DOM_IRTA_2020(tropical part)	Diat.barcode	Bras Cilaos	Réunion	Ilet Furcy	R2	2017-09-06	-21.2454	55.4569	DMS	PGTB	Illumina MiSeq	biofilm	NucleoSpin Soil kit (Macherey-Nagel)	v2 reagent kit	Equatorial
Project_DOM_IRTA_2020(tropical part)	Diat.barcode	Bras de Benjoin	Réunion	Cilaos (sentier randonnée Trois Mares à Bras Sec)	R3	2017-09-06	-21.1346	55.4833	DMS	PGTB	Illumina MiSeq	biofilm	NucleoSpin Soil kit (Macherey-Nagel)	v2 reagent kit	Equatorial
Project_DOM_IRTA_2020(tropical part)	Diat.barcode	Bras Panon	Réunion	Avocatiers	R4	2017-09-19	-21.0073	55.6866	DMS	PGTB	Illumina MiSeq	biofilm	NucleoSpin Soil kit (Macherey-Nagel)	v2 reagent kit	Equatorial
Project_DOM_IRTA_2020(tropical part)	Diat.barcode	Bras de Sainte Suzanne	Réunion	Mafate (Amont captage ILO)	R5	2017-09-22	-20.9932	55.4068	DMS	PGTB	Illumina MiSeq	biofilm	NucleoSpin Soil kit (Macherey-Nagel)	v2 reagent kit	Equatorial
Project_DOM_IRTA_2020(tropical part)	Diat.barcode	Rivière Saint Denis	Réunion	Amont du captage AEP	R6	2017-09-20	-20.908	55.4334	DMS	PGTB	Illumina MiSeq	biofilm	NucleoSpin Soil kit (Macherey-Nagel)	v2 reagent kit	Equatorial
Project_DOM_IRTA_2020(tropical part)	Diat.barcode	Rivière Saint Denis	Réunion	pont Vihn San	R7	2017-09-20	-20.8902	55.4415	DMS	PGTB	Illumina MiSeq	biofilm	NucleoSpin Soil kit (Macherey-Nagel)	v2 reagent kit	Equatorial
Project_DOM_IRTA_2020(tropical part)	Diat.barcode	Ravine de l'Ermitage	Réunion	l'Ermitage	R8	2017-09-07	-21.0833	55.2281	DMS	PGTB	Illumina MiSeq	biofilm	NucleoSpin Soil kit (Macherey-Nagel)	v2 reagent kit	Equatorial
Project_DOM_IRTA_2020(tropical part)	Diat.barcode	Rivière de l'Est	Réunion	Aval	R9	2017-09-21	-21.1241	55.7476	DMS	PGTB	Illumina MiSeq	biofilm	NucleoSpin Soil kit (Macherey-Nagel)	v2 reagent kit	Equatorial
Project_DOM_IRTA_2020(tropical part)	Diat.barcode	Ravine de l'Etang	Réunion	Grand Etang	R10	2017-09-21	-21.1043	55.631	DMS	PGTB	Illumina MiSeq	biofilm	NucleoSpin Soil kit (Macherey-Nagel)	v2 reagent kit	Equatorial
Project_DOM_IRTA_2020(tropical part)	Diat.barcode	Rivière Fleurs Jaunes	Réunion	Salazie (amont barrage ILO)	R11	2017-09-18	-21.0156	55.5438	DMS	PGTB	Illumina MiSeq	biofilm	NucleoSpin Soil kit (Macherey-Nagel)	v2 reagent kit	Equatorial
Project_DOM_IRTA_2020(tropical part)	Diat.barcode	Grand Bras de la rivière Saint Jean	Réunion	Captage AEP	R12	2017-09-19	-20.9691	55.6058	DMS	PGTB	Illumina MiSeq	biofilm	NucleoSpin Soil kit (Macherey-Nagel)	v2 reagent kit	Equatorial
Project_DOM_IRTA_2020(tropical part)	Diat.barcode	Rivière des Galets	Réunion	Mafate (amont captage ILO et amont confluence Bras d'Oussy)	R13	2017-09-22	-21.0221	55.4031	DMS	PGTB	Illumina MiSeq	biofilm	NucleoSpin Soil kit (Macherey-Nagel)	v2 reagent kit	Equatorial
Project_DOM_IRTA_2020(tropical part)	Diat.barcode	Rivière des Galets	Réunion	Ilet Malidé	R14	2017-09-22	-20.9717	55.3416	DMS	PGTB	Illumina MiSeq	biofilm	NucleoSpin Soil kit (Macherey-Nagel)	v2 reagent kit	Equatorial
Project_DOM_IRTA_2020(tropical part)	Diat.barcode	Rivière Langevin	Réunion	Amont cascade Grand Galet	R15	2017-09-05	-21.3091	55.6427	DMS	PGTB	Illumina MiSeq	biofilm	NucleoSpin Soil kit (Macherey-Nagel)	v2 reagent kit	Equatorial
Project_DOM_IRTA_2020(tropical part)	Diat.barcode	Rivière Langevin	Réunion	La Passerelle	R16	2017-09-05	-21.3397	55.6441	DMS	PGTB	Illumina MiSeq	biofilm	NucleoSpin Soil kit (Macherey-Nagel)	v2 reagent kit	Equatorial
Project_DOM_IRTA_2020(tropical part)	Diat.barcode	Rivière Langevin	Réunion	Langevin (bassin Tamarin)	R17	2017-09-05	-21.381	55.6457	DMS	PGTB	Illumina MiSeq	biofilm	NucleoSpin Soil kit (Macherey-Nagel)	v2 reagent kit	Equatorial
Project_DOM_IRTA_2020(tropical part)	Diat.barcode	Bras des Lianes	Réunion	Bellevue Les Hauts	R18	2017-09-18	-21.026	55.6115	DMS	PGTB	Illumina MiSeq	biofilm	NucleoSpin Soil kit (Macherey-Nagel)	v2 reagent kit	Equatorial
Project_DOM_IRTA_2020(tropical part)	Diat.barcode	Rivière du Mât	Réunion	Ilet à Vidot	R19	2017-09-18	-21.0555	55.501	DMS	PGTB	Illumina MiSeq	biofilm	NucleoSpin Soil kit (Macherey-Nagel)	v2 reagent kit	Equatorial
Project_DOM_IRTA_2020(tropical part)	Diat.barcode	Rivière du Mât	Réunion	Salazie (Amont barrage ILO)	R20	2017-09-18	-21.0205	55.5479	DMS	PGTB	Illumina MiSeq	biofilm	NucleoSpin Soil kit (Macherey-Nagel)	v2 reagent kit	Equatorial
Project_DOM_IRTA_2020(tropical part)	Diat.barcode	Rivière du Mât	Réunion	l'Escalier	R21	2017-09-18	-20.9989	55.5795	DMS	PGTB	Illumina MiSeq	biofilm	NucleoSpin Soil kit (Macherey-Nagel)	v2 reagent kit	Equatorial
Project_DOM_IRTA_2020(tropical part)	Diat.barcode	Rivière du Mât	Réunion	pont RN2	R22	2017-09-18	-20.9786	55.6537	DMS	PGTB	Illumina MiSeq	biofilm	NucleoSpin Soil kit (Macherey-Nagel)	v2 reagent kit	Equatorial
Project_DOM_IRTA_2020(tropical part)	Diat.barcode	Rivière des Marsouins	Réunion	Bébour	R23	2017-09-21	-21.1133	55.567	DMS	PGTB	Illumina MiSeq	biofilm	NucleoSpin Soil kit (Macherey-Nagel)	v2 reagent kit	Equatorial
Project_DOM_IRTA_2020(tropical part)	Diat.barcode	Rivière des Marsouins	Réunion	Bethléem	R24	2017-09-21	-21.0415	55.6799	DMS	PGTB	Illumina MiSeq	biofilm	NucleoSpin Soil kit (Macherey-Nagel)	v2 reagent kit	Equatorial
Project_DOM_IRTA_2020(tropical part)	Diat.barcode	Rivière des Marsouins	Réunion	50 m aval Pont RN2	R25	2017-09-21	-21.04	55.7123	DMS	PGTB	Illumina MiSeq	biofilm	NucleoSpin Soil kit (Macherey-Nagel)	v2 reagent kit	Equatorial
Project_DOM_IRTA_2020(tropical part)	Diat.barcode	Rivière des Pluies	Réunion	Ilet Quinquina (amont canal la Mare)	R26	2017-09-20	-20.9299	55.5072	DMS	PGTB	Illumina MiSeq	biofilm	NucleoSpin Soil kit (Macherey-Nagel)	v2 reagent kit	Equatorial
Project_DOM_IRTA_2020(tropical part)	Diat.barcode	Rivière des Pluies	Réunion	(embouchure)	R27	2017-09-20	-20.8843	55.5026	DMS	PGTB	Illumina MiSeq	biofilm	NucleoSpin Soil kit (Macherey-Nagel)	v2 reagent kit	Equatorial
Project_DOM_IRTA_2020(tropical part)	Diat.barcode	Bras de la Plaine	Réunion	Ilet du Bras Sec (Aval puits AEP)	R28	2017-09-07	-21.2244	55.5036	DMS	PGTB	Illumina MiSeq	biofilm	NucleoSpin Soil kit (Macherey-Nagel)	v2 reagent kit	Equatorial
Project_DOM_IRTA_2020(tropical part)	Diat.barcode	Bras Pétard	Réunion	Amont confluence Bras Panon	R29	2017-09-19	-21.0041	55.6729	DMS	PGTB	Illumina MiSeq	biofilm	NucleoSpin Soil kit (Macherey-Nagel)	v2 reagent kit	Equatorial
Project_DOM_IRTA_2020(tropical part)	Diat.barcode	Rivière des Roches	Réunion	Mon Désir	R30	2017-09-19	-21.0139	55.6742	DMS	PGTB	Illumina MiSeq	biofilm	NucleoSpin Soil kit (Macherey-Nagel)	v2 reagent kit	Equatorial
Project_DOM_IRTA_2020(tropical part)	Diat.barcode	Rivière des Roches	Réunion	Beauvallon (amont radier)	R31	2017-09-19	-21.0058	55.6937	DMS	PGTB	Illumina MiSeq	biofilm	NucleoSpin Soil kit (Macherey-Nagel)	v2 reagent kit	Equatorial
Project_DOM_IRTA_2020(tropical part)	Diat.barcode	Rivière des Remparts	Réunion	Le Butor	R32	2017-09-05	-21.3827	55.6186	DMS	PGTB	Illumina MiSeq	biofilm	NucleoSpin Soil kit (Macherey-Nagel)	v2 reagent kit	Equatorial
Project_DOM_IRTA_2020(tropical part)	Diat.barcode	Rivière Saint Etienne	Réunion	La Chapelle	R33	2017-09-06	-21.2933	55.4167	DMS	PGTB	Illumina MiSeq	biofilm	NucleoSpin Soil kit (Macherey-Nagel)	v2 reagent kit	Equatorial
Project_DOM_IRTA_2020(tropical part)	Diat.barcode	Ravine Saint Gilles	Réunion	Captage du Verrou	R34	2017-09-07	-21.0488	55.2382	DMS	PGTB	Illumina MiSeq	biofilm	NucleoSpin Soil kit (Macherey-Nagel)	v2 reagent kit	Equatorial
Project_DOM_IRTA_2020(tropical part)	Diat.barcode	Ravine Saint Gilles	Réunion	pont RN1	R35	2017-09-07	-21.0526	55.2293	DMS	PGTB	Illumina MiSeq	biofilm	NucleoSpin Soil kit (Macherey-Nagel)	v2 reagent kit	Equatorial
Project_DOM_IRTA_2020(tropical part)	Diat.barcode	Grande Rivière Saint Jean	Réunion	Aval Quartier Français	R36	2017-09-19	-20.9258	55.6302	DMS	PGTB	Illumina MiSeq	biofilm	NucleoSpin Soil kit (Macherey-Nagel)	v2 reagent kit	Equatorial
Project_DOM_IRTA_2020(tropical part)	Diat.barcode	Rivière Sainte Suzanne	Réunion	Cascades (radier Niagara)	R37	2017-10-04	-20.9164	55.6132	DMS	PGTB	Illumina MiSeq	biofilm	NucleoSpin Soil kit (Macherey-Nagel)	v2 reagent kit	Equatorial
Project_DOM_IRTA_2020(tropical part)	Diat.barcode	Rivière Sainte Suzanne	Réunion	Bassin Grondin	R38	2017-09-20	-20.9511	55.5825	DMS	PGTB	Illumina MiSeq	biofilm	NucleoSpin Soil kit (Macherey-Nagel)	v2 reagent kit	Equatorial
Project_DOM_IRTA_2020(tropical part)	Diat.barcode	Grand Bras Cilaos	Réunion	Pavillon	R39	2018-09-10	-21.191	55.4496	DMS	PGTB	Illumina MiSeq	biofilm	NucleoSpin Soil kit (Macherey-Nagel)	v2 reagent kit	Equatorial
Project_DOM_IRTA_2020(tropical part)	Diat.barcode	Bras Cilaos	Réunion	Ilet Furcy	R40	2018-09-10	-21.2454	55.4569	DMS	PGTB	Illumina MiSeq	biofilm	NucleoSpin Soil kit (Macherey-Nagel)	v2 reagent kit	Equatorial
Project_DOM_IRTA_2020(tropical part)	Diat.barcode	Bras de Benjoin	Réunion	Cilaos (sentier randonnée Trois Mares à Bras Sec)	R41	2018-09-10	-21.1346	55.4833	DMS	PGTB	Illumina MiSeq	biofilm	NucleoSpin Soil kit (Macherey-Nagel)	v2 reagent kit	Equatorial
Project_DOM_IRTA_2020(tropical part)	Diat.barcode	Bras Panon	Réunion	Avocatiers	R42	2018-09-05	-21.0073	55.6866	DMS	PGTB	Illumina MiSeq	biofilm	NucleoSpin Soil kit (Macherey-Nagel)	v2 reagent kit	Equatorial
Project_DOM_IRTA_2020(tropical part)	Diat.barcode	Bras de Sainte Suzanne	Réunion	Mafate (Amont captage ILO)	R43	2018-09-13	-20.9932	55.4068	DMS	PGTB	Illumina MiSeq	biofilm	NucleoSpin Soil kit (Macherey-Nagel)	v2 reagent kit	Equatorial
Project_DOM_IRTA_2020(tropical part)	Diat.barcode	Rivière Saint Denis	Réunion	Amont du captage AEP	R44	2018-09-04	-20.908	55.4334	DMS	PGTB	Illumina MiSeq	biofilm	NucleoSpin Soil kit (Macherey-Nagel)	v2 reagent kit	Equatorial
Project_DOM_IRTA_2020(tropical part)	Diat.barcode	Rivière Saint Denis	Réunion	pont Vihn San	R45	2018-09-04	-20.8902	55.4415	DMS	PGTB	Illumina MiSeq	biofilm	NucleoSpin Soil kit (Macherey-Nagel)	v2 reagent kit	Equatorial
Project_DOM_IRTA_2020(tropical part)	Diat.barcode	Ravine de l'Ermitage	Réunion	l'Ermitage	R46	2018-09-12	-21.0833	55.2281	DMS	PGTB	Illumina MiSeq	biofilm	NucleoSpin Soil kit (Macherey-Nagel)	v2 reagent kit	Equatorial
Project_DOM_IRTA_2020(tropical part)	Diat.barcode	Ravine de l'Etang	Réunion	Grand Etang	R47	2018-09-06	-21.1043	55.631	DMS	PGTB	Illumina MiSeq	biofilm	NucleoSpin Soil kit (Macherey-Nagel)	v2 reagent kit	Equatorial
Project_DOM_IRTA_2020(tropical part)	Diat.barcode	Rivière Fleurs Jaunes	Réunion	Salazie (amont barrage ILO)	R48	2018-09-07	-21.0156	55.5438	DMS	PGTB	Illumina MiSeq	biofilm	NucleoSpin Soil kit (Macherey-Nagel)	v2 reagent kit	Equatorial
Project_DOM_IRTA_2020(tropical part)	Diat.barcode	Grand Bras de la rivière Saint Jean	Réunion	Captage AEP	R49	2018-09-05	-20.9691	55.6058	DMS	PGTB	Illumina MiSeq	biofilm	NucleoSpin Soil kit (Macherey-Nagel)	v2 reagent kit	Equatorial
Project_DOM_IRTA_2020(tropical part)	Diat.barcode	Rivière des Galets	Réunion	Mafate (amont captage ILO et amont confluence Bras d'Oussy)	R50	2018-09-13	-21.0221	55.4031	DMS	PGTB	Illumina MiSeq	biofilm	NucleoSpin Soil kit (Macherey-Nagel)	v2 reagent kit	Equatorial
Project_DOM_IRTA_2020(tropical part)	Diat.barcode	Rivière des Galets	Réunion	Ilet Malidé	R51	2018-09-13	-20.9717	55.3416	DMS	PGTB	Illumina MiSeq	biofilm	NucleoSpin Soil kit (Macherey-Nagel)	v2 reagent kit	Equatorial
Project_DOM_IRTA_2020(tropical part)	Diat.barcode	Rivière Langevin	Réunion	Amont cascade Grand Galet	R52	2018-09-10	-21.3102	55.6418	DMS	PGTB	Illumina MiSeq	biofilm	NucleoSpin Soil kit (Macherey-Nagel)	v2 reagent kit	Equatorial
Project_DOM_IRTA_2020(tropical part)	Diat.barcode	Rivière Langevin	Réunion	La Passerelle	R53	2018-09-10	-21.3397	55.6441	DMS	PGTB	Illumina MiSeq	biofilm	NucleoSpin Soil kit (Macherey-Nagel)	v2 reagent kit	Equatorial
Project_DOM_IRTA_2020(tropical part)	Diat.barcode	Rivière Langevin	Réunion	Langevin (bassin Tamarin)	R54	2018-09-10	-21.381	55.6457	DMS	PGTB	Illumina MiSeq	biofilm	NucleoSpin Soil kit (Macherey-Nagel)	v2 reagent kit	Equatorial
Project_DOM_IRTA_2020(tropical part)	Diat.barcode	Bras des Lianes	Réunion	Bellevue Les Hauts	R55	2018-09-18	-21.026	55.6115	DMS	PGTB	Illumina MiSeq	biofilm	NucleoSpin Soil kit (Macherey-Nagel)	v2 reagent kit	Equatorial
Project_DOM_IRTA_2020(tropical part)	Diat.barcode	Rivière du Mât	Réunion	Ilet à Vidot	R56	2018-09-07	-21.0555	55.501	DMS	PGTB	Illumina MiSeq	biofilm	NucleoSpin Soil kit (Macherey-Nagel)	v2 reagent kit	Equatorial
Project_DOM_IRTA_2020(tropical part)	Diat.barcode	Rivière du Mât	Réunion	Salazie (Amont barrage ILO)	R57	2018-09-07	-21.0205	55.5479	DMS	PGTB	Illumina MiSeq	biofilm	NucleoSpin Soil kit (Macherey-Nagel)	v2 reagent kit	Equatorial
Project_DOM_IRTA_2020(tropical part)	Diat.barcode	Rivière du Mât	Réunion	l'Escalier	R58	2018-09-07	-20.9989	55.5795	DMS	PGTB	Illumina MiSeq	biofilm	NucleoSpin Soil kit (Macherey-Nagel)	v2 reagent kit	Equatorial
Project_DOM_IRTA_2020(tropical part)	Diat.barcode	Rivière du Mât	Réunion	pont RN2	R59	2018-09-07	-20.9786	55.6537	DMS	PGTB	Illumina MiSeq	biofilm	NucleoSpin Soil kit (Macherey-Nagel)	v2 reagent kit	Equatorial
Project_DOM_IRTA_2020(tropical part)	Diat.barcode	Rivière des Marsouins	Réunion	Bébour	R60	2018-09-06	-21.1133	55.567	DMS	PGTB	Illumina MiSeq	biofilm	NucleoSpin Soil kit (Macherey-Nagel)	v2 reagent kit	Equatorial
Project_DOM_IRTA_2020(tropical part)	Diat.barcode	Rivière des Marsouins	Réunion	Bethléem	R61	2018-09-06	-21.0415	55.6799	DMS	PGTB	Illumina MiSeq	biofilm	NucleoSpin Soil kit (Macherey-Nagel)	v2 reagent kit	Equatorial
Project_DOM_IRTA_2020(tropical part)	Diat.barcode	Rivière des Marsouins	Réunion	50 m aval Pont RN2	R62	2018-09-06	-21.04	55.7123	DMS	PGTB	Illumina MiSeq	biofilm	NucleoSpin Soil kit (Macherey-Nagel)	v2 reagent kit	Equatorial
Project_DOM_IRTA_2020(tropical part)	Diat.barcode	Rivière des Pluies	Réunion	Ilet Quinquina (amont canal la Mare)	R63	2018-09-04	-20.9299	55.5072	DMS	PGTB	Illumina MiSeq	biofilm	NucleoSpin Soil kit (Macherey-Nagel)	v2 reagent kit	Equatorial
Project_DOM_IRTA_2020(tropical part)	Diat.barcode	Rivière des Pluies	Réunion	(embouchure)	R64	2018-09-04	-20.8843	55.5026	DMS	PGTB	Illumina MiSeq	biofilm	NucleoSpin Soil kit (Macherey-Nagel)	v2 reagent kit	Equatorial
Project_DOM_IRTA_2020(tropical part)	Diat.barcode	Bras de la Plaine	Réunion	Ilet du Bras Sec (Aval puits AEP)	R65	2018-09-12	-21.2244	55.5036	DMS	PGTB	Illumina MiSeq	biofilm	NucleoSpin Soil kit (Macherey-Nagel)	v2 reagent kit	Equatorial
Project_DOM_IRTA_2020(tropical part)	Diat.barcode	Bras Pétard	Réunion	Amont confluence Bras Panon	R66	2018-09-05	-21.0041	55.6729	DMS	PGTB	Illumina MiSeq	biofilm	NucleoSpin Soil kit (Macherey-Nagel)	v2 reagent kit	Equatorial
Project_DOM_IRTA_2020(tropical part)	Diat.barcode	Rivière des Roches	Réunion	Mon Désir	R67	2018-09-05	-21.0139	55.6742	DMS	PGTB	Illumina MiSeq	biofilm	NucleoSpin Soil kit (Macherey-Nagel)	v2 reagent kit	Equatorial
Project_DOM_IRTA_2020(tropical part)	Diat.barcode	Rivière des Roches	Réunion	Beauvallon (amont radier)	R68	2018-09-05	-21.0058	55.6937	DMS	PGTB	Illumina MiSeq	biofilm	NucleoSpin Soil kit (Macherey-Nagel)	v2 reagent kit	Equatorial
Project_DOM_IRTA_2020(tropical part)	Diat.barcode	Rivière des Remparts	Réunion	Le Butor	R69	2018-09-10	-21.3827	55.6186	DMS	PGTB	Illumina MiSeq	biofilm	NucleoSpin Soil kit (Macherey-Nagel)	v2 reagent kit	Equatorial
Project_DOM_IRTA_2020(tropical part)	Diat.barcode	Rivière Saint Etienne	Réunion	La Chapelle	R70	2018-09-10	-21.2933	55.4167	DMS	PGTB	Illumina MiSeq	biofilm	NucleoSpin Soil kit (Macherey-Nagel)	v2 reagent kit	Equatorial
Project_DOM_IRTA_2020(tropical part)	Diat.barcode	Ravine Saint Gilles	Réunion	Captage du Verrou	R71	2018-09-12	-21.0488	55.2382	DMS	PGTB	Illumina MiSeq	biofilm	NucleoSpin Soil kit (Macherey-Nagel)	v2 reagent kit	Equatorial
Project_DOM_IRTA_2020(tropical part)	Diat.barcode	Ravine Saint Gilles	Réunion	pont RN1	R72	2018-09-12	-21.0526	55.2293	DMS	PGTB	Illumina MiSeq	biofilm	NucleoSpin Soil kit (Macherey-Nagel)	v2 reagent kit	Equatorial
Project_DOM_IRTA_2020(tropical part)	Diat.barcode	Grande Rivière Saint Jean	Réunion	Aval Quartier Français	R73	2018-09-05	-20.9258	55.6302	DMS	PGTB	Illumina MiSeq	biofilm	NucleoSpin Soil kit (Macherey-Nagel)	v2 reagent kit	Equatorial
Project_DOM_IRTA_2020(tropical part)	Diat.barcode	Rivière Sainte Suzanne	Réunion	Cascades (radier Niagara)	R74	2018-09-06	-20.9164	55.6132	DMS	PGTB	Illumina MiSeq	biofilm	NucleoSpin Soil kit (Macherey-Nagel)	v2 reagent kit	Equatorial
Project_DOM_IRTA_2020(tropical part)	Diat.barcode	Rivière Sainte Suzanne	Réunion	Bassin Grondin	R75	2018-09-06	-20.9511	55.5825	DMS	PGTB	Illumina MiSeq	biofilm	NucleoSpin Soil kit (Macherey-Nagel)	v2 reagent kit	Equatorial
Project_DOM_IRTA_2020(tropical part)	Diat.barcode	Grande Rivière de Capesterre	Guadeloupe	Pont RN	G1	2018-06-23	16.0582	-61.5671	DMS	PGTB	Illumina MiSeq	biofilm	NucleoSpin Soil kit (Macherey-Nagel)	v2 reagent kit	Equatorial
Project_DOM_IRTA_2020(tropical part)	Diat.barcode	Rivière du Grand Carbet	Guadeloupe	Pont RN	G2	2018-06-23	16.0232	-61.5764	DMS	PGTB	Illumina MiSeq	biofilm	NucleoSpin Soil kit (Macherey-Nagel)	v2 reagent kit	Equatorial
Project_DOM_IRTA_2020(tropical part)	Diat.barcode	Rivière Bras David	Guadeloupe	Site INRA	G3	2018-06-21	16.1974	-61.6668	DMS	PGTB	Illumina MiSeq	biofilm	NucleoSpin Soil kit (Macherey-Nagel)	v2 reagent kit	Equatorial
Project_DOM_IRTA_2020(tropical part)	Diat.barcode	Rivière Bras David	Guadeloupe	Maison de la forêt	G4	2018-06-18	16.1751	-61.6935	DMS	PGTB	Illumina MiSeq	biofilm	NucleoSpin Soil kit (Macherey-Nagel)	v2 reagent kit	Equatorial
Project_DOM_IRTA_2020(tropical part)	Diat.barcode	Rivière Galion	Guadeloupe	Pont embouchure	G5	2018-06-19	15.9868	-61.7222	DMS	PGTB	Illumina MiSeq	biofilm	NucleoSpin Soil kit (Macherey-Nagel)	v2 reagent kit	Equatorial
Project_DOM_IRTA_2020(tropical part)	Diat.barcode	Rivière Grande Anse	Guadeloupe	Moscou	G6	2018-06-16	16.0154	-61.6583	DMS	PGTB	Illumina MiSeq	biofilm	NucleoSpin Soil kit (Macherey-Nagel)	v2 reagent kit	Equatorial
Project_DOM_IRTA_2020(tropical part)	Diat.barcode	Grande Rivière à Goyave	Guadeloupe	Amont SIS	G7	2018-06-21	16.2674	-61.6716	DMS	PGTB	Illumina MiSeq	biofilm	NucleoSpin Soil kit (Macherey-Nagel)	v2 reagent kit	Equatorial
Project_DOM_IRTA_2020(tropical part)	Diat.barcode	Rivière Grande Plaine	Guadeloupe	Pont RN	G8	2018-06-18	16.2085	-61.7762	DMS	PGTB	Illumina MiSeq	biofilm	NucleoSpin Soil kit (Macherey-Nagel)	v2 reagent kit	Equatorial
Project_DOM_IRTA_2020(tropical part)	Diat.barcode	Rivière aux Herbes	Guadeloupe	Choisy	G9	2018-06-16	16.022	-61.6894	DMS	PGTB	Illumina MiSeq	biofilm	NucleoSpin Soil kit (Macherey-Nagel)	v2 reagent kit	Equatorial
Project_DOM_IRTA_2020(tropical part)	Diat.barcode	Rivière La Lézarde	Guadeloupe	Diane	G10	2018-06-15	16.1867	-61.6385	DMS	PGTB	Illumina MiSeq	biofilm	NucleoSpin Soil kit (Macherey-Nagel)	v2 reagent kit	Equatorial
Project_DOM_IRTA_2020(tropical part)	Diat.barcode	Rivière Moustique Petit-Bourg	Guadeloupe	Amont pont RN1	G11	2018-06-23	16.1814	-61.6024	DMS	PGTB	Illumina MiSeq	biofilm	NucleoSpin Soil kit (Macherey-Nagel)	v2 reagent kit	Equatorial
Project_DOM_IRTA_2020(tropical part)	Diat.barcode	Rivière Moustique Petit-Bourg	Guadeloupe	Trianon	G12	2018-06-23	16.1614	-61.6272	DMS	PGTB	Illumina MiSeq	biofilm	NucleoSpin Soil kit (Macherey-Nagel)	v2 reagent kit	Equatorial
Project_DOM_IRTA_2020(tropical part)	Diat.barcode	Rivière des Pères	Guadeloupe	Amont embouchure	G13	2018-06-19	16.0105	-61.7439	DMS	PGTB	Illumina MiSeq	biofilm	NucleoSpin Soil kit (Macherey-Nagel)	v2 reagent kit	Equatorial
Project_DOM_IRTA_2020(tropical part)	Diat.barcode	Gde Rivière de Vieux Habitants	Guadeloupe	Prise d'eau	G14	2018-06-19	16.0105	-61.7439	DMS	PGTB	Illumina MiSeq	biofilm	NucleoSpin Soil kit (Macherey-Nagel)	v2 reagent kit	Equatorial
Project_DOM_IRTA_2020(tropical part)	Diat.barcode	Rivière Plessis	Guadeloupe	Vanibel	G15	2018-06-19	16.0105	-61.7439	DMS	PGTB	Illumina MiSeq	biofilm	NucleoSpin Soil kit (Macherey-Nagel)	v2 reagent kit	Equatorial
Project_DOM_IRTA_2020(tropical part)	Diat.barcode	Rivière Nogent	Guadeloupe	Pont RN	G16	2018-06-19	16.0105	-61.7439	DMS	PGTB	Illumina MiSeq	biofilm	NucleoSpin Soil kit (Macherey-Nagel)	v2 reagent kit	Equatorial
Project_DOM_IRTA_2020(tropical part)	Diat.barcode	Rivière du Premier Bras	Guadeloupe	Amont Séverin	G17	2018-06-19	16.0105	-61.7439	DMS	PGTB	Illumina MiSeq	biofilm	NucleoSpin Soil kit (Macherey-Nagel)	v2 reagent kit	Equatorial
Project_DOM_IRTA_2020(tropical part)	Diat.barcode	Rivière Bras de Sable	Guadeloupe	Ravine Chaude	G18	2018-06-19	16.0105	-61.7439	DMS	PGTB	Illumina MiSeq	biofilm	NucleoSpin Soil kit (Macherey-Nagel)	v2 reagent kit	Equatorial
Project_DOM_IRTA_2020(tropical part)	Diat.barcode	Rivière La Rose	Guadeloupe	Jardin d'Eau	G19	2018-06-19	16.0105	-61.7439	DMS	PGTB	Illumina MiSeq	biofilm	NucleoSpin Soil kit (Macherey-Nagel)	v2 reagent kit	Equatorial
Project_DOM_IRTA_2020(tropical part)	Diat.barcode	Grande Riv. De Capesterre	Guadeloupe	Pont RN	G20	2019-04-17	16.0582	-61.5671	DMS	PGTB	Illumina MiSeq	biofilm	NucleoSpin Soil kit (Macherey-Nagel)	v2 reagent kit	Equatorial
Project_DOM_IRTA_2020(tropical part)	Diat.barcode	Riv. Du Grand Carbet	Guadeloupe	Pont RN	G21	2019-04-17	16.0232	-61.5764	DMS	PGTB	Illumina MiSeq	biofilm	NucleoSpin Soil kit (Macherey-Nagel)	v2 reagent kit	Equatorial
Project_DOM_IRTA_2020(tropical part)	Diat.barcode	Riv. Bras David	Guadeloupe	site INRA	G22	2019-04-16	16.1974	-61.6668	DMS	PGTB	Illumina MiSeq	biofilm	NucleoSpin Soil kit (Macherey-Nagel)	v2 reagent kit	Equatorial
Project_DOM_IRTA_2020(tropical part)	Diat.barcode	Riv. Bras David	Guadeloupe	Maison de la forêt	G23	2019-04-16	16.1751	-61.6935	DMS	PGTB	Illumina MiSeq	biofilm	NucleoSpin Soil kit (Macherey-Nagel)	v2 reagent kit	Equatorial
Project_DOM_IRTA_2020(tropical part)	Diat.barcode	Rivière Galion	Guadeloupe	Pont embouchure	G24	2019-04-11	15.9868	-61.7222	DMS	PGTB	Illumina MiSeq	biofilm	NucleoSpin Soil kit (Macherey-Nagel)	v2 reagent kit	Equatorial
Project_DOM_IRTA_2020(tropical part)	Diat.barcode	Rivière Grande Anse	Guadeloupe	Moscou	G25	2019-04-11	16.0154	-61.6583	DMS	PGTB	Illumina MiSeq	biofilm	NucleoSpin Soil kit (Macherey-Nagel)	v2 reagent kit	Equatorial
Project_DOM_IRTA_2020(tropical part)	Diat.barcode	Grande Riv. À Goyave	Guadeloupe	amont SIS	G26	2019-04-15	16.2674	-61.6716	DMS	PGTB	Illumina MiSeq	biofilm	NucleoSpin Soil kit (Macherey-Nagel)	v2 reagent kit	Equatorial
Project_DOM_IRTA_2020(tropical part)	Diat.barcode	Riv. Grande Plaine	Guadeloupe	Pont RN	G27	2019-04-12	16.2085	-61.7762	DMS	PGTB	Illumina MiSeq	biofilm	NucleoSpin Soil kit (Macherey-Nagel)	v2 reagent kit	Equatorial
Project_DOM_IRTA_2020(tropical part)	Diat.barcode	Rivière aux Herbes	Guadeloupe	Choisy	G28	2019-04-11	16.022	-61.6894	DMS	PGTB	Illumina MiSeq	biofilm	NucleoSpin Soil kit (Macherey-Nagel)	v2 reagent kit	Equatorial
Project_DOM_IRTA_2020(tropical part)	Diat.barcode	Rivière La Lézarde	Guadeloupe	Section Diane	G29	2019-04-16	16.1867	-61.6385	DMS	PGTB	Illumina MiSeq	biofilm	NucleoSpin Soil kit (Macherey-Nagel)	v2 reagent kit	Equatorial
Project_DOM_IRTA_2020(tropical part)	Diat.barcode	Riv. Moustique Petit-Bourg	Guadeloupe	Pont RN	G30	2019-04-10	16.1814	-61.6024	DMS	PGTB	Illumina MiSeq	biofilm	NucleoSpin Soil kit (Macherey-Nagel)	v2 reagent kit	Equatorial
Project_DOM_IRTA_2020(tropical part)	Diat.barcode	Riv. Moustique Petit-Bourg	Guadeloupe	Trianon	G31	2019-04-10	16.1614	-61.6272	DMS	PGTB	Illumina MiSeq	biofilm	NucleoSpin Soil kit (Macherey-Nagel)	v2 reagent kit	Equatorial
Project_DOM_IRTA_2020(tropical part)	Diat.barcode	Rivière des Pères	Guadeloupe	Amont embouchure	G32	2019-04-11	16.0105	-61.7439	DMS	PGTB	Illumina MiSeq	biofilm	NucleoSpin Soil kit (Macherey-Nagel)	v2 reagent kit	Equatorial
Project_DOM_IRTA_2020(tropical part)	Diat.barcode	Grande Riv. Vieux Habitants	Guadeloupe	amont embouchure	G33	2019-04-12	16.0595	-61.7601	DMS	PGTB	Illumina MiSeq	biofilm	NucleoSpin Soil kit (Macherey-Nagel)	v2 reagent kit	Equatorial
Project_DOM_IRTA_2020(tropical part)	Diat.barcode	Grande Riv. Vieux Habitants	Guadeloupe	Prise d'eau	G34	2019-04-12	16.0867	-61.7252	DMS	PGTB	Illumina MiSeq	biofilm	NucleoSpin Soil kit (Macherey-Nagel)	v2 reagent kit	Equatorial
Project_DOM_IRTA_2020(tropical part)	Diat.barcode	Riv. Plessis	Guadeloupe	Vanibel	G35	2019-04-12	16.0518	-61.7324	DMS	PGTB	Illumina MiSeq	biofilm	NucleoSpin Soil kit (Macherey-Nagel)	v2 reagent kit	Equatorial
Project_DOM_IRTA_2020(tropical part)	Diat.barcode	Rivière Nogent	Guadeloupe	Pont RN	G36	2019-04-15	16.3532	-61.7396	DMS	PGTB	Illumina MiSeq	biofilm	NucleoSpin Soil kit (Macherey-Nagel)	v2 reagent kit	Equatorial
Project_DOM_IRTA_2020(tropical part)	Diat.barcode	Rivière du Premier Bras	Guadeloupe	amont Séverin	G37	2019-04-15	16.2702	-61.7027	DMS	PGTB	Illumina MiSeq	biofilm	NucleoSpin Soil kit (Macherey-Nagel)	v2 reagent kit	Equatorial
Project_DOM_IRTA_2020(tropical part)	Diat.barcode	Rivière Bras de Sable	Guadeloupe	Ravine Chaude	G38	2019-04-16	16.231	-61.6706	DMS	PGTB	Illumina MiSeq	biofilm	NucleoSpin Soil kit (Macherey-Nagel)	v2 reagent kit	Equatorial
Project_DOM_IRTA_2020(tropical part)	Diat.barcode	Rivière La Rose	Guadeloupe	Jardins d'eau	G39	2019-04-17	16.1491	-61.5932	DMS	PGTB	Illumina MiSeq	biofilm	NucleoSpin Soil kit (Macherey-Nagel)	v2 reagent kit	Equatorial
Project_DOM_IRTA_2020(tropical part)	Diat.barcode	Anse Céron	Martinique	Habitation Céron	M1	2018-05-13	14.8307	-61.2174	DMS	PGTB	Illumina MiSeq	biofilm	NucleoSpin Soil kit (Macherey-Nagel)	v2 reagent kit	Equatorial
Project_DOM_IRTA_2020(tropical part)	Diat.barcode	Grande Rivière	Martinique	Trou Diablesse	M2	2018-05-14	14.8638	-61.1754	DMS	PGTB	Illumina MiSeq	biofilm	NucleoSpin Soil kit (Macherey-Nagel)	v2 reagent kit	Equatorial
Project_DOM_IRTA_2020(tropical part)	Diat.barcode	Grande Rivière	Martinique	Stade	M3	2018-05-14	14.8667	-61.1757	DMS	PGTB	Illumina MiSeq	biofilm	NucleoSpin Soil kit (Macherey-Nagel)	v2 reagent kit	Equatorial
Project_DOM_IRTA_2020(tropical part)	Diat.barcode	Capot	Martinique	AEP Vivé Capot	M4	2018-05-14	14.8318	-61.0964	DMS	PGTB	Illumina MiSeq	biofilm	NucleoSpin Soil kit (Macherey-Nagel)	v2 reagent kit	Equatorial
Project_DOM_IRTA_2020(tropical part)	Diat.barcode	Lorrain	Martinique	Trace des Jésuites	M5	2018-05-12	14.745	-61.0854	DMS	PGTB	Illumina MiSeq	biofilm	NucleoSpin Soil kit (Macherey-Nagel)	v2 reagent kit	Equatorial
Project_DOM_IRTA_2020(tropical part)	Diat.barcode	Lorrain	Martinique	Amont Pirogue	M6	2018-05-14	14.7781	-61.0556	DMS	PGTB	Illumina MiSeq	biofilm	NucleoSpin Soil kit (Macherey-Nagel)	v2 reagent kit	Equatorial
Project_DOM_IRTA_2020(tropical part)	Diat.barcode	Lorrain	Martinique	Seguineau - amont pont RN1	M7	2018-05-14	14.8229	-61.0461	DMS	PGTB	Illumina MiSeq	biofilm	NucleoSpin Soil kit (Macherey-Nagel)	v2 reagent kit	Equatorial
Project_DOM_IRTA_2020(tropical part)	Diat.barcode	Bezaudin	Martinique	Pont RD24 - Ste Marie	M8	2018-05-14	14.7733	-61.0071	DMS	PGTB	Illumina MiSeq	biofilm	NucleoSpin Soil kit (Macherey-Nagel)	v2 reagent kit	Equatorial
Project_DOM_IRTA_2020(tropical part)	Diat.barcode	Galion	Martinique	Gommier	M9	2018-05-13	14.7317	-61.0376	DMS	PGTB	Illumina MiSeq	biofilm	NucleoSpin Soil kit (Macherey-Nagel)	v2 reagent kit	Equatorial
Project_DOM_IRTA_2020(tropical part)	Diat.barcode	Galion	Martinique	Amont pont D3 (Grand Galion)	M10	2018-05-14	14.7173	-60.9603	DMS	PGTB	Illumina MiSeq	biofilm	NucleoSpin Soil kit (Macherey-Nagel)	v2 reagent kit	Equatorial
Project_DOM_IRTA_2020(tropical part)	Diat.barcode	Duclos	Martinique	Tunnel Didier	M11	2018-05-12	14.6589	-61.0953	DMS	PGTB	Illumina MiSeq	biofilm	NucleoSpin Soil kit (Macherey-Nagel)	v2 reagent kit	Equatorial
Project_DOM_IRTA_2020(tropical part)	Diat.barcode	Case Navire	Martinique	Bourg Schoelcher	M12	2018-05-13	14.6241	-61.0993	DMS	PGTB	Illumina MiSeq	biofilm	NucleoSpin Soil kit (Macherey-Nagel)	v2 reagent kit	Equatorial
Project_DOM_IRTA_2020(tropical part)	Diat.barcode	Carbet	Martinique	Source Pierrot	M13	2018-05-12	14.7328	-61.1273	DMS	PGTB	Illumina MiSeq	biofilm	NucleoSpin Soil kit (Macherey-Nagel)	v2 reagent kit	Equatorial
Project_DOM_IRTA_2020(tropical part)	Diat.barcode	Carbet	Martinique	Fond Baise	M14	2018-05-12	14.7152	-61.1668	DMS	PGTB	Illumina MiSeq	biofilm	NucleoSpin Soil kit (Macherey-Nagel)	v2 reagent kit	Equatorial
Project_DOM_IRTA_2020(tropical part)	Diat.barcode	Roxelane	Martinique	Ancien Pont	M15	2018-05-14	14.7492	-61.1768	DMS	PGTB	Illumina MiSeq	biofilm	NucleoSpin Soil kit (Macherey-Nagel)	v2 reagent kit	Equatorial
Project_DOM_IRTA_2020(tropical part)	Diat.barcode	Monsieur	Martinique	Pont Mongérald	M16	2018-05-13	14.6174	-61.0479	DMS	PGTB	Illumina MiSeq	biofilm	NucleoSpin Soil kit (Macherey-Nagel)	v2 reagent kit	Equatorial
Project_DOM_IRTA_2020(tropical part)	Diat.barcode	Madame	Martinique	Pont de Chaîne	M17	2018-05-13	14.6178	-61.0703	DMS	PGTB	Illumina MiSeq	biofilm	NucleoSpin Soil kit (Macherey-Nagel)	v2 reagent kit	Equatorial
Project_DOM_IRTA_2020(tropical part)	Diat.barcode	Lézarde	Martinique	Palourde Lézarde	M18	2018-05-13	14.7163	-61.0488	DMS	PGTB	Illumina MiSeq	biofilm	NucleoSpin Soil kit (Macherey-Nagel)	v2 reagent kit	Equatorial
Project_DOM_IRTA_2020(tropical part)	Diat.barcode	Lézarde	Martinique	Pont Belle Île	M19	2018-05-16	14.6759	-60.9938	DMS	PGTB	Illumina MiSeq	biofilm	NucleoSpin Soil kit (Macherey-Nagel)	v2 reagent kit	Equatorial
Project_DOM_IRTA_2020(tropical part)	Diat.barcode	Blanche	Martinique	Pont de l'Alma	M20	2018-05-12	14.7049	-61.0925	DMS	PGTB	Illumina MiSeq	biofilm	NucleoSpin Soil kit (Macherey-Nagel)	v2 reagent kit	Equatorial
Project_DOM_IRTA_2020(tropical part)	Diat.barcode	Lézarde	Martinique	Gué de la Désirade	M21	2018-05-16	14.6667	-60.9959	DMS	PGTB	Illumina MiSeq	biofilm	NucleoSpin Soil kit (Macherey-Nagel)	v2 reagent kit	Equatorial
Project_DOM_IRTA_2020(tropical part)	Diat.barcode	Lézarde	Martinique	Pont RN1	M22	2018-05-16	14.6252	-60.9854	DMS	PGTB	Illumina MiSeq	biofilm	NucleoSpin Soil kit (Macherey-Nagel)	v2 reagent kit	Equatorial
Project_DOM_IRTA_2020(tropical part)	Diat.barcode	Petite Rivière	Martinique	Brasserie Lorraine	M23	2018-05-15	14.6251	-60.9742	DMS	PGTB	Illumina MiSeq	biofilm	NucleoSpin Soil kit (Macherey-Nagel)	v2 reagent kit	Equatorial
Project_DOM_IRTA_2020(tropical part)	Diat.barcode	Lézarde	Martinique	Ressource	M24	2018-05-15	14.6117	-60.9874	DMS	PGTB	Illumina MiSeq	biofilm	NucleoSpin Soil kit (Macherey-Nagel)	v2 reagent kit	Equatorial
Project_DOM_IRTA_2020(tropical part)	Diat.barcode	Deux Courants	Martinique	Pont N6 (Seraphin 2)	M25	2018-05-15	14.6125	-60.9056	DMS	PGTB	Illumina MiSeq	biofilm	NucleoSpin Soil kit (Macherey-Nagel)	v2 reagent kit	Equatorial
Project_DOM_IRTA_2020(tropical part)	Diat.barcode	Vauclin	Martinique	La Broue	M26	2018-05-15	14.5419	-60.8577	DMS	PGTB	Illumina MiSeq	biofilm	NucleoSpin Soil kit (Macherey-Nagel)	v2 reagent kit	Equatorial
Project_DOM_IRTA_2020(tropical part)	Diat.barcode	Rivière des Coulisses	Martinique	Petit Bourg	M27	2018-05-15	14.5475	-60.96	DMS	PGTB	Illumina MiSeq	biofilm	NucleoSpin Soil kit (Macherey-Nagel)	v2 reagent kit	Equatorial
Project_DOM_IRTA_2020(tropical part)	Diat.barcode	Grande Rivière Pilote	Martinique	Beauregard	M28	2018-05-15	14.5176	-60.8742	DMS	PGTB	Illumina MiSeq	biofilm	NucleoSpin Soil kit (Macherey-Nagel)	v2 reagent kit	Equatorial
Project_DOM_IRTA_2020(tropical part)	Diat.barcode	Petite Rivière Pilote	Martinique	Pont Madeleine	M29	2018-05-15	14.4961	-60.9044	DMS	PGTB	Illumina MiSeq	biofilm	NucleoSpin Soil kit (Macherey-Nagel)	v2 reagent kit	Equatorial
Project_DOM_IRTA_2020(tropical part)	Diat.barcode	Grande Rivière Pilote	Martinique	Amont bourg	M30	2018-05-15	14.4919	-60.8963	DMS	PGTB	Illumina MiSeq	biofilm	NucleoSpin Soil kit (Macherey-Nagel)	v2 reagent kit	Equatorial
Project_DOM_IRTA_2020(tropical part)	Diat.barcode	Oman	Martinique	Dormante	M31	2018-05-15	14.4858	-60.9617	DMS	PGTB	Illumina MiSeq	biofilm	NucleoSpin Soil kit (Macherey-Nagel)	v2 reagent kit	Equatorial
Project_DOM_IRTA_2020(tropical part)	Diat.barcode	Anse Céron	Martinique	Habitation Céron	M32	2019-03-26	14.8307	-61.2174	DMS	PGTB	Illumina MiSeq	biofilm	NucleoSpin Soil kit (Macherey-Nagel)	v2 reagent kit	Equatorial
Project_DOM_IRTA_2020(tropical part)	Diat.barcode	Grande Rivière	Martinique	Trou Diablesse	M33	2019-03-28	14.8638	-61.1754	DMS	PGTB	Illumina MiSeq	biofilm	NucleoSpin Soil kit (Macherey-Nagel)	v2 reagent kit	Equatorial
Project_DOM_IRTA_2020(tropical part)	Diat.barcode	Grande Rivière	Martinique	Stade	M34	2019-03-28	14.8667	-61.1757	DMS	PGTB	Illumina MiSeq	biofilm	NucleoSpin Soil kit (Macherey-Nagel)	v2 reagent kit	Equatorial
Project_DOM_IRTA_2020(tropical part)	Diat.barcode	Capot	Martinique	AEP Vivé Capot	M35	2019-03-28	14.8318	-61.0964	DMS	PGTB	Illumina MiSeq	biofilm	NucleoSpin Soil kit (Macherey-Nagel)	v2 reagent kit	Equatorial
Project_DOM_IRTA_2020(tropical part)	Diat.barcode	Lorrain	Martinique	Trace des Jésuites	M36	2019-03-25	14.745	-61.0854	DMS	PGTB	Illumina MiSeq	biofilm	NucleoSpin Soil kit (Macherey-Nagel)	v2 reagent kit	Equatorial
Project_DOM_IRTA_2020(tropical part)	Diat.barcode	Lorrain	Martinique	Amont Pirogue	M37	2019-06-24	14.7781	-61.0556	DMS	PGTB	Illumina MiSeq	biofilm	NucleoSpin Soil kit (Macherey-Nagel)	v2 reagent kit	Equatorial
Project_DOM_IRTA_2020(tropical part)	Diat.barcode	Lorrain	Martinique	Seguineau - amont pont RN1	M38	2019-03-28	14.8229	-61.0461	DMS	PGTB	Illumina MiSeq	biofilm	NucleoSpin Soil kit (Macherey-Nagel)	v2 reagent kit	Equatorial
Project_DOM_IRTA_2020(tropical part)	Diat.barcode	Bezaudin	Martinique	Pont RD24 - Ste Marie	M39	2019-03-27	14.7733	-61.0071	DMS	PGTB	Illumina MiSeq	biofilm	NucleoSpin Soil kit (Macherey-Nagel)	v2 reagent kit	Equatorial
Project_DOM_IRTA_2020(tropical part)	Diat.barcode	Galion	Martinique	Gommier	M40	2019-03-25	14.7317	-61.0376	DMS	PGTB	Illumina MiSeq	biofilm	NucleoSpin Soil kit (Macherey-Nagel)	v2 reagent kit	Equatorial
Project_DOM_IRTA_2020(tropical part)	Diat.barcode	Galion	Martinique	Amont pont D3 (Grand Galion)	M41	2019-03-27	14.7173	-60.9603	DMS	PGTB	Illumina MiSeq	biofilm	NucleoSpin Soil kit (Macherey-Nagel)	v2 reagent kit	Equatorial
Project_DOM_IRTA_2020(tropical part)	Diat.barcode	Duclos	Martinique	Tunnel Didier	M42	2019-03-25	14.6589	-61.0953	DMS	PGTB	Illumina MiSeq	biofilm	NucleoSpin Soil kit (Macherey-Nagel)	v2 reagent kit	Equatorial
Project_DOM_IRTA_2020(tropical part)	Diat.barcode	Case Navire	Martinique	Bourg Schoelcher	M43	2019-03-25	14.6241	-61.0993	DMS	PGTB	Illumina MiSeq	biofilm	NucleoSpin Soil kit (Macherey-Nagel)	v2 reagent kit	Equatorial
Project_DOM_IRTA_2020(tropical part)	Diat.barcode	Carbet	Martinique	Source Pierrot	M44	2019-03-25	14.7328	-61.1273	DMS	PGTB	Illumina MiSeq	biofilm	NucleoSpin Soil kit (Macherey-Nagel)	v2 reagent kit	Equatorial
Project_DOM_IRTA_2020(tropical part)	Diat.barcode	Carbet	Martinique	Fond Baise	M45	2019-03-26	14.7152	-61.1668	DMS	PGTB	Illumina MiSeq	biofilm	NucleoSpin Soil kit (Macherey-Nagel)	v2 reagent kit	Equatorial
Project_DOM_IRTA_2020(tropical part)	Diat.barcode	Roxelane	Martinique	Ancien Pont	M46	2019-03-26	14.7492	-61.1768	DMS	PGTB	Illumina MiSeq	biofilm	NucleoSpin Soil kit (Macherey-Nagel)	v2 reagent kit	Equatorial
Project_DOM_IRTA_2020(tropical part)	Diat.barcode	Monsieur	Martinique	Pont Mongérald	M47	2019-03-25	14.6174	-61.0479	DMS	PGTB	Illumina MiSeq	biofilm	NucleoSpin Soil kit (Macherey-Nagel)	v2 reagent kit	Equatorial
Project_DOM_IRTA_2020(tropical part)	Diat.barcode	Madame	Martinique	Pont de Chaîne	M48	2019-03-25	14.6178	-61.0703	DMS	PGTB	Illumina MiSeq	biofilm	NucleoSpin Soil kit (Macherey-Nagel)	v2 reagent kit	Equatorial
Project_DOM_IRTA_2020(tropical part)	Diat.barcode	Lézarde	Martinique	Palourde Lézarde	M49	2019-03-25	14.7163	-61.0488	DMS	PGTB	Illumina MiSeq	biofilm	NucleoSpin Soil kit (Macherey-Nagel)	v2 reagent kit	Equatorial
Project_DOM_IRTA_2020(tropical part)	Diat.barcode	Lézarde	Martinique	Pont Belle Île	M50	2019-03-26	14.6759	-60.9938	DMS	PGTB	Illumina MiSeq	biofilm	NucleoSpin Soil kit (Macherey-Nagel)	v2 reagent kit	Equatorial
Project_DOM_IRTA_2020(tropical part)	Diat.barcode	Blanche	Martinique	Pont de l'Alma	M51	2019-03-25	14.7049	-61.0925	DMS	PGTB	Illumina MiSeq	biofilm	NucleoSpin Soil kit (Macherey-Nagel)	v2 reagent kit	Equatorial
Project_DOM_IRTA_2020(tropical part)	Diat.barcode	Lézarde	Martinique	Gué de la Désirade	M52	2019-03-26	14.6667	-60.9959	DMS	PGTB	Illumina MiSeq	biofilm	NucleoSpin Soil kit (Macherey-Nagel)	v2 reagent kit	Equatorial
Project_DOM_IRTA_2020(tropical part)	Diat.barcode	Lézarde	Martinique	Pont RN1	M53	2019-03-26	14.6252	-60.9854	DMS	PGTB	Illumina MiSeq	biofilm	NucleoSpin Soil kit (Macherey-Nagel)	v2 reagent kit	Equatorial
Project_DOM_IRTA_2020(tropical part)	Diat.barcode	Petite Rivière	Martinique	Brasserie Lorraine	M54	2019-03-26	14.6251	-60.9742	DMS	PGTB	Illumina MiSeq	biofilm	NucleoSpin Soil kit (Macherey-Nagel)	v2 reagent kit	Equatorial
Project_DOM_IRTA_2020(tropical part)	Diat.barcode	Lézarde	Martinique	Ressource	M55	2019-03-26	14.6117	-60.9874	DMS	PGTB	Illumina MiSeq	biofilm	NucleoSpin Soil kit (Macherey-Nagel)	v2 reagent kit	Equatorial
Project_DOM_IRTA_2020(tropical part)	Diat.barcode	Deux Courants	Martinique	Pont N6 (Seraphin 2)	M56	2019-03-27	14.6125	-60.9056	DMS	PGTB	Illumina MiSeq	biofilm	NucleoSpin Soil kit (Macherey-Nagel)	v2 reagent kit	Equatorial
Project_DOM_IRTA_2020(tropical part)	Diat.barcode	Vauclin	Martinique	La Broue	M57	2019-03-27	14.5419	-60.8577	DMS	PGTB	Illumina MiSeq	biofilm	NucleoSpin Soil kit (Macherey-Nagel)	v2 reagent kit	Equatorial
Project_DOM_IRTA_2020(tropical part)	Diat.barcode	Rivière des Coulisses	Martinique	Petit Bourg	M58	2019-03-27	14.5475	-60.96	DMS	PGTB	Illumina MiSeq	biofilm	NucleoSpin Soil kit (Macherey-Nagel)	v2 reagent kit	Equatorial
Project_DOM_IRTA_2020(tropical part)	Diat.barcode	Grande Rivière Pilote	Martinique	Beauregard	M59	2019-03-27	14.5176	-60.8742	DMS	PGTB	Illumina MiSeq	biofilm	NucleoSpin Soil kit (Macherey-Nagel)	v2 reagent kit	Equatorial
Project_DOM_IRTA_2020(tropical part)	Diat.barcode	Petite Rivière Pilote	Martinique	Pont Madeleine	M60	2019-03-27	14.4961	-60.9044	DMS	PGTB	Illumina MiSeq	biofilm	NucleoSpin Soil kit (Macherey-Nagel)	v2 reagent kit	Equatorial
Project_DOM_IRTA_2020(tropical part)	Diat.barcode	Grande Rivière Pilote	Martinique	Amont bourg	M61	2019-03-27	14.4919	-60.8963	DMS	PGTB	Illumina MiSeq	biofilm	NucleoSpin Soil kit (Macherey-Nagel)	v2 reagent kit	Equatorial
Project_DOM_IRTA_2020(tropical part)	Diat.barcode	Oman	Martinique	Dormante	M62	2019-03-27	14.4858	-60.9617	DMS	PGTB	Illumina MiSeq	biofilm	NucleoSpin Soil kit (Macherey-Nagel)	v2 reagent kit	Equatorial
Project Krka metabarcoding	Run_1_cro	Krka River	Croatia	Krka spring I	P1-1	2017-09-22	44.0419	16.2351	DMS	PGTB	Illumina MiSeq	biofilm	DNeasy PowerSoil Kit (Qiagen)	v2 reagent kit	Mediterranean
Project Krka metabarcoding	Run_1_cro	Krka River	Croatia	Krka spring I	P1-2	2017-09-22	44.0419	16.2351	DMS	PGTB	Illumina MiSeq	biofilm	DNeasy PowerSoil Kit (Qiagen)	v2 reagent kit	Mediterranean
Project Krka metabarcoding	Run_1_cro	Krka River	Croatia	Krka spring I	P1-3	2017-09-22	44.0419	16.2351	DMS	PGTB	Illumina MiSeq	biofilm	DNeasy PowerSoil Kit (Qiagen)	v2 reagent kit	Mediterranean
Project Krka metabarcoding	Run_1_cro	Krka River	Croatia	Krka spring - II	P1a-1	2017-09-22	44.0412	16.2337	DMS	PGTB	Illumina MiSeq	biofilm	DNeasy PowerSoil Kit (Qiagen)	v2 reagent kit	Mediterranean
Project Krka metabarcoding	Run_1_cro	Krka River	Croatia	Krka spring - II	P1a-2	2017-09-22	44.0412	16.2337	DMS	PGTB	Illumina MiSeq	biofilm	DNeasy PowerSoil Kit (Qiagen)	v2 reagent kit	Mediterranean
Project Krka metabarcoding	Run_1_cro	Krka River	Croatia	Krka spring - II	P1a-3	2017-09-22	44.0412	16.2337	DMS	PGTB	Illumina MiSeq	biofilm	DNeasy PowerSoil Kit (Qiagen)	v2 reagent kit	Mediterranean
Project Krka metabarcoding	Run_1_cro	Krka River	Croatia	Krka Marasovine	P2-1	2017-09-23	44.0104	16.0939	DMS	PGTB	Illumina MiSeq	biofilm	DNeasy PowerSoil Kit (Qiagen)	v2 reagent kit	Mediterranean
Project Krka metabarcoding	Run_1_cro	Krka River	Croatia	Krka Marasovine	P2-2	2017-09-23	44.0104	16.0939	DMS	PGTB	Illumina MiSeq	biofilm	DNeasy PowerSoil Kit (Qiagen)	v2 reagent kit	Mediterranean
Project Krka metabarcoding	Run_1_cro	Krka River	Croatia	Krka Marasovine	P2-3	2017-09-23	44.0104	16.0939	DMS	PGTB	Illumina MiSeq	biofilm	DNeasy PowerSoil Kit (Qiagen)	v2 reagent kit	Mediterranean
Project Krka metabarcoding	Run_1_cro	Krka River	Croatia	Bilušića buk waterfall	P3-1	2018-09-10	44.0131	16.0684	DMS	PGTB	Illumina MiSeq	biofilm	DNeasy PowerSoil Kit (Qiagen)	v2 reagent kit	Mediterranean
Project Krka metabarcoding	Run_1_cro	Krka River	Croatia	Bilušića buk waterfall	P3-2	2018-09-10	44.0131	16.0684	DMS	PGTB	Illumina MiSeq	biofilm	DNeasy PowerSoil Kit (Qiagen)	v2 reagent kit	Mediterranean
Project Krka metabarcoding	Run_1_cro	Krka River	Croatia	Brljan waterfall	P4-1	2018-09-10	44.0125	16.0349	DMS	PGTB	Illumina MiSeq	biofilm	DNeasy PowerSoil Kit (Qiagen)	v2 reagent kit	Mediterranean
Project Krka metabarcoding	Run_1_cro	Krka River	Croatia	Brljan waterfall	P4-3	2018-09-10	44.0125	16.0349	DMS	PGTB	Illumina MiSeq	biofilm	DNeasy PowerSoil Kit (Qiagen)	v2 reagent kit	Mediterranean
Project Krka metabarcoding	Run_1_cro	Krka River	Croatia	Manojlovića buk waterfall	P5-1	2018-09-10	44.0155	16.0255	DMS	PGTB	Illumina MiSeq	biofilm	DNeasy PowerSoil Kit (Qiagen)	v2 reagent kit	Mediterranean
Project Krka metabarcoding	Run_1_cro	Krka River	Croatia	Manojlovića buk waterfall	P5-2	2018-09-10	44.0155	16.0255	DMS	PGTB	Illumina MiSeq	biofilm	DNeasy PowerSoil Kit (Qiagen)	v2 reagent kit	Mediterranean
Project Krka metabarcoding	Run_1_cro	Krka River	Croatia	Manojlovića buk waterfall	P5-3	2018-09-10	44.0155	16.0255	DMS	PGTB	Illumina MiSeq	biofilm	DNeasy PowerSoil Kit (Qiagen)	v2 reagent kit	Mediterranean
Project Krka metabarcoding	Run_1_cro	Krka River	Croatia	Rošnjak waterfall	P6-1	2018-09-11	44.0073	16.0283	DMS	PGTB	Illumina MiSeq	biofilm	DNeasy PowerSoil Kit (Qiagen)	v2 reagent kit	Mediterranean
Project Krka metabarcoding	Run_1_cro	Krka River	Croatia	Rošnjak waterfall	P6-2	2018-09-11	44.0073	16.0283	DMS	PGTB	Illumina MiSeq	biofilm	DNeasy PowerSoil Kit (Qiagen)	v2 reagent kit	Mediterranean
Project Krka metabarcoding	Run_1_cro	Krka River	Croatia	Rošnjak waterfall	P6-3	2018-09-11	44.0073	16.0283	DMS	PGTB	Illumina MiSeq	biofilm	DNeasy PowerSoil Kit (Qiagen)	v2 reagent kit	Mediterranean
Project Krka metabarcoding	Run_1_cro	Krka River	Croatia	Miljacka	P7-3	2018-09-11	44.0035	16.0199	DMS	PGTB	Illumina MiSeq	biofilm	DNeasy PowerSoil Kit (Qiagen)	v2 reagent kit	Mediterranean
Project Krka metabarcoding	Run_1_cro	Krka River	Croatia	Roški slap I	P8-2	2017-09-22	43.9082	15.9773	DMS	PGTB	Illumina MiSeq	biofilm	DNeasy PowerSoil Kit (Qiagen)	v2 reagent kit	Mediterranean
Project Krka metabarcoding	Run_1_cro	Krka River	Croatia	Roški slap I	P8-3	2017-09-22	43.9082	15.9773	DMS	PGTB	Illumina MiSeq	biofilm	DNeasy PowerSoil Kit (Qiagen)	v2 reagent kit	Mediterranean
Project Krka metabarcoding	Run_1_cro	Krka River	Croatia	Roški slap II	P8a-1	2017-09-22	43.9023	15.9756	DMS	PGTB	Illumina MiSeq	biofilm	DNeasy PowerSoil Kit (Qiagen)	v2 reagent kit	Mediterranean
Project Krka metabarcoding	Run_1_cro	Krka River	Croatia	Roški slap II	P8a-2	2017-09-22	43.9023	15.9756	DMS	PGTB	Illumina MiSeq	biofilm	DNeasy PowerSoil Kit (Qiagen)	v2 reagent kit	Mediterranean
Project Krka metabarcoding	Run_1_cro	Krka River	Croatia	Roški slap II	P8a-3	2017-09-22	43.9023	15.9756	DMS	PGTB	Illumina MiSeq	biofilm	DNeasy PowerSoil Kit (Qiagen)	v2 reagent kit	Mediterranean
Project Krka metabarcoding	Run_1_cro	Krka River	Croatia	Skradinski buk I	P9-1	2017-09-21	43.8048	15.9637	DMS	PGTB	Illumina MiSeq	biofilm	DNeasy PowerSoil Kit (Qiagen)	v2 reagent kit	Mediterranean
Project Krka metabarcoding	Run_1_cro	Krka River	Croatia	Skradinski buk I	P9-2	2017-09-21	43.8048	15.9637	DMS	PGTB	Illumina MiSeq	biofilm	DNeasy PowerSoil Kit (Qiagen)	v2 reagent kit	Mediterranean
Project Krka metabarcoding	Run_1_cro	Krka River	Croatia	Skradinski buk I	P9-3	2017-09-21	43.8048	15.9637	DMS	PGTB	Illumina MiSeq	biofilm	DNeasy PowerSoil Kit (Qiagen)	v2 reagent kit	Mediterranean
Project Krka metabarcoding	Run_1_cro	Krka River	Croatia	Skradinski buk II	P9a-1	2017-09-21	43.8064	15.9654	DMS	PGTB	Illumina MiSeq	biofilm	DNeasy PowerSoil Kit (Qiagen)	v2 reagent kit	Mediterranean
Project Krka metabarcoding	Run_1_cro	Krka River	Croatia	Skradinski buk II	P9a-2	2017-09-21	43.8064	15.9654	DMS	PGTB	Illumina MiSeq	biofilm	DNeasy PowerSoil Kit (Qiagen)	v2 reagent kit	Mediterranean
Project Krka metabarcoding	Run_1_cro	Krka River	Croatia	Skradinski buk II	P9a-3	2017-09-21	43.8064	15.9654	DMS	PGTB	Illumina MiSeq	biofilm	DNeasy PowerSoil Kit (Qiagen)	v2 reagent kit	Mediterranean
MVdr2020 Sweden	Run_3_Swe	Öreälven	Sweden	Balån	UB-2864-1_S1		63.8705	19.2051		National Genomic Infrastructure (NGI)/ the SNP&SEQ Technology platform	Illumina MiSeq	biofilm	NucleoSpin Soil kit (Macherey-Nagel)	v3 reagent kit	Nordic
MVdr2020 Sweden	Run_3_Swe	Öreälven	Sweden	Balån	UB-2864-10_S10	2020-09-09	63.9126	19.1482		National Genomic Infrastructure (NGI)/ the SNP&SEQ Technology platform	Illumina MiSeq	biofilm	NucleoSpin Soil kit (Macherey-Nagel)	v3 reagent kit	Nordic
MVdr2020 Sweden	Run_3_Swe	Öreälven	Sweden	Balån	UB-2864-12_S11	2020-09-10	63.926	19.0198		National Genomic Infrastructure (NGI)/ the SNP&SEQ Technology platform	Illumina MiSeq	biofilm	NucleoSpin Soil kit (Macherey-Nagel)	v3 reagent kit	Nordic
MVdr2020 Sweden	Run_3_Swe	Öreälven	Sweden	Balån	UB-2864-13_S12	2020-09-10	63.9364	18.9424		National Genomic Infrastructure (NGI)/ the SNP&SEQ Technology platform	Illumina MiSeq	biofilm	NucleoSpin Soil kit (Macherey-Nagel)	v3 reagent kit	Nordic
MVdr2020 Sweden	Run_3_Swe	Öreälven	Sweden	Balån	UB-2864-14_S13	2020-09-11	63.9814	18.9258		National Genomic Infrastructure (NGI)/ the SNP&SEQ Technology platform	Illumina MiSeq	biofilm	NucleoSpin Soil kit (Macherey-Nagel)	v3 reagent kit	Nordic
MVdr2020 Sweden	Run_3_Swe	Öreälven	Sweden	Balån	UB-2864-15_S14	2020-09-10	63.8809	19.1461		National Genomic Infrastructure (NGI)/ the SNP&SEQ Technology platform	Illumina MiSeq	biofilm	NucleoSpin Soil kit (Macherey-Nagel)	v3 reagent kit	Nordic
MVdr2020 Sweden	Run_3_Swe	Öreälven	Sweden	Balån	UB-2864-16_S15		63.9157	19.0855		National Genomic Infrastructure (NGI)/ the SNP&SEQ Technology platform	Illumina MiSeq	biofilm	NucleoSpin Soil kit (Macherey-Nagel)	v3 reagent kit	Nordic
MVdr2020 Sweden	Run_3_Swe	Öreälven	Sweden	Balån	UB-2864-17_S16	2020-09-10	63.9448	19.0201		National Genomic Infrastructure (NGI)/ the SNP&SEQ Technology platform	Illumina MiSeq	biofilm	NucleoSpin Soil kit (Macherey-Nagel)	v3 reagent kit	Nordic
MVdr2020 Sweden	Run_3_Swe	Öreälven	Sweden	Balån	UB-2864-18_S17	2020-09-11	63.956	18.9097		National Genomic Infrastructure (NGI)/ the SNP&SEQ Technology platform	Illumina MiSeq	biofilm	NucleoSpin Soil kit (Macherey-Nagel)	v3 reagent kit	Nordic
MVdr2020 Sweden	Run_3_Swe	Öreälven	Sweden	Balån	UB-2864-19_S18		63.9831	18.979		National Genomic Infrastructure (NGI)/ the SNP&SEQ Technology platform	Illumina MiSeq	biofilm	NucleoSpin Soil kit (Macherey-Nagel)	v3 reagent kit	Nordic
MVdr2020 Sweden	Run_3_Swe	Öreälven	Sweden	Balån	UB-2864-2_S2		63.8985	19.1371		National Genomic Infrastructure (NGI)/ the SNP&SEQ Technology platform	Illumina MiSeq	biofilm	NucleoSpin Soil kit (Macherey-Nagel)	v3 reagent kit	Nordic
MVdr2020 Sweden	Run_3_Swe	Öreälven	Sweden	Balån	UB-2864-20_S19	2020-09-11	63.9875	18.9435		National Genomic Infrastructure (NGI)/ the SNP&SEQ Technology platform	Illumina MiSeq	biofilm	NucleoSpin Soil kit (Macherey-Nagel)	v3 reagent kit	Nordic
MVdr2020 Sweden	Run_3_Swe	Öreälven	Sweden	Balån	UB-2864-21_S20		64.0085	18.8722		National Genomic Infrastructure (NGI)/ the SNP&SEQ Technology platform	Illumina MiSeq	biofilm	NucleoSpin Soil kit (Macherey-Nagel)	v3 reagent kit	Nordic
MVdr2020 Sweden	Run_3_Swe	Öreälven	Sweden	Balån	UB-2864-22_S21	2020-09-11	64.0112	18.9493		National Genomic Infrastructure (NGI)/ the SNP&SEQ Technology platform	Illumina MiSeq	biofilm	NucleoSpin Soil kit (Macherey-Nagel)	v3 reagent kit	Nordic
MVdr2020 Sweden	Run_3_Swe	Öreälven	Sweden	Balån	UB-2864-3_S3	2020-09-09	63.9125	19.0999		National Genomic Infrastructure (NGI)/ the SNP&SEQ Technology platform	Illumina MiSeq	biofilm	NucleoSpin Soil kit (Macherey-Nagel)	v3 reagent kit	Nordic
MVdr2020 Sweden	Run_3_Swe	Öreälven	Sweden	Balån	UB-2864-4_S4	2020-09-10	63.9238	19.0501		National Genomic Infrastructure (NGI)/ the SNP&SEQ Technology platform	Illumina MiSeq	biofilm	NucleoSpin Soil kit (Macherey-Nagel)	v3 reagent kit	Nordic
MVdr2020 Sweden	Run_3_Swe	Öreälven	Sweden	Balån	UB-2864-5_S5	2020-09-10	63.9479	18.997		National Genomic Infrastructure (NGI)/ the SNP&SEQ Technology platform	Illumina MiSeq	biofilm	NucleoSpin Soil kit (Macherey-Nagel)	v3 reagent kit	Nordic
MVdr2020 Sweden	Run_3_Swe	Öreälven	Sweden	Balån	UB-2864-6_S6	2020-09-11	63.9621	18.9678		National Genomic Infrastructure (NGI)/ the SNP&SEQ Technology platform	Illumina MiSeq	biofilm	NucleoSpin Soil kit (Macherey-Nagel)	v3 reagent kit	Nordic
MVdr2020 Sweden	Run_3_Swe	Öreälven	Sweden	Balån	UB-2864-7_S7	2020-09-11	63.9726	18.9549		National Genomic Infrastructure (NGI)/ the SNP&SEQ Technology platform	Illumina MiSeq	biofilm	NucleoSpin Soil kit (Macherey-Nagel)	v3 reagent kit	Nordic
MVdr2020 Sweden	Run_3_Swe	Öreälven	Sweden	Balån	UB-2864-8_S8	2020-09-09	63.8872	19.131		National Genomic Infrastructure (NGI)/ the SNP&SEQ Technology platform	Illumina MiSeq	biofilm	NucleoSpin Soil kit (Macherey-Nagel)	v3 reagent kit	Nordic
MVdr2020 Sweden	Run_3_Swe	Öreälven	Sweden	Balån	UB-2864-9_S9	2020-09-09	63.9043	19.1569		National Genomic Infrastructure (NGI)/ the SNP&SEQ Technology platform	Illumina MiSeq	biofilm	NucleoSpin Soil kit (Macherey-Nagel)	v3 reagent kit	Nordic
MVdr2020 Sweden	Run_3_Swe	Lagan	Sweden	Härån	UB-2864-100_S94	2020-10-05	57.6213	14.447		National Genomic Infrastructure (NGI)/ the SNP&SEQ Technology platform	Illumina MiSeq	biofilm	NucleoSpin Soil kit (Macherey-Nagel)	v3 reagent kit	Nordic
MVdr2020 Sweden	Run_3_Swe	Lagan	Sweden	Härån	UB-2864-81_S75		57.4194	14.3204		National Genomic Infrastructure (NGI)/ the SNP&SEQ Technology platform	Illumina MiSeq	biofilm	NucleoSpin Soil kit (Macherey-Nagel)	v3 reagent kit	Nordic
MVdr2020 Sweden	Run_3_Swe	Lagan	Sweden	Härån	UB-2864-82_S76	2020-10-05	57.4286	14.3123		National Genomic Infrastructure (NGI)/ the SNP&SEQ Technology platform	Illumina MiSeq	biofilm	NucleoSpin Soil kit (Macherey-Nagel)	v3 reagent kit	Nordic
MVdr2020 Sweden	Run_3_Swe	Lagan	Sweden	Härån	UB-2864-83_S77		57.462	14.3093		National Genomic Infrastructure (NGI)/ the SNP&SEQ Technology platform	Illumina MiSeq	biofilm	NucleoSpin Soil kit (Macherey-Nagel)	v3 reagent kit	Nordic
MVdr2020 Sweden	Run_3_Swe	Lagan	Sweden	Härån	UB-2864-84_S78	2020-10-07	57.4808	14.3108		National Genomic Infrastructure (NGI)/ the SNP&SEQ Technology platform	Illumina MiSeq	biofilm	NucleoSpin Soil kit (Macherey-Nagel)	v3 reagent kit	Nordic
MVdr2020 Sweden	Run_3_Swe	Lagan	Sweden	Härån	UB-2864-85_S79	07.00.2020	57.4823	14.3197		National Genomic Infrastructure (NGI)/ the SNP&SEQ Technology platform	Illumina MiSeq	biofilm	NucleoSpin Soil kit (Macherey-Nagel)	v3 reagent kit	Nordic
MVdr2020 Sweden	Run_3_Swe	Lagan	Sweden	Härån	UB-2864-86_S80	2020-10-07	57.4926	14.2991		National Genomic Infrastructure (NGI)/ the SNP&SEQ Technology platform	Illumina MiSeq	biofilm	NucleoSpin Soil kit (Macherey-Nagel)	v3 reagent kit	Nordic
MVdr2020 Sweden	Run_3_Swe	Lagan	Sweden	Härån	UB-2864-87_S81	2020-09-07	57.4979	14.3374		National Genomic Infrastructure (NGI)/ the SNP&SEQ Technology platform	Illumina MiSeq	biofilm	NucleoSpin Soil kit (Macherey-Nagel)	v3 reagent kit	Nordic
MVdr2020 Sweden	Run_3_Swe	Lagan	Sweden	Härån	UB-2864-88_S82	2020-10-07	57.5146	14.2833		National Genomic Infrastructure (NGI)/ the SNP&SEQ Technology platform	Illumina MiSeq	biofilm	NucleoSpin Soil kit (Macherey-Nagel)	v3 reagent kit	Nordic
MVdr2020 Sweden	Run_3_Swe	Lagan	Sweden	Härån	UB-2864-89_S83	2020-10-06	57.5166	14.3491		National Genomic Infrastructure (NGI)/ the SNP&SEQ Technology platform	Illumina MiSeq	biofilm	NucleoSpin Soil kit (Macherey-Nagel)	v3 reagent kit	Nordic
MVdr2020 Sweden	Run_3_Swe	Lagan	Sweden	Härån	UB-2864-90_S84		57.4508	14.2806		National Genomic Infrastructure (NGI)/ the SNP&SEQ Technology platform	Illumina MiSeq	biofilm	NucleoSpin Soil kit (Macherey-Nagel)	v3 reagent kit	Nordic
MVdr2020 Sweden	Run_3_Swe	Lagan	Sweden	Härån	UB-2864-91_S85		57.4647	14.3468		National Genomic Infrastructure (NGI)/ the SNP&SEQ Technology platform	Illumina MiSeq	biofilm	NucleoSpin Soil kit (Macherey-Nagel)	v3 reagent kit	Nordic
MVdr2020 Sweden	Run_3_Swe	Lagan	Sweden	Härån	UB-2864-92_S86		57.476	14.3547		National Genomic Infrastructure (NGI)/ the SNP&SEQ Technology platform	Illumina MiSeq	biofilm	NucleoSpin Soil kit (Macherey-Nagel)	v3 reagent kit	Nordic
MVdr2020 Sweden	Run_3_Swe	Lagan	Sweden	Härån	UB-2864-93_S87		57.4239	14.3218		National Genomic Infrastructure (NGI)/ the SNP&SEQ Technology platform	Illumina MiSeq	biofilm	NucleoSpin Soil kit (Macherey-Nagel)	v3 reagent kit	Nordic
MVdr2020 Sweden	Run_3_Swe	Lagan	Sweden	Härån	UB-2864-94_S88	2020-10-06	57.583	14.4476		National Genomic Infrastructure (NGI)/ the SNP&SEQ Technology platform	Illumina MiSeq	biofilm	NucleoSpin Soil kit (Macherey-Nagel)	v3 reagent kit	Nordic
MVdr2020 Sweden	Run_3_Swe	Lagan	Sweden	Härån	UB-2864-95_S89	2020-10-06	57.6057	14.4382		National Genomic Infrastructure (NGI)/ the SNP&SEQ Technology platform	Illumina MiSeq	biofilm	NucleoSpin Soil kit (Macherey-Nagel)	v3 reagent kit	Nordic
MVdr2020 Sweden	Run_3_Swe	Lagan	Sweden	Härån	UB-2864-96_S90	2020-10-05	57.483	14.2413		National Genomic Infrastructure (NGI)/ the SNP&SEQ Technology platform	Illumina MiSeq	biofilm	NucleoSpin Soil kit (Macherey-Nagel)	v3 reagent kit	Nordic
MVdr2020 Sweden	Run_3_Swe	Lagan	Sweden	Härån	UB-2864-97_S91	2020-10-05	57.4855	14.268		National Genomic Infrastructure (NGI)/ the SNP&SEQ Technology platform	Illumina MiSeq	biofilm	NucleoSpin Soil kit (Macherey-Nagel)	v3 reagent kit	Nordic
MVdr2020 Sweden	Run_3_Swe	Lagan	Sweden	Härån	UB-2864-98_S92	2020-10-04	57.5921	14.4872		National Genomic Infrastructure (NGI)/ the SNP&SEQ Technology platform	Illumina MiSeq	biofilm	NucleoSpin Soil kit (Macherey-Nagel)	v3 reagent kit	Nordic
MVdr2020 Sweden	Run_3_Swe	Lagan	Sweden	Härån	UB-2864-99_S93	2020-10-06	57.6095	14.3322		National Genomic Infrastructure (NGI)/ the SNP&SEQ Technology platform	Illumina MiSeq	biofilm	NucleoSpin Soil kit (Macherey-Nagel)	v3 reagent kit	Nordic
MVdr2020 Sweden	Run_3_Swe	Lögdeälven	Sweden	Karlsbäcken	UB-2864-23_S22	2020-09-13	63.8651	18.8689		National Genomic Infrastructure (NGI)/ the SNP&SEQ Technology platform	Illumina MiSeq	biofilm	NucleoSpin Soil kit (Macherey-Nagel)	v3 reagent kit	Nordic
MVdr2020 Sweden	Run_3_Swe	Lögdeälven	Sweden	Karlsbäcken	UB-2864-24_S23	00.09.2020	63.8674	18.8517		National Genomic Infrastructure (NGI)/ the SNP&SEQ Technology platform	Illumina MiSeq	biofilm	NucleoSpin Soil kit (Macherey-Nagel)	v3 reagent kit	Nordic
MVdr2020 Sweden	Run_3_Swe	Lögdeälven	Sweden	Karlsbäcken	UB-2864-25_S24	2020-09-14	63.871	18.8449		National Genomic Infrastructure (NGI)/ the SNP&SEQ Technology platform	Illumina MiSeq	biofilm	NucleoSpin Soil kit (Macherey-Nagel)	v3 reagent kit	Nordic
MVdr2020 Sweden	Run_3_Swe	Lögdeälven	Sweden	Karlsbäcken	UB-2864-26_S25		63.8888	18.7987		National Genomic Infrastructure (NGI)/ the SNP&SEQ Technology platform	Illumina MiSeq	biofilm	NucleoSpin Soil kit (Macherey-Nagel)	v3 reagent kit	Nordic
MVdr2020 Sweden	Run_3_Swe	Lögdeälven	Sweden	Karlsbäcken	UB-2864-27_S26	2020-09-12	63.9048	18.7295		National Genomic Infrastructure (NGI)/ the SNP&SEQ Technology platform	Illumina MiSeq	biofilm	NucleoSpin Soil kit (Macherey-Nagel)	v3 reagent kit	Nordic
MVdr2020 Sweden	Run_3_Swe	Lögdeälven	Sweden	Karlsbäcken	UB-2864-28_S27	2020-09-12	63.9101	18.7056		National Genomic Infrastructure (NGI)/ the SNP&SEQ Technology platform	Illumina MiSeq	biofilm	NucleoSpin Soil kit (Macherey-Nagel)	v3 reagent kit	Nordic
MVdr2020 Sweden	Run_3_Swe	Lögdeälven	Sweden	Karlsbäcken	UB-2864-29_S28	2020-09-13	63.8773	18.7962		National Genomic Infrastructure (NGI)/ the SNP&SEQ Technology platform	Illumina MiSeq	biofilm	NucleoSpin Soil kit (Macherey-Nagel)	v3 reagent kit	Nordic
MVdr2020 Sweden	Run_3_Swe	Lögdeälven	Sweden	Karlsbäcken	UB-2864-30_S29	2020-09-12	63.9085	18.6182		National Genomic Infrastructure (NGI)/ the SNP&SEQ Technology platform	Illumina MiSeq	biofilm	NucleoSpin Soil kit (Macherey-Nagel)	v3 reagent kit	Nordic
MVdr2020 Sweden	Run_3_Swe	Lögdeälven	Sweden	Karlsbäcken	UB-2864-31_S30	2020-09-13	63.9133	18.676		National Genomic Infrastructure (NGI)/ the SNP&SEQ Technology platform	Illumina MiSeq	biofilm	NucleoSpin Soil kit (Macherey-Nagel)	v3 reagent kit	Nordic
MVdr2020 Sweden	Run_3_Swe	Lögdeälven	Sweden	Karlsbäcken	UB-2864-32_S31	2020-09-13	63.9228	18.6572		National Genomic Infrastructure (NGI)/ the SNP&SEQ Technology platform	Illumina MiSeq	biofilm	NucleoSpin Soil kit (Macherey-Nagel)	v3 reagent kit	Nordic
MVdr2020 Sweden	Run_3_Swe	Lögdeälven	Sweden	Karlsbäcken	UB-2864-33_S32	2020-09-13	63.8669	18.8776		National Genomic Infrastructure (NGI)/ the SNP&SEQ Technology platform	Illumina MiSeq	biofilm	NucleoSpin Soil kit (Macherey-Nagel)	v3 reagent kit	Nordic
MVdr2020 Sweden	Run_3_Swe	Lögdeälven	Sweden	Karlsbäcken	UB-2864-34_S33	2020-09-13	63.888	18.7238		National Genomic Infrastructure (NGI)/ the SNP&SEQ Technology platform	Illumina MiSeq	biofilm	NucleoSpin Soil kit (Macherey-Nagel)	v3 reagent kit	Nordic
MVdr2020 Sweden	Run_3_Swe	Lögdeälven	Sweden	Karlsbäcken	UB-2864-35_S34	2020-09-12	63.9015	18.6031		National Genomic Infrastructure (NGI)/ the SNP&SEQ Technology platform	Illumina MiSeq	biofilm	NucleoSpin Soil kit (Macherey-Nagel)	v3 reagent kit	Nordic
MVdr2020 Sweden	Run_3_Swe	Lögdeälven	Sweden	Karlsbäcken	UB-2864-36_S35	2020-09-12	63.9041	18.7485		National Genomic Infrastructure (NGI)/ the SNP&SEQ Technology platform	Illumina MiSeq	biofilm	NucleoSpin Soil kit (Macherey-Nagel)	v3 reagent kit	Nordic
MVdr2020 Sweden	Run_3_Swe	Lögdeälven	Sweden	Karlsbäcken	UB-2864-37_S36	2020-09-14	63.912	18.7889		National Genomic Infrastructure (NGI)/ the SNP&SEQ Technology platform	Illumina MiSeq	biofilm	NucleoSpin Soil kit (Macherey-Nagel)	v3 reagent kit	Nordic
MVdr2020 Sweden	Run_3_Swe	Lögdeälven	Sweden	Karlsbäcken	UB-2864-38_S37	2020-09-13	63.9267	18.6748		National Genomic Infrastructure (NGI)/ the SNP&SEQ Technology platform	Illumina MiSeq	biofilm	NucleoSpin Soil kit (Macherey-Nagel)	v3 reagent kit	Nordic
MVdr2020 Sweden	Run_3_Swe	Lögdeälven	Sweden	Karlsbäcken	UB-2864-39_S38	2020-09-12	63.9286	18.6092		National Genomic Infrastructure (NGI)/ the SNP&SEQ Technology platform	Illumina MiSeq	biofilm	NucleoSpin Soil kit (Macherey-Nagel)	v3 reagent kit	Nordic
MVdr2020 Sweden	Run_3_Swe	Gavleån	Sweden	Lillån	UB-2864-41_S39	2020-09-22	60.752	16.5207		National Genomic Infrastructure (NGI)/ the SNP&SEQ Technology platform	Illumina MiSeq	biofilm	NucleoSpin Soil kit (Macherey-Nagel)	v3 reagent kit	Nordic
MVdr2020 Sweden	Run_3_Swe	Gavleån	Sweden	Lillån	UB-2864-42_S40	2020-09-22	60.7619	16.4864		National Genomic Infrastructure (NGI)/ the SNP&SEQ Technology platform	Illumina MiSeq	biofilm	NucleoSpin Soil kit (Macherey-Nagel)	v3 reagent kit	Nordic
MVdr2020 Sweden	Run_3_Swe	Gavleån	Sweden	Lillån	UB-2864-43_S41	2020-09-21	60.7624	16.4679		National Genomic Infrastructure (NGI)/ the SNP&SEQ Technology platform	Illumina MiSeq	biofilm	NucleoSpin Soil kit (Macherey-Nagel)	v3 reagent kit	Nordic
MVdr2020 Sweden	Run_3_Swe	Gavleån	Sweden	Lillån	UB-2864-44_S42	2020-09-21	60.76	16.4501		National Genomic Infrastructure (NGI)/ the SNP&SEQ Technology platform	Illumina MiSeq	biofilm	NucleoSpin Soil kit (Macherey-Nagel)	v3 reagent kit	Nordic
MVdr2020 Sweden	Run_3_Swe	Gavleån	Sweden	Lillån	UB-2864-45_S43	2020-09-21	60.7602	16.4482		National Genomic Infrastructure (NGI)/ the SNP&SEQ Technology platform	Illumina MiSeq	biofilm	NucleoSpin Soil kit (Macherey-Nagel)	v3 reagent kit	Nordic
MVdr2020 Sweden	Run_3_Swe	Gavleån	Sweden	Lillån	UB-2864-46_S44	2020-09-22	60.7574	16.4396		National Genomic Infrastructure (NGI)/ the SNP&SEQ Technology platform	Illumina MiSeq	biofilm	NucleoSpin Soil kit (Macherey-Nagel)	v3 reagent kit	Nordic
MVdr2020 Sweden	Run_3_Swe	Gavleån	Sweden	Lillån	UB-2864-47_S45	2020-09-22	60.7857	16.4143		National Genomic Infrastructure (NGI)/ the SNP&SEQ Technology platform	Illumina MiSeq	biofilm	NucleoSpin Soil kit (Macherey-Nagel)	v3 reagent kit	Nordic
MVdr2020 Sweden	Run_3_Swe	Gavleån	Sweden	Lillån	UB-2864-49_S47	2020-09-23	60.807	16.3804		National Genomic Infrastructure (NGI)/ the SNP&SEQ Technology platform	Illumina MiSeq	biofilm	NucleoSpin Soil kit (Macherey-Nagel)	v3 reagent kit	Nordic
MVdr2020 Sweden	Run_3_Swe	Gavleån	Sweden	Lillån	UB-2864-50_S48	2020-09-23	60.8138	16.3236		National Genomic Infrastructure (NGI)/ the SNP&SEQ Technology platform	Illumina MiSeq	biofilm	NucleoSpin Soil kit (Macherey-Nagel)	v3 reagent kit	Nordic
MVdr2020 Sweden	Run_3_Swe	Gavleån	Sweden	Lillån	UB-2864-51_S49	2020-09-23	60.8122	16.3907		National Genomic Infrastructure (NGI)/ the SNP&SEQ Technology platform	Illumina MiSeq	biofilm	NucleoSpin Soil kit (Macherey-Nagel)	v3 reagent kit	Nordic
MVdr2020 Sweden	Run_3_Swe	Gavleån	Sweden	Lillån	UB-2864-52_S50	2020-09-23	60.7931	16.3562		National Genomic Infrastructure (NGI)/ the SNP&SEQ Technology platform	Illumina MiSeq	biofilm	NucleoSpin Soil kit (Macherey-Nagel)	v3 reagent kit	Nordic
MVdr2020 Sweden	Run_3_Swe	Gavleån	Sweden	Lillån	UB-2864-54_S51	2020-09-22	60.7657	16.4858		National Genomic Infrastructure (NGI)/ the SNP&SEQ Technology platform	Illumina MiSeq	biofilm	NucleoSpin Soil kit (Macherey-Nagel)	v3 reagent kit	Nordic
MVdr2020 Sweden	Run_3_Swe	Gavleån	Sweden	Lillån	UB-2864-55_S52	2020-09-22	60.7663	16.5298		National Genomic Infrastructure (NGI)/ the SNP&SEQ Technology platform	Illumina MiSeq	biofilm	NucleoSpin Soil kit (Macherey-Nagel)	v3 reagent kit	Nordic
MVdr2020 Sweden	Run_3_Swe	Gavleån	Sweden	Lillån	UB-2864-56_S53	2020-09-23	60.8155	16.3495		National Genomic Infrastructure (NGI)/ the SNP&SEQ Technology platform	Illumina MiSeq	biofilm	NucleoSpin Soil kit (Macherey-Nagel)	v3 reagent kit	Nordic
MVdr2020 Sweden	Run_3_Swe	Gavleån	Sweden	Lillån	UB-2864-57_S54	2020-09-22	60.7783	16.3795		National Genomic Infrastructure (NGI)/ the SNP&SEQ Technology platform	Illumina MiSeq	biofilm	NucleoSpin Soil kit (Macherey-Nagel)	v3 reagent kit	Nordic
MVdr2020 Sweden	Run_3_Swe	Gavleån	Sweden	Lillån	UB-2864-60_S55	2020-09-23	60.7839	16.4936		National Genomic Infrastructure (NGI)/ the SNP&SEQ Technology platform	Illumina MiSeq	biofilm	NucleoSpin Soil kit (Macherey-Nagel)	v3 reagent kit	Nordic
MVdr2020 Sweden	Run_3_Swe	Emån	Sweden	Nötån	UB-2864-61_S56		57.2081	15.8202		National Genomic Infrastructure (NGI)/ the SNP&SEQ Technology platform	Illumina MiSeq	biofilm	NucleoSpin Soil kit (Macherey-Nagel)	v3 reagent kit	Nordic
MVdr2020 Sweden	Run_3_Swe	Emån	Sweden	Nötån	UB-2864-62_S57		57.2126	15.8797		National Genomic Infrastructure (NGI)/ the SNP&SEQ Technology platform	Illumina MiSeq	biofilm	NucleoSpin Soil kit (Macherey-Nagel)	v3 reagent kit	Nordic
MVdr2020 Sweden	Run_3_Swe	Emån	Sweden	Nötån	UB-2864-63_S58		57.2168	15.9137		National Genomic Infrastructure (NGI)/ the SNP&SEQ Technology platform	Illumina MiSeq	biofilm	NucleoSpin Soil kit (Macherey-Nagel)	v3 reagent kit	Nordic
MVdr2020 Sweden	Run_3_Swe	Emån	Sweden	Nötån	UB-2864-64_S59	2020-09-29	57.1612	15.7143		National Genomic Infrastructure (NGI)/ the SNP&SEQ Technology platform	Illumina MiSeq	biofilm	NucleoSpin Soil kit (Macherey-Nagel)	v3 reagent kit	Nordic
MVdr2020 Sweden	Run_3_Swe	Emån	Sweden	Nötån	UB-2864-65_S60	2020-09-29	57.1766	15.7235		National Genomic Infrastructure (NGI)/ the SNP&SEQ Technology platform	Illumina MiSeq	biofilm	NucleoSpin Soil kit (Macherey-Nagel)	v3 reagent kit	Nordic
MVdr2020 Sweden	Run_3_Swe	Emån	Sweden	Nötån	UB-2864-66_S61	2020-09-29	57.19	15.7385		National Genomic Infrastructure (NGI)/ the SNP&SEQ Technology platform	Illumina MiSeq	biofilm	NucleoSpin Soil kit (Macherey-Nagel)	v3 reagent kit	Nordic
MVdr2020 Sweden	Run_3_Swe	Emån	Sweden	Nötån	UB-2864-67_S62		57.1944	15.7867		National Genomic Infrastructure (NGI)/ the SNP&SEQ Technology platform	Illumina MiSeq	biofilm	NucleoSpin Soil kit (Macherey-Nagel)	v3 reagent kit	Nordic
MVdr2020 Sweden	Run_3_Swe	Emån	Sweden	Nötån	UB-2864-68_S63		57.2003	15.7993		National Genomic Infrastructure (NGI)/ the SNP&SEQ Technology platform	Illumina MiSeq	biofilm	NucleoSpin Soil kit (Macherey-Nagel)	v3 reagent kit	Nordic
MVdr2020 Sweden	Run_3_Swe	Emån	Sweden	Nötån	UB-2864-69_S64	2020-09-28	57.2078	15.6621		National Genomic Infrastructure (NGI)/ the SNP&SEQ Technology platform	Illumina MiSeq	biofilm	NucleoSpin Soil kit (Macherey-Nagel)	v3 reagent kit	Nordic
MVdr2020 Sweden	Run_3_Swe	Emån	Sweden	Nötån	UB-2864-70_S65	2020-09-28	57.1402	15.6761		National Genomic Infrastructure (NGI)/ the SNP&SEQ Technology platform	Illumina MiSeq	biofilm	NucleoSpin Soil kit (Macherey-Nagel)	v3 reagent kit	Nordic
MVdr2020 Sweden	Run_3_Swe	Emån	Sweden	Nötån	UB-2864-71_S66	2020-09-08	57.1905	15.8419		National Genomic Infrastructure (NGI)/ the SNP&SEQ Technology platform	Illumina MiSeq	biofilm	NucleoSpin Soil kit (Macherey-Nagel)	v3 reagent kit	Nordic
MVdr2020 Sweden	Run_3_Swe	Emån	Sweden	Nötån	UB-2864-72_S67		57.2075	15.795		National Genomic Infrastructure (NGI)/ the SNP&SEQ Technology platform	Illumina MiSeq	biofilm	NucleoSpin Soil kit (Macherey-Nagel)	v3 reagent kit	Nordic
MVdr2020 Sweden	Run_3_Swe	Emån	Sweden	Nötån	UB-2864-73_S68	2020-09-30	57.2299	15.7464		National Genomic Infrastructure (NGI)/ the SNP&SEQ Technology platform	Illumina MiSeq	biofilm	NucleoSpin Soil kit (Macherey-Nagel)	v3 reagent kit	Nordic
MVdr2020 Sweden	Run_3_Swe	Emån	Sweden	Nötån	UB-2864-74_S69	2020-09-30	57.1584	15.82		National Genomic Infrastructure (NGI)/ the SNP&SEQ Technology platform	Illumina MiSeq	biofilm	NucleoSpin Soil kit (Macherey-Nagel)	v3 reagent kit	Nordic
MVdr2020 Sweden	Run_3_Swe	Emån	Sweden	Nötån	UB-2864-76_S70		57.1925	15.8795		National Genomic Infrastructure (NGI)/ the SNP&SEQ Technology platform	Illumina MiSeq	biofilm	NucleoSpin Soil kit (Macherey-Nagel)	v3 reagent kit	Nordic
MVdr2020 Sweden	Run_3_Swe	Emån	Sweden	Nötån	UB-2864-77_S71	2020-09-28	57.1953	15.6611		National Genomic Infrastructure (NGI)/ the SNP&SEQ Technology platform	Illumina MiSeq	biofilm	NucleoSpin Soil kit (Macherey-Nagel)	v3 reagent kit	Nordic
MVdr2020 Sweden	Run_3_Swe	Emån	Sweden	Nötån	UB-2864-78_S72		57.2013	15.8702		National Genomic Infrastructure (NGI)/ the SNP&SEQ Technology platform	Illumina MiSeq	biofilm	NucleoSpin Soil kit (Macherey-Nagel)	v3 reagent kit	Nordic
MVdr2020 Sweden	Run_3_Swe	Emån	Sweden	Nötån	UB-2864-79_S73	2020-10-08	57.2284	15.5899		National Genomic Infrastructure (NGI)/ the SNP&SEQ Technology platform	Illumina MiSeq	biofilm	NucleoSpin Soil kit (Macherey-Nagel)	v3 reagent kit	Nordic
MVdr2020 Sweden	Run_3_Swe	Emån	Sweden	Nötån	UB-2864-80_S74	2020-09-30	57.2407	15.7007		National Genomic Infrastructure (NGI)/ the SNP&SEQ Technology platform	Illumina MiSeq	biofilm	NucleoSpin Soil kit (Macherey-Nagel)	v3 reagent kit	Nordic
MVdr2021Sweden	Run_4_Swe		Sweden	EMAN_DIA	MK-diatom-1_S1	30.07.2021	57.4861	15.3784		Swedish University of Agricultural Sciences	Illumina MiSeq	biofilm	NucleoSpin Soil kit (Macherey-Nagel)	v3 reagent kit	Nordic
MVdr2021Sweden	Run_4_Swe		Sweden	EMAN_DIA	MK-diatom-10_S10	30.07.2021	57.5445	15.4555		Swedish University of Agricultural Sciences	Illumina MiSeq	biofilm	NucleoSpin Soil kit (Macherey-Nagel)	v3 reagent kit	Nordic
MVdr2021Sweden	Run_4_Swe		Sweden	EMAN_DIA	MK-diatom-11_S11	30.07.2021	57.5481	15.4643		Swedish University of Agricultural Sciences	Illumina MiSeq	biofilm	NucleoSpin Soil kit (Macherey-Nagel)	v3 reagent kit	Nordic
MVdr2021Sweden	Run_4_Swe		Sweden	EMAN_DIA	MK-diatom-12_S12	03.08.2021	57.4898	15.6167		Swedish University of Agricultural Sciences	Illumina MiSeq	biofilm	NucleoSpin Soil kit (Macherey-Nagel)	v3 reagent kit	Nordic
MVdr2021Sweden	Run_4_Swe		Sweden	EMAN_DIA	MK-diatom-13_S13	04.08.2021	57.4824	15.6215		Swedish University of Agricultural Sciences	Illumina MiSeq	biofilm	NucleoSpin Soil kit (Macherey-Nagel)	v3 reagent kit	Nordic
MVdr2021Sweden	Run_4_Swe		Sweden	EMAN_DIA	MK-diatom-14_S14	04.08.2021	57.4643	15.618		Swedish University of Agricultural Sciences	Illumina MiSeq	biofilm	NucleoSpin Soil kit (Macherey-Nagel)	v3 reagent kit	Nordic
MVdr2021Sweden	Run_4_Swe		Sweden	EMAN_DIA	MK-diatom-15_S15	04.08.2021	57.4698	15.6181		Swedish University of Agricultural Sciences	Illumina MiSeq	biofilm	NucleoSpin Soil kit (Macherey-Nagel)	v3 reagent kit	Nordic
MVdr2021Sweden	Run_4_Swe		Sweden	EMAN_DIA	MK-diatom-16_S16	02.08.2021	57.4159	15.6119		Swedish University of Agricultural Sciences	Illumina MiSeq	biofilm	NucleoSpin Soil kit (Macherey-Nagel)	v3 reagent kit	Nordic
MVdr2021Sweden	Run_4_Swe		Sweden	EMAN_DIA	MK-diatom-17_S17	02.08.2021	57.4144	15.6164		Swedish University of Agricultural Sciences	Illumina MiSeq	biofilm	NucleoSpin Soil kit (Macherey-Nagel)	v3 reagent kit	Nordic
MVdr2021Sweden	Run_4_Swe		Sweden	EMAN_DIA	MK-diatom-18_S18	03.08.2021	57.428	15.6108		Swedish University of Agricultural Sciences	Illumina MiSeq	biofilm	NucleoSpin Soil kit (Macherey-Nagel)	v3 reagent kit	Nordic
MVdr2021Sweden	Run_4_Swe		Sweden	EMAN_DIA	MK-diatom-19_S19	04.08.2021	57.4449	15.6255		Swedish University of Agricultural Sciences	Illumina MiSeq	biofilm	NucleoSpin Soil kit (Macherey-Nagel)	v3 reagent kit	Nordic
MVdr2021Sweden	Run_4_Swe		Sweden	EMAN_DIA	MK-diatom-2_S2	30.07.2021	57.4764	15.3985		Swedish University of Agricultural Sciences	Illumina MiSeq	biofilm	NucleoSpin Soil kit (Macherey-Nagel)	v3 reagent kit	Nordic
MVdr2021Sweden	Run_4_Swe		Sweden	EMAN_DIA	MK-diatom-20_S20	30.07.2021	57.5112	15.4035		Swedish University of Agricultural Sciences	Illumina MiSeq	biofilm	NucleoSpin Soil kit (Macherey-Nagel)	v3 reagent kit	Nordic
MVdr2021Sweden	Run_4_Swe		Sweden	EMAN_DIA	MK-diatom-21_S21	03.08.2021	57.5051	15.504		Swedish University of Agricultural Sciences	Illumina MiSeq	biofilm	NucleoSpin Soil kit (Macherey-Nagel)	v3 reagent kit	Nordic
MVdr2021Sweden	Run_4_Swe		Sweden	EMAN_DIA	MK-diatom-22_S22	03.08.2021	57.4587	15.5292		Swedish University of Agricultural Sciences	Illumina MiSeq	biofilm	NucleoSpin Soil kit (Macherey-Nagel)	v3 reagent kit	Nordic
MVdr2021Sweden	Run_4_Swe		Sweden	EMAN_DIA	MK-diatom-23_S23	03.08.2021	57.4774	15.5165		Swedish University of Agricultural Sciences	Illumina MiSeq	biofilm	NucleoSpin Soil kit (Macherey-Nagel)	v3 reagent kit	Nordic
MVdr2021Sweden	Run_4_Swe		Sweden	EMAN_DIA	MK-diatom-24_S24	01.08.2021	57.4399	15.5657		Swedish University of Agricultural Sciences	Illumina MiSeq	biofilm	NucleoSpin Soil kit (Macherey-Nagel)	v3 reagent kit	Nordic
MVdr2021Sweden	Run_4_Swe		Sweden	EMAN_DIA	MK-diatom-25_S25	01.08.2021	57.4194	15.5875		Swedish University of Agricultural Sciences	Illumina MiSeq	biofilm	NucleoSpin Soil kit (Macherey-Nagel)	v3 reagent kit	Nordic
MVdr2021Sweden	Run_4_Swe		Sweden	EMAN_DIA	MK-diatom-26_S26	01.08.2021	57.4496	15.357		Swedish University of Agricultural Sciences	Illumina MiSeq	biofilm	NucleoSpin Soil kit (Macherey-Nagel)	v3 reagent kit	Nordic
MVdr2021Sweden	Run_4_Swe		Sweden	EMAN_DIA	MK-diatom-27_S27	01.08.2021	57.4452	15.3388		Swedish University of Agricultural Sciences	Illumina MiSeq	biofilm	NucleoSpin Soil kit (Macherey-Nagel)	v3 reagent kit	Nordic
MVdr2021Sweden	Run_4_Swe		Sweden	EMAN_DIA	MK-diatom-28_S28	30.07.2021	57.4452	15.3388		Swedish University of Agricultural Sciences	Illumina MiSeq	biofilm	NucleoSpin Soil kit (Macherey-Nagel)	v3 reagent kit	Nordic
MVdr2021Sweden	Run_4_Swe		Sweden	EMAN_DIA	MK-diatom-285_S285	03.08.2021	57.4884	15.6136		Swedish University of Agricultural Sciences	Illumina MiSeq	biofilm	NucleoSpin Soil kit (Macherey-Nagel)	v3 reagent kit	Nordic
MVdr2021Sweden	Run_4_Swe		Sweden	EMAN_DIA	MK-diatom-29_S29	26.07.2021	57.644	15.1289		Swedish University of Agricultural Sciences	Illumina MiSeq	biofilm	NucleoSpin Soil kit (Macherey-Nagel)	v3 reagent kit	Nordic
MVdr2021Sweden	Run_4_Swe		Sweden	EMAN_DIA	MK-diatom-3_S3	30.07.2021	57.4628	15.4226		Swedish University of Agricultural Sciences	Illumina MiSeq	biofilm	NucleoSpin Soil kit (Macherey-Nagel)	v3 reagent kit	Nordic
MVdr2021Sweden	Run_4_Swe		Sweden	EMAN_DIA	MK-diatom-30_S30	26.07.2021	57.6481	15.1253		Swedish University of Agricultural Sciences	Illumina MiSeq	biofilm	NucleoSpin Soil kit (Macherey-Nagel)	v3 reagent kit	Nordic
MVdr2021Sweden	Run_4_Swe		Sweden	EMAN_DIA	MK-diatom-31_S31	26.07.2021	57.6394	15.1336		Swedish University of Agricultural Sciences	Illumina MiSeq	biofilm	NucleoSpin Soil kit (Macherey-Nagel)	v3 reagent kit	Nordic
MVdr2021Sweden	Run_4_Swe		Sweden	EMAN_DIA	MK-diatom-32_S32	26.07.2021	57.6898	15.139		Swedish University of Agricultural Sciences	Illumina MiSeq	biofilm	NucleoSpin Soil kit (Macherey-Nagel)	v3 reagent kit	Nordic
MVdr2021Sweden	Run_4_Swe		Sweden	EMAN_DIA	MK-diatom-33_S33	26.07.2021	57.6932	15.138		Swedish University of Agricultural Sciences	Illumina MiSeq	biofilm	NucleoSpin Soil kit (Macherey-Nagel)	v3 reagent kit	Nordic
MVdr2021Sweden	Run_4_Swe		Sweden	EMAN_DIA	MK-diatom-34_S34	26.07.2021	57.6845	15.1402		Swedish University of Agricultural Sciences	Illumina MiSeq	biofilm	NucleoSpin Soil kit (Macherey-Nagel)	v3 reagent kit	Nordic
MVdr2021Sweden	Run_4_Swe		Sweden	EMAN_DIA	MK-diatom-35_S35	26.07.2021	57.6527	15.1696		Swedish University of Agricultural Sciences	Illumina MiSeq	biofilm	NucleoSpin Soil kit (Macherey-Nagel)	v3 reagent kit	Nordic
MVdr2021Sweden	Run_4_Swe		Sweden	EMAN_DIA	MK-diatom-36_S36	26.07.2021	57.6437	15.2028		Swedish University of Agricultural Sciences	Illumina MiSeq	biofilm	NucleoSpin Soil kit (Macherey-Nagel)	v3 reagent kit	Nordic
MVdr2021Sweden	Run_4_Swe		Sweden	EMAN_DIA	MK-diatom-37_S37	26.07.2021	57.6424	15.221		Swedish University of Agricultural Sciences	Illumina MiSeq	biofilm	NucleoSpin Soil kit (Macherey-Nagel)	v3 reagent kit	Nordic
MVdr2021Sweden	Run_4_Swe		Sweden	EMAN_DIA	MK-diatom-38_S38	27.07.2021	57.6633	15.2205		Swedish University of Agricultural Sciences	Illumina MiSeq	biofilm	NucleoSpin Soil kit (Macherey-Nagel)	v3 reagent kit	Nordic
MVdr2021Sweden	Run_4_Swe		Sweden	EMAN_DIA	MK-diatom-39_S39	27.07.2021	57.6455	15.2501		Swedish University of Agricultural Sciences	Illumina MiSeq	biofilm	NucleoSpin Soil kit (Macherey-Nagel)	v3 reagent kit	Nordic
MVdr2021Sweden	Run_4_Swe		Sweden	EMAN_DIA	MK-diatom-4_S4	30.07.2021	57.4592	15.4309		Swedish University of Agricultural Sciences	Illumina MiSeq	biofilm	NucleoSpin Soil kit (Macherey-Nagel)	v3 reagent kit	Nordic
MVdr2021Sweden	Run_4_Swe		Sweden	EMAN_DIA	MK-diatom-40_S40	28.07.2021	57.6389	15.2692		Swedish University of Agricultural Sciences	Illumina MiSeq	biofilm	NucleoSpin Soil kit (Macherey-Nagel)	v3 reagent kit	Nordic
MVdr2021Sweden	Run_4_Swe		Sweden	EMAN_DIA	MK-diatom-41_S41	28.07.2021	57.6396	15.266		Swedish University of Agricultural Sciences	Illumina MiSeq	biofilm	NucleoSpin Soil kit (Macherey-Nagel)	v3 reagent kit	Nordic
MVdr2021Sweden	Run_4_Swe		Sweden	EMAN_DIA	MK-diatom-42_S42	27.07.2021	57.651	15.2594		Swedish University of Agricultural Sciences	Illumina MiSeq	biofilm	NucleoSpin Soil kit (Macherey-Nagel)	v3 reagent kit	Nordic
MVdr2021Sweden	Run_4_Swe		Sweden	EMAN_DIA	MK-diatom-43_S43	27.07.2021	57.6422	15.2664		Swedish University of Agricultural Sciences	Illumina MiSeq	biofilm	NucleoSpin Soil kit (Macherey-Nagel)	v3 reagent kit	Nordic
MVdr2021Sweden	Run_4_Swe		Sweden	EMAN_DIA	MK-diatom-44_S44	27.07.2021	57.6433	15.2667		Swedish University of Agricultural Sciences	Illumina MiSeq	biofilm	NucleoSpin Soil kit (Macherey-Nagel)	v3 reagent kit	Nordic
MVdr2021Sweden	Run_4_Swe		Sweden	EMAN_DIA	MK-diatom-45_S45	27.07.2021	57.6491	15.2664		Swedish University of Agricultural Sciences	Illumina MiSeq	biofilm	NucleoSpin Soil kit (Macherey-Nagel)	v3 reagent kit	Nordic
MVdr2021Sweden	Run_4_Swe		Sweden	EMAN_DIA	MK-diatom-46_S46	28.07.2021	57.6365	15.3703		Swedish University of Agricultural Sciences	Illumina MiSeq	biofilm	NucleoSpin Soil kit (Macherey-Nagel)	v3 reagent kit	Nordic
MVdr2021Sweden	Run_4_Swe		Sweden	EMAN_DIA	MK-diatom-47_S47	28.07.2021	57.6384	15.2947		Swedish University of Agricultural Sciences	Illumina MiSeq	biofilm	NucleoSpin Soil kit (Macherey-Nagel)	v3 reagent kit	Nordic
MVdr2021Sweden	Run_4_Swe		Sweden	EMAN_DIA	MK-diatom-48_S48	28.07.2021	57.6334	15.3471		Swedish University of Agricultural Sciences	Illumina MiSeq	biofilm	NucleoSpin Soil kit (Macherey-Nagel)	v3 reagent kit	Nordic
MVdr2021Sweden	Run_4_Swe		Sweden	EMAN_DIA	MK-diatom-49_S49	28.07.2021	57.6259	15.4467		Swedish University of Agricultural Sciences	Illumina MiSeq	biofilm	NucleoSpin Soil kit (Macherey-Nagel)	v3 reagent kit	Nordic
MVdr2021Sweden	Run_4_Swe		Sweden	EMAN_DIA	MK-diatom-5_S5	30.07.2021	57.4508	15.4463		Swedish University of Agricultural Sciences	Illumina MiSeq	biofilm	NucleoSpin Soil kit (Macherey-Nagel)	v3 reagent kit	Nordic
MVdr2021Sweden	Run_4_Swe		Sweden	EMAN_DIA	MK-diatom-50_S50	29.07.2021	57.6178	15.5245		Swedish University of Agricultural Sciences	Illumina MiSeq	biofilm	NucleoSpin Soil kit (Macherey-Nagel)	v3 reagent kit	Nordic
MVdr2021Sweden	Run_4_Swe		Sweden	EMAN_DIA	MK-diatom-51_S51	29.07.2021	57.6194	15.5262		Swedish University of Agricultural Sciences	Illumina MiSeq	biofilm	NucleoSpin Soil kit (Macherey-Nagel)	v3 reagent kit	Nordic
MVdr2021Sweden	Run_4_Swe		Sweden	EMAN_DIA	MK-diatom-52_S52	01.08.2021	57.4067	15.5288		Swedish University of Agricultural Sciences	Illumina MiSeq	biofilm	NucleoSpin Soil kit (Macherey-Nagel)	v3 reagent kit	Nordic
MVdr2021Sweden	Run_4_Swe		Sweden	EMAN_DIA	MK-diatom-53_S53	02.08.2021	57.4064	15.6901		Swedish University of Agricultural Sciences	Illumina MiSeq	biofilm	NucleoSpin Soil kit (Macherey-Nagel)	v3 reagent kit	Nordic
MVdr2021Sweden	Run_4_Swe		Sweden	EMAN_DIA	MK-diatom-54_S54	02.08.2021	57.4102	15.6157		Swedish University of Agricultural Sciences	Illumina MiSeq	biofilm	NucleoSpin Soil kit (Macherey-Nagel)	v3 reagent kit	Nordic
MVdr2021Sweden	Run_4_Swe		Sweden	EMAN_DIA	MK-diatom-55_S55	02.08.2021	57.4113	15.6204		Swedish University of Agricultural Sciences	Illumina MiSeq	biofilm	NucleoSpin Soil kit (Macherey-Nagel)	v3 reagent kit	Nordic
MVdr2021Sweden	Run_4_Swe		Sweden	EMAN_DIA	MK-diatom-56_S56	29.07.2021	57.6072	15.6088		Swedish University of Agricultural Sciences	Illumina MiSeq	biofilm	NucleoSpin Soil kit (Macherey-Nagel)	v3 reagent kit	Nordic
MVdr2021Sweden	Run_4_Swe		Sweden	EMAN_DIA	MK-diatom-57_S57	29.07.2021	57.6189	15.5703		Swedish University of Agricultural Sciences	Illumina MiSeq	biofilm	NucleoSpin Soil kit (Macherey-Nagel)	v3 reagent kit	Nordic
MVdr2021Sweden	Run_4_Swe		Sweden	EMAN_DIA	MK-diatom-58_S58	29.07.2021	57.6121	15.5102		Swedish University of Agricultural Sciences	Illumina MiSeq	biofilm	NucleoSpin Soil kit (Macherey-Nagel)	v3 reagent kit	Nordic
MVdr2021Sweden	Run_4_Swe		Sweden	EMAN_DIA	MK-diatom-59_S59	29.07.2021	57.6163	15.5758		Swedish University of Agricultural Sciences	Illumina MiSeq	biofilm	NucleoSpin Soil kit (Macherey-Nagel)	v3 reagent kit	Nordic
MVdr2021Sweden	Run_4_Swe		Sweden	EMAN_DIA	MK-diatom-6_S6	02.08.2021	57.4285	15.4645		Swedish University of Agricultural Sciences	Illumina MiSeq	biofilm	NucleoSpin Soil kit (Macherey-Nagel)	v3 reagent kit	Nordic
MVdr2021Sweden	Run_4_Swe		Sweden	EMAN_DIA	MK-diatom-7_S7	01.08.2021	57.423	15.4419		Swedish University of Agricultural Sciences	Illumina MiSeq	biofilm	NucleoSpin Soil kit (Macherey-Nagel)	v3 reagent kit	Nordic
MVdr2021Sweden	Run_4_Swe		Sweden	EMAN_DIA	MK-diatom-8_S8	01.08.2021	57.4154	15.4847		Swedish University of Agricultural Sciences	Illumina MiSeq	biofilm	NucleoSpin Soil kit (Macherey-Nagel)	v3 reagent kit	Nordic
MVdr2021Sweden	Run_4_Swe		Sweden	EMAN_DIA	MK-diatom-9_S9	03.08.2021	57.5135	15.5142		Swedish University of Agricultural Sciences	Illumina MiSeq	biofilm	NucleoSpin Soil kit (Macherey-Nagel)	v3 reagent kit	Nordic
MVdr2021Sweden	Run_4_Swe		Sweden	EMAN	MK-diatom-60_S60	2021-09-01	57.5334	14.7487		Swedish University of Agricultural Sciences	Illumina MiSeq	biofilm	NucleoSpin Soil kit (Macherey-Nagel)	v3 reagent kit	Nordic
MVdr2021Sweden	Run_4_Swe		Sweden	EMAN	MK-diatom-61_S61	2021-09-01	57.529	14.7522		Swedish University of Agricultural Sciences	Illumina MiSeq	biofilm	NucleoSpin Soil kit (Macherey-Nagel)	v3 reagent kit	Nordic
MVdr2021Sweden	Run_4_Swe		Sweden	EMAN	MK-diatom-62_S62	2021-09-01	57.5188	14.758		Swedish University of Agricultural Sciences	Illumina MiSeq	biofilm	NucleoSpin Soil kit (Macherey-Nagel)	v3 reagent kit	Nordic
MVdr2021Sweden	Run_4_Swe		Sweden	EMAN	MK-diatom-63_S63	2021-09-01	57.545	14.7334		Swedish University of Agricultural Sciences	Illumina MiSeq	biofilm	NucleoSpin Soil kit (Macherey-Nagel)	v3 reagent kit	Nordic
MVdr2021Sweden	Run_4_Swe		Sweden	EMAN	MK-diatom-64_S64	2021-09-01	57.5573	14.7446		Swedish University of Agricultural Sciences	Illumina MiSeq	biofilm	NucleoSpin Soil kit (Macherey-Nagel)	v3 reagent kit	Nordic
MVdr2021Sweden	Run_4_Swe		Sweden	EMAN	MK-diatom-65_S65	2021-09-01	57.5799	14.7179		Swedish University of Agricultural Sciences	Illumina MiSeq	biofilm	NucleoSpin Soil kit (Macherey-Nagel)	v3 reagent kit	Nordic
MVdr2021Sweden	Run_4_Swe		Sweden	EMAN	MK-diatom-66_S66	2021-09-01	57.4066	14.8373		Swedish University of Agricultural Sciences	Illumina MiSeq	biofilm	NucleoSpin Soil kit (Macherey-Nagel)	v3 reagent kit	Nordic
MVdr2021Sweden	Run_4_Swe		Sweden	EMAN	MK-diatom-67_S67	2021-09-01	57.4063	14.8432		Swedish University of Agricultural Sciences	Illumina MiSeq	biofilm	NucleoSpin Soil kit (Macherey-Nagel)	v3 reagent kit	Nordic
MVdr2021Sweden	Run_4_Swe		Sweden	EMAN	MK-diatom-68_S68	2021-09-01	57.4268	14.8109		Swedish University of Agricultural Sciences	Illumina MiSeq	biofilm	NucleoSpin Soil kit (Macherey-Nagel)	v3 reagent kit	Nordic
MVdr2021Sweden	Run_4_Swe		Sweden	EMAN	MK-diatom-69_S69	2021-09-01	57.4433	14.7901		Swedish University of Agricultural Sciences	Illumina MiSeq	biofilm	NucleoSpin Soil kit (Macherey-Nagel)	v3 reagent kit	Nordic
MVdr2021Sweden	Run_4_Swe		Sweden	EMAN	MK-diatom-70_S70	2021-09-01	57.461	14.7948		Swedish University of Agricultural Sciences	Illumina MiSeq	biofilm	NucleoSpin Soil kit (Macherey-Nagel)	v3 reagent kit	Nordic
MVdr2021Sweden	Run_4_Swe		Sweden	EMAN	MK-diatom-71_S71	2021-09-01	57.5055	14.7711		Swedish University of Agricultural Sciences	Illumina MiSeq	biofilm	NucleoSpin Soil kit (Macherey-Nagel)	v3 reagent kit	Nordic
MVdr2021Sweden	Run_4_Swe		Sweden	EMAN	MK-diatom-72_S72	2021-09-01	57.537	14.7474		Swedish University of Agricultural Sciences	Illumina MiSeq	biofilm	NucleoSpin Soil kit (Macherey-Nagel)	v3 reagent kit	Nordic
MVdr2021Sweden	Run_4_Swe		Sweden	EMAN	MK-diatom-73_S73	2021-09-01	57.5383	14.7474		Swedish University of Agricultural Sciences	Illumina MiSeq	biofilm	NucleoSpin Soil kit (Macherey-Nagel)	v3 reagent kit	Nordic
MVdr2021Sweden	Run_4_Swe		Sweden	EMAN	MK-diatom-74_S74	2021-09-01	57.4036	14.8545		Swedish University of Agricultural Sciences	Illumina MiSeq	biofilm	NucleoSpin Soil kit (Macherey-Nagel)	v3 reagent kit	Nordic
MVdr2021Sweden	Run_4_Swe		Sweden	EMAN	MK-diatom-75_S75	2021-09-01	57.403	14.8572		Swedish University of Agricultural Sciences	Illumina MiSeq	biofilm	NucleoSpin Soil kit (Macherey-Nagel)	v3 reagent kit	Nordic
MVdr2021Sweden	Run_4_Swe		Sweden	EMAN	MK-diatom-76_S76	2021-09-01	57.3978	14.8622		Swedish University of Agricultural Sciences	Illumina MiSeq	biofilm	NucleoSpin Soil kit (Macherey-Nagel)	v3 reagent kit	Nordic
MVdr2021Sweden	Run_4_Swe		Sweden	GAV	MK-diatom-77_S77	2021-09-01	60.602	16.4892		Swedish University of Agricultural Sciences	Illumina MiSeq	biofilm	NucleoSpin Soil kit (Macherey-Nagel)	v3 reagent kit	Nordic
MVdr2021Sweden	Run_4_Swe		Sweden	GAV	MK-diatom-78_S78	2021-09-01	60.602	16.4937		Swedish University of Agricultural Sciences	Illumina MiSeq	biofilm	NucleoSpin Soil kit (Macherey-Nagel)	v3 reagent kit	Nordic
MVdr2021Sweden	Run_4_Swe		Sweden	GAV	MK-diatom-79_S79	2021-09-01	60.5993	16.5088		Swedish University of Agricultural Sciences	Illumina MiSeq	biofilm	NucleoSpin Soil kit (Macherey-Nagel)	v3 reagent kit	Nordic
MVdr2021Sweden	Run_4_Swe		Sweden	GAV	MK-diatom-80_S80	2021-09-01	60.5984	16.5121		Swedish University of Agricultural Sciences	Illumina MiSeq	biofilm	NucleoSpin Soil kit (Macherey-Nagel)	v3 reagent kit	Nordic
MVdr2021Sweden	Run_4_Swe		Sweden	GAV	MK-diatom-81_S81	2021-09-01	60.6033	16.4782		Swedish University of Agricultural Sciences	Illumina MiSeq	biofilm	NucleoSpin Soil kit (Macherey-Nagel)	v3 reagent kit	Nordic
MVdr2021Sweden	Run_4_Swe		Sweden	GAV	MK-diatom-82_S82	2021-09-01	60.6221	16.4323		Swedish University of Agricultural Sciences	Illumina MiSeq	biofilm	NucleoSpin Soil kit (Macherey-Nagel)	v3 reagent kit	Nordic
MVdr2021Sweden	Run_4_Swe		Sweden	GAV	MK-diatom-83_S83	2021-09-01	60.635	16.4123		Swedish University of Agricultural Sciences	Illumina MiSeq	biofilm	NucleoSpin Soil kit (Macherey-Nagel)	v3 reagent kit	Nordic
MVdr2021Sweden	Run_4_Swe		Sweden	GAV	MK-diatom-84_S84	2021-09-01	60.6213	16.3757		Swedish University of Agricultural Sciences	Illumina MiSeq	biofilm	NucleoSpin Soil kit (Macherey-Nagel)	v3 reagent kit	Nordic
MVdr2021Sweden	Run_4_Swe		Sweden	GAV	MK-diatom-85_S85	2021-09-01	60.6376	16.3673		Swedish University of Agricultural Sciences	Illumina MiSeq	biofilm	NucleoSpin Soil kit (Macherey-Nagel)	v3 reagent kit	Nordic
MVdr2021Sweden	Run_4_Swe		Sweden	GAV	MK-diatom-86_S86	2021-09-01	60.6321	16.3489		Swedish University of Agricultural Sciences	Illumina MiSeq	biofilm	NucleoSpin Soil kit (Macherey-Nagel)	v3 reagent kit	Nordic
MVdr2021Sweden	Run_4_Swe		Sweden	GAV	MK-diatom-87_S87	2021-09-01	60.6275	16.3343		Swedish University of Agricultural Sciences	Illumina MiSeq	biofilm	NucleoSpin Soil kit (Macherey-Nagel)	v3 reagent kit	Nordic
MVdr2021Sweden	Run_4_Swe		Sweden	GAV	MK-diatom-88_S88	2021-09-01	60.6402	16.3069		Swedish University of Agricultural Sciences	Illumina MiSeq	biofilm	NucleoSpin Soil kit (Macherey-Nagel)	v3 reagent kit	Nordic
MVdr2021Sweden	Run_4_Swe		Sweden	GAV	MK-diatom-89_S89	2021-09-01	60.6408	16.3259		Swedish University of Agricultural Sciences	Illumina MiSeq	biofilm	NucleoSpin Soil kit (Macherey-Nagel)	v3 reagent kit	Nordic
MVdr2021Sweden	Run_4_Swe		Sweden	GAV	MK-diatom-90_S90	2021-09-01	60.617	16.4508		Swedish University of Agricultural Sciences	Illumina MiSeq	biofilm	NucleoSpin Soil kit (Macherey-Nagel)	v3 reagent kit	Nordic
MVdr2021Sweden	Run_4_Swe		Sweden	GAV	MK-diatom-91_S91	2021-09-01	60.6598	16.2292		Swedish University of Agricultural Sciences	Illumina MiSeq	biofilm	NucleoSpin Soil kit (Macherey-Nagel)	v3 reagent kit	Nordic
MVdr2021Sweden	Run_4_Swe		Sweden	GAV	MK-diatom-92_S92	2021-09-01	60.6471	16.338		Swedish University of Agricultural Sciences	Illumina MiSeq	biofilm	NucleoSpin Soil kit (Macherey-Nagel)	v3 reagent kit	Nordic
MVdr2021Sweden	Run_4_Swe		Sweden	GAV	MK-diatom-93_S93	2021-09-01	60.655	16.3303		Swedish University of Agricultural Sciences	Illumina MiSeq	biofilm	NucleoSpin Soil kit (Macherey-Nagel)	v3 reagent kit	Nordic
MVdr2021Sweden	Run_4_Swe		Sweden	GAV	MK-diatom-94_S94	2021-09-01	60.6281	16.3773		Swedish University of Agricultural Sciences	Illumina MiSeq	biofilm	NucleoSpin Soil kit (Macherey-Nagel)	v3 reagent kit	Nordic
MVdr2021Sweden	Run_4_Swe		Sweden	GAV	MK-diatom-95_S95	2021-09-01	60.678	16.1977		Swedish University of Agricultural Sciences	Illumina MiSeq	biofilm	NucleoSpin Soil kit (Macherey-Nagel)	v3 reagent kit	Nordic
MVdr2021Sweden	Run_4_Swe		Sweden	GAV	MK-diatom-97_S97	2021-09-01	60.6627	16.2259		Swedish University of Agricultural Sciences	Illumina MiSeq	biofilm	NucleoSpin Soil kit (Macherey-Nagel)	v3 reagent kit	Nordic
MVdr2021Sweden	Run_4_Swe		Sweden	LAGAN	MK-diatom-100_S100	2021-09-01	57.4504	14.6444		Swedish University of Agricultural Sciences	Illumina MiSeq	biofilm	NucleoSpin Soil kit (Macherey-Nagel)	v3 reagent kit	Nordic
MVdr2021Sweden	Run_4_Swe		Sweden	LAGAN	MK-diatom-101_S101	2021-09-01	57.4533	14.6517		Swedish University of Agricultural Sciences	Illumina MiSeq	biofilm	NucleoSpin Soil kit (Macherey-Nagel)	v3 reagent kit	Nordic
MVdr2021Sweden	Run_4_Swe		Sweden	LAGAN	MK-diatom-102_S102	2021-09-01	57.4614	14.6619		Swedish University of Agricultural Sciences	Illumina MiSeq	biofilm	NucleoSpin Soil kit (Macherey-Nagel)	v3 reagent kit	Nordic
MVdr2021Sweden	Run_4_Swe		Sweden	LAGAN	MK-diatom-103_S103	2021-09-01	57.4665	14.673		Swedish University of Agricultural Sciences	Illumina MiSeq	biofilm	NucleoSpin Soil kit (Macherey-Nagel)	v3 reagent kit	Nordic
MVdr2021Sweden	Run_4_Swe		Sweden	LAGAN	MK-diatom-104_S104	2021-09-01	57.4716	14.6575		Swedish University of Agricultural Sciences	Illumina MiSeq	biofilm	NucleoSpin Soil kit (Macherey-Nagel)	v3 reagent kit	Nordic
MVdr2021Sweden	Run_4_Swe		Sweden	LAGAN	MK-diatom-105_S105	2021-09-01	57.5263	14.6317		Swedish University of Agricultural Sciences	Illumina MiSeq	biofilm	NucleoSpin Soil kit (Macherey-Nagel)	v3 reagent kit	Nordic
MVdr2021Sweden	Run_4_Swe		Sweden	LAGAN	MK-diatom-106_S106	2021-09-01	57.5311	14.6066		Swedish University of Agricultural Sciences	Illumina MiSeq	biofilm	NucleoSpin Soil kit (Macherey-Nagel)	v3 reagent kit	Nordic
MVdr2021Sweden	Run_4_Swe		Sweden	LAGAN	MK-diatom-107_S107	2021-09-01	57.5288	14.6066		Swedish University of Agricultural Sciences	Illumina MiSeq	biofilm	NucleoSpin Soil kit (Macherey-Nagel)	v3 reagent kit	Nordic
MVdr2021Sweden	Run_4_Swe		Sweden	LAGAN	MK-diatom-108_S108	2021-09-01	57.5365	14.6055		Swedish University of Agricultural Sciences	Illumina MiSeq	biofilm	NucleoSpin Soil kit (Macherey-Nagel)	v3 reagent kit	Nordic
MVdr2021Sweden	Run_4_Swe		Sweden	LAGAN	MK-diatom-109_S109	2021-09-01	57.5445	14.5932		Swedish University of Agricultural Sciences	Illumina MiSeq	biofilm	NucleoSpin Soil kit (Macherey-Nagel)	v3 reagent kit	Nordic
MVdr2021Sweden	Run_4_Swe		Sweden	LAGAN	MK-diatom-110_S110	2021-09-01	57.5526	14.5566		Swedish University of Agricultural Sciences	Illumina MiSeq	biofilm	NucleoSpin Soil kit (Macherey-Nagel)	v3 reagent kit	Nordic
MVdr2021Sweden	Run_4_Swe		Sweden	LAGAN	MK-diatom-111_S111	2021-09-01	57.4025	14.6121		Swedish University of Agricultural Sciences	Illumina MiSeq	biofilm	NucleoSpin Soil kit (Macherey-Nagel)	v3 reagent kit	Nordic
MVdr2021Sweden	Run_4_Swe		Sweden	LAGAN	MK-diatom-112_S112	2021-09-01	57.4041	14.6159		Swedish University of Agricultural Sciences	Illumina MiSeq	biofilm	NucleoSpin Soil kit (Macherey-Nagel)	v3 reagent kit	Nordic
MVdr2021Sweden	Run_4_Swe		Sweden	LAGAN	MK-diatom-113_S113	2021-09-01	57.4455	14.6168		Swedish University of Agricultural Sciences	Illumina MiSeq	biofilm	NucleoSpin Soil kit (Macherey-Nagel)	v3 reagent kit	Nordic
MVdr2021Sweden	Run_4_Swe		Sweden	LAGAN	MK-diatom-114_S114	2021-09-01	57.4823	14.5856		Swedish University of Agricultural Sciences	Illumina MiSeq	biofilm	NucleoSpin Soil kit (Macherey-Nagel)	v3 reagent kit	Nordic
MVdr2021Sweden	Run_4_Swe		Sweden	LAGAN	MK-diatom-286_S286	2021-09-01	57.5223	14.6128		Swedish University of Agricultural Sciences	Illumina MiSeq	biofilm	NucleoSpin Soil kit (Macherey-Nagel)	v3 reagent kit	Nordic
MVdr2021Sweden	Run_4_Swe		Sweden	LAGAN	MK-diatom-98_S98	2021-09-01	57.4335	14.6213		Swedish University of Agricultural Sciences	Illumina MiSeq	biofilm	NucleoSpin Soil kit (Macherey-Nagel)	v3 reagent kit	Nordic
MVdr2021Sweden	Run_4_Swe		Sweden	LAGAN	MK-diatom-99_S99	2021-09-01	57.4482	14.6364		Swedish University of Agricultural Sciences	Illumina MiSeq	biofilm	NucleoSpin Soil kit (Macherey-Nagel)	v3 reagent kit	Nordic
MVdr2021Sweden	Run_4_Swe		Sweden	ORE	MK-diatom-115_S115	2021-09-01	64.3701	18.4326		Swedish University of Agricultural Sciences	Illumina MiSeq	biofilm	NucleoSpin Soil kit (Macherey-Nagel)	v3 reagent kit	Nordic
MVdr2021Sweden	Run_4_Swe		Sweden	ORE	MK-diatom-116_S116	2021-09-01	64.4393	18.4419		Swedish University of Agricultural Sciences	Illumina MiSeq	biofilm	NucleoSpin Soil kit (Macherey-Nagel)	v3 reagent kit	Nordic
MVdr2021Sweden	Run_4_Swe		Sweden	ORE	MK-diatom-117_S117	2021-09-01	64.3248	18.6139		Swedish University of Agricultural Sciences	Illumina MiSeq	biofilm	NucleoSpin Soil kit (Macherey-Nagel)	v3 reagent kit	Nordic
MVdr2021Sweden	Run_4_Swe		Sweden	ORE	MK-diatom-118_S118	2021-09-01	64.37	18.5665		Swedish University of Agricultural Sciences	Illumina MiSeq	biofilm	NucleoSpin Soil kit (Macherey-Nagel)	v3 reagent kit	Nordic
MVdr2021Sweden	Run_4_Swe		Sweden	ORE	MK-diatom-119_S119	2021-09-01	64.3976	18.3374		Swedish University of Agricultural Sciences	Illumina MiSeq	biofilm	NucleoSpin Soil kit (Macherey-Nagel)	v3 reagent kit	Nordic
MVdr2021Sweden	Run_4_Swe		Sweden	ORE	MK-diatom-120_S120	2021-09-01	64.4022	18.3701		Swedish University of Agricultural Sciences	Illumina MiSeq	biofilm	NucleoSpin Soil kit (Macherey-Nagel)	v3 reagent kit	Nordic
MVdr2021Sweden	Run_4_Swe		Sweden	ORE	MK-diatom-121_S121	2021-09-01	64.3835	18.5064		Swedish University of Agricultural Sciences	Illumina MiSeq	biofilm	NucleoSpin Soil kit (Macherey-Nagel)	v3 reagent kit	Nordic
MVdr2021Sweden	Run_4_Swe		Sweden	ORE	MK-diatom-122_S122	2021-09-01	64.3372	18.5073		Swedish University of Agricultural Sciences	Illumina MiSeq	biofilm	NucleoSpin Soil kit (Macherey-Nagel)	v3 reagent kit	Nordic
MVdr2021Sweden	Run_4_Swe		Sweden	ORE	MK-diatom-123_S123	2021-09-01	64.3434	18.61		Swedish University of Agricultural Sciences	Illumina MiSeq	biofilm	NucleoSpin Soil kit (Macherey-Nagel)	v3 reagent kit	Nordic
MVdr2021Sweden	Run_4_Swe		Sweden	ORE	MK-diatom-124_S124	2021-09-01	64.3628	18.4669		Swedish University of Agricultural Sciences	Illumina MiSeq	biofilm	NucleoSpin Soil kit (Macherey-Nagel)	v3 reagent kit	Nordic
MVdr2021Sweden	Run_4_Swe		Sweden	ORE	MK-diatom-125_S125	2021-09-01	64.3501	18.5102		Swedish University of Agricultural Sciences	Illumina MiSeq	biofilm	NucleoSpin Soil kit (Macherey-Nagel)	v3 reagent kit	Nordic
MVdr2021Sweden	Run_4_Swe		Sweden	ORE	MK-diatom-126_S126	2021-09-01	64.3848	18.376		Swedish University of Agricultural Sciences	Illumina MiSeq	biofilm	NucleoSpin Soil kit (Macherey-Nagel)	v3 reagent kit	Nordic
MVdr2021Sweden	Run_4_Swe		Sweden	ORE	MK-diatom-127_S127	2021-09-01	64.3689	18.5637		Swedish University of Agricultural Sciences	Illumina MiSeq	biofilm	NucleoSpin Soil kit (Macherey-Nagel)	v3 reagent kit	Nordic
MVdr2021Sweden	Run_4_Swe		Sweden	ORE	MK-diatom-128_S128	2021-09-01	64.3862	18.5304		Swedish University of Agricultural Sciences	Illumina MiSeq	biofilm	NucleoSpin Soil kit (Macherey-Nagel)	v3 reagent kit	Nordic
MVdr2021Sweden	Run_4_Swe		Sweden	ORE	MK-diatom-129_S129	2021-09-01	64.4485	18.3562		Swedish University of Agricultural Sciences	Illumina MiSeq	biofilm	NucleoSpin Soil kit (Macherey-Nagel)	v3 reagent kit	Nordic
MVdr2021Sweden	Run_4_Swe		Sweden	ORE	MK-diatom-130_S130	2021-09-01	64.431	18.4472		Swedish University of Agricultural Sciences	Illumina MiSeq	biofilm	NucleoSpin Soil kit (Macherey-Nagel)	v3 reagent kit	Nordic
MVdr2021Sweden	Run_4_Swe		Sweden	ORE	MK-diatom-131_S131	2021-09-01	64.3774	18.4069		Swedish University of Agricultural Sciences	Illumina MiSeq	biofilm	NucleoSpin Soil kit (Macherey-Nagel)	v3 reagent kit	Nordic
MVdr2021Sweden	Run_4_Swe		Sweden	ORE	MK-diatom-132_S132	2021-09-01	64.421	18.4578		Swedish University of Agricultural Sciences	Illumina MiSeq	biofilm	NucleoSpin Soil kit (Macherey-Nagel)	v3 reagent kit	Nordic
MVdr2021Sweden	Run_4_Swe		Sweden	ORE	MK-diatom-133_S133	2021-09-01	64.4354	18.4091		Swedish University of Agricultural Sciences	Illumina MiSeq	biofilm	NucleoSpin Soil kit (Macherey-Nagel)	v3 reagent kit	Nordic
MVdr2021Sweden	Run_4_Swe		Sweden	ORE	MK-diatom-134_S134	2021-09-01	64.2696	18.5865		Swedish University of Agricultural Sciences	Illumina MiSeq	biofilm	NucleoSpin Soil kit (Macherey-Nagel)	v3 reagent kit	Nordic
MVdr2021Sweden	Run_4_Swe		Sweden	ORE	MK-diatom-135_S135	2021-09-01	64.2938	18.5416		Swedish University of Agricultural Sciences	Illumina MiSeq	biofilm	NucleoSpin Soil kit (Macherey-Nagel)	v3 reagent kit	Nordic
MVdr2021Sweden	Run_4_Swe		Sweden	ORE	MK-diatom-136_S136	2021-09-01	64.3292	18.4046		Swedish University of Agricultural Sciences	Illumina MiSeq	biofilm	NucleoSpin Soil kit (Macherey-Nagel)	v3 reagent kit	Nordic
MVdr2021Sweden	Run_4_Swe		Sweden	ORE	MK-diatom-137_S137	2021-09-01	64.275	18.6677		Swedish University of Agricultural Sciences	Illumina MiSeq	biofilm	NucleoSpin Soil kit (Macherey-Nagel)	v3 reagent kit	Nordic
MVdr2021Sweden	Run_4_Swe		Sweden	ORE	MK-diatom-138_S138	2021-09-01	64.2755	18.6643		Swedish University of Agricultural Sciences	Illumina MiSeq	biofilm	NucleoSpin Soil kit (Macherey-Nagel)	v3 reagent kit	Nordic
MVdr2021Sweden	Run_4_Swe		Sweden	ORE	MK-diatom-139_S139	2021-09-01	64.2891	18.6182		Swedish University of Agricultural Sciences	Illumina MiSeq	biofilm	NucleoSpin Soil kit (Macherey-Nagel)	v3 reagent kit	Nordic
MVdr2021Sweden	Run_4_Swe		Sweden	ORE	MK-diatom-140_S140	2021-09-01	64.2651	18.7164		Swedish University of Agricultural Sciences	Illumina MiSeq	biofilm	NucleoSpin Soil kit (Macherey-Nagel)	v3 reagent kit	Nordic
MVdr2021Sweden	Run_4_Swe		Sweden	ORE	MK-diatom-141_S141	2021-09-01	64.2136	18.7662		Swedish University of Agricultural Sciences	Illumina MiSeq	biofilm	NucleoSpin Soil kit (Macherey-Nagel)	v3 reagent kit	Nordic
MVdr2021Sweden	Run_4_Swe		Sweden	ORE	MK-diatom-142_S142	2021-09-01	64.2136	18.7662		Swedish University of Agricultural Sciences	Illumina MiSeq	biofilm	NucleoSpin Soil kit (Macherey-Nagel)	v3 reagent kit	Nordic
MVdr2021Sweden	Run_4_Swe		Sweden	ORE	MK-diatom-143_S143	2021-09-01	64.2282	18.7039		Swedish University of Agricultural Sciences	Illumina MiSeq	biofilm	NucleoSpin Soil kit (Macherey-Nagel)	v3 reagent kit	Nordic
MVdr2021Sweden	Run_4_Swe		Sweden	ORE	MK-diatom-144_S144	2021-09-01	64.325	18.3147		Swedish University of Agricultural Sciences	Illumina MiSeq	biofilm	NucleoSpin Soil kit (Macherey-Nagel)	v3 reagent kit	Nordic
MVdr2021Sweden	Run_4_Swe		Sweden	ORE	MK-diatom-145_S145	2021-09-01	64.3261	18.3144		Swedish University of Agricultural Sciences	Illumina MiSeq	biofilm	NucleoSpin Soil kit (Macherey-Nagel)	v3 reagent kit	Nordic
MVdr2021Sweden	Run_4_Swe		Sweden	ORE	MK-diatom-146_S146	2021-09-01	64.3351	18.4271		Swedish University of Agricultural Sciences	Illumina MiSeq	biofilm	NucleoSpin Soil kit (Macherey-Nagel)	v3 reagent kit	Nordic
MVdr2021Sweden	Run_4_Swe		Sweden	ORE	MK-diatom-147_S147	2021-09-01	64.3194	18.3134		Swedish University of Agricultural Sciences	Illumina MiSeq	biofilm	NucleoSpin Soil kit (Macherey-Nagel)	v3 reagent kit	Nordic
MVdr2021Sweden	Run_4_Swe		Sweden	ORE	MK-diatom-148_S148	2021-09-01	64.3566	18.3916		Swedish University of Agricultural Sciences	Illumina MiSeq	biofilm	NucleoSpin Soil kit (Macherey-Nagel)	v3 reagent kit	Nordic
MVdr2021Sweden	Run_4_Swe		Sweden	ORE	MK-diatom-149_S149	2021-09-01	64.2539	18.8395		Swedish University of Agricultural Sciences	Illumina MiSeq	biofilm	NucleoSpin Soil kit (Macherey-Nagel)	v3 reagent kit	Nordic
MVdr2021Sweden	Run_4_Swe		Sweden	ORE	MK-diatom-150_S150	2021-09-01	64.2574	18.832		Swedish University of Agricultural Sciences	Illumina MiSeq	biofilm	NucleoSpin Soil kit (Macherey-Nagel)	v3 reagent kit	Nordic
MVdr2021Sweden	Run_4_Swe		Sweden	ORE	MK-diatom-151_S151	2021-09-01	64.2632	18.8047		Swedish University of Agricultural Sciences	Illumina MiSeq	biofilm	NucleoSpin Soil kit (Macherey-Nagel)	v3 reagent kit	Nordic
MVdr2021Sweden	Run_4_Swe		Sweden	ORE	MK-diatom-152_S152	2021-09-01	64.1908	18.6674		Swedish University of Agricultural Sciences	Illumina MiSeq	biofilm	NucleoSpin Soil kit (Macherey-Nagel)	v3 reagent kit	Nordic
MVdr2021Sweden	Run_4_Swe		Sweden	ORE	MK-diatom-153_S153	2021-09-01	64.1898	18.6694		Swedish University of Agricultural Sciences	Illumina MiSeq	biofilm	NucleoSpin Soil kit (Macherey-Nagel)	v3 reagent kit	Nordic
MVdr2021Sweden	Run_4_Swe		Sweden	ORE	MK-diatom-154_S154	2021-09-01	64.2385	18.5353		Swedish University of Agricultural Sciences	Illumina MiSeq	biofilm	NucleoSpin Soil kit (Macherey-Nagel)	v3 reagent kit	Nordic
MVdr2021Sweden	Run_4_Swe		Sweden	ORE	MK-diatom-155_S155	2021-09-01	64.253	18.4511		Swedish University of Agricultural Sciences	Illumina MiSeq	biofilm	NucleoSpin Soil kit (Macherey-Nagel)	v3 reagent kit	Nordic
MVdr2021Sweden	Run_4_Swe		Sweden	ORE	MK-diatom-156_S156	2021-09-01	64.2421	18.4695		Swedish University of Agricultural Sciences	Illumina MiSeq	biofilm	NucleoSpin Soil kit (Macherey-Nagel)	v3 reagent kit	Nordic
MVdr2021Sweden	Run_4_Swe		Sweden	ORE	MK-diatom-157_S157	2021-09-01	64.2545	18.4593		Swedish University of Agricultural Sciences	Illumina MiSeq	biofilm	NucleoSpin Soil kit (Macherey-Nagel)	v3 reagent kit	Nordic
MVdr2021Sweden	Run_4_Swe		Sweden	ORE	MK-diatom-287_S287	2021-09-01	64.2136	18.7688		Swedish University of Agricultural Sciences	Illumina MiSeq	biofilm	NucleoSpin Soil kit (Macherey-Nagel)	v3 reagent kit	Nordic
MVdr2021Sweden	Run_4_Swe		Sweden	ORE	MK-diatom-288_S288	2021-09-01	64.2707	18.5842		Swedish University of Agricultural Sciences	Illumina MiSeq	biofilm	NucleoSpin Soil kit (Macherey-Nagel)	v3 reagent kit	Nordic
