# Supplementary material for: Can genetic diversity in microalgae species be explained by climate: an overview of metabarcoding with diatoms
Source: ISME Commun. 2025 Sep 26;5(1):ycaf171. doi: 10.1093/ismeco/ycaf171 (PMC12527276; doi:10.1093/ismeco/ycaf171)
Supplement: Supplementary_material_3_ycaf171 [file supplementary_material_3_ycaf171.xlsx]

## Sheet: Suppl.mat_3
Supplementary material 3 - ASV table with number of reads across the whole dataset after bioinformatic processing
location	Sample_ID		ASV1	ASV2	ASV3	ASV4	ASV5	ASV6	ASV7	ASV8	ASV9	ASV10	ASV11	ASV12	ASV13	ASV14	ASV15	ASV16	ASV17	ASV18	ASV19	ASV20	ASV21	ASV22	ASV23	ASV24	ASV26	ASV27	ASV28	ASV29	ASV30	ASV31	ASV32	ASV34	ASV35	ASV36	ASV37	ASV38	ASV39	ASV40	ASV41	ASV42	ASV43	ASV44	ASV45	ASV46	ASV47	ASV48	ASV49
Croatia	P1-1		0	0	0	0	82	0	0	0	0	0	0	0	0	0	0	0	0	0	0	0	0	0	0	0	0	52	0	0	0	0	0	0	0	0	0	0	0	0	0	0	24	0	0	0	0	0	0
Croatia	P1-2		0	0	0	11	0	0	0	0	0	0	0	0	0	0	0	0	95	1176	0	538	0	0	0	0	0	1094	0	0	0	0	0	1040	38	0	0	0	0	0	0	0	17	0	0	36	0	0	875
Croatia	P1-3		0	0	0	0	33	0	0	0	0	0	0	0	0	0	27	0	0	9	0	0	0	0	0	0	0	0	0	0	0	0	0	13	0	0	0	0	0	0	0	0	43	0	0	0	0	23	0
Croatia	P1a-1		0	0	0	0	0	0	0	0	0	0	0	0	0	0	0	0	5	32	0	0	0	0	0	0	0	0	0	0	0	0	0	31	0	0	0	0	0	0	0	0	0	0	0	0	0	0	0
Croatia	P1a-2		0	0	0	0	0	0	0	0	0	0	0	0	0	0	397	0	0	35	0	287	0	0	0	0	0	0	0	0	0	0	0	0	0	0	0	0	0	0	0	0	0	0	0	0	0	0	0
Croatia	P2-3		0	0	0	40	17	0	0	0	0	0	0	0	9	0	0	0	10	3782	0	154	0	0	0	0	0	728	0	0	0	0	0	1119	37	0	0	0	32	0	0	0	0	0	0	0	0	0	173
Croatia	P3-1		0	0	0	0	0	0	0	0	0	0	0	0	0	0	0	0	0	0	0	0	0	34	0	0	0	78	0	0	0	0	0	0	0	0	0	0	0	0	0	0	0	0	0	0	0	0	0
Croatia	P3-2		0	0	0	0	0	0	0	0	0	0	0	0	0	0	0	0	0	129	0	0	0	0	0	0	0	0	0	0	0	0	15	20	0	0	0	0	0	0	0	0	0	0	0	30	0	0	0
Croatia	P4-1		0	0	0	698	152	0	0	0	0	0	0	0	0	0	147	0	31	514	0	554	0	89	0	0	0	5178	0	0	0	0	0	97	43	0	0	0	28	0	0	0	91	0	0	0	0	0	24
Croatia	P4-3		0	0	0	0	0	0	0	0	0	0	0	0	29	0	0	0	0	34	0	0	0	114	0	0	0	138	0	0	0	0	0	0	0	0	0	0	0	0	0	0	760	0	0	0	0	0	0
Croatia	P5-1		0	0	0	0	0	0	0	0	0	0	0	0	0	0	15	0	0	15	0	0	0	0	0	0	0	459	0	0	0	0	0	0	12	0	0	0	12	0	0	0	99	0	0	0	0	0	0
Croatia	P6-1		0	0	0	13	223	0	0	0	0	0	0	0	0	0	86	0	0	141	0	0	0	0	0	0	0	1038	0	0	0	0	0	110	25	0	0	0	0	0	0	0	653	0	0	0	0	0	0
Croatia	P6-2		0	0	0	0	0	0	0	0	0	0	0	0	0	0	124	0	0	176	0	0	0	0	0	0	0	0	0	0	0	0	0	0	0	0	0	0	0	0	0	0	0	0	0	168	0	0	0
Croatia	P6-3		0	0	0	0	0	0	0	0	0	0	0	0	0	0	0	0	0	0	0	0	0	0	0	0	0	0	0	0	0	0	0	75	0	0	0	0	0	0	0	0	193	0	0	0	0	0	0
Croatia	P7-3		0	0	0	131	373	0	0	0	0	0	0	0	290	0	0	0	256	166	0	64	0	0	0	0	0	2610	0	0	0	0	0	55	32	0	0	0	25	0	0	0	38	0	0	0	0	0	95
Croatia	P8-3		0	0	0	0	0	0	0	0	0	0	0	0	0	0	18	0	0	9	0	0	0	256	0	0	0	74	0	0	0	0	0	0	0	0	0	0	0	0	0	0	0	0	0	0	0	0	0
Croatia	P8a-1		0	0	0	0	0	0	0	0	0	0	0	0	0	0	0	0	0	53	0	0	0	0	0	0	0	0	0	0	0	0	0	64	0	0	0	0	0	0	0	0	30	0	0	0	0	0	0
Croatia	P8a-2		0	0	0	0	0	0	0	0	0	0	0	0	0	0	39	0	0	0	0	290	0	0	0	0	0	0	0	0	0	0	0	0	0	0	0	0	0	0	0	0	0	0	0	0	0	0	0
Croatia	P9-2		0	0	0	0	0	0	0	0	0	0	0	0	0	0	0	0	0	0	65	381	0	0	0	0	0	0	0	0	0	0	0	98	27	0	0	0	0	0	0	0	0	0	0	0	251	0	0
Croatia	P9-3		0	0	0	198	0	0	0	0	0	0	0	0	0	0	0	0	0	0	0	0	0	0	0	0	0	0	0	0	0	0	52	59	0	0	0	0	0	0	0	0	0	0	0	0	0	0	0
Croatia	P9a-1		0	0	0	20	78	0	0	0	0	0	0	0	57	0	0	0	78	496	0	43	0	0	0	0	0	26	0	0	0	0	80	173	0	0	0	0	0	0	0	0	43	0	0	36	0	0	92
Croatia	P9a-2		0	0	0	0	0	0	0	0	0	0	0	0	0	0	0	0	0	0	0	0	0	0	0	0	0	332	0	0	0	0	0	0	0	0	0	0	0	0	0	0	408	0	0	0	0	0	0
Croatia	P9a-3		0	0	0	0	0	0	0	0	0	0	0	0	0	0	0	0	0	0	0	0	0	0	0	0	0	340	0	0	0	0	0	0	42	0	0	0	0	0	0	0	143	0	0	0	0	0	0
Guadeloupe	G1_S270		0	0	0	0	0	0	0	0	0	0	0	0	0	0	0	0	13	0	0	0	0	0	0	0	0	0	0	443	0	0	0	0	0	0	0	0	0	0	0	0	0	0	0	0	154	0	0
Guadeloupe	G10_S283		0	0	0	0	0	0	0	0	0	0	0	0	0	0	0	0	0	0	0	0	0	0	0	0	0	0	0	5075	30	0	0	0	0	0	3870	0	0	0	0	0	0	0	0	0	0	0	0
Guadeloupe	G11_S200		0	0	0	0	0	0	0	0	0	0	0	0	0	0	0	0	0	0	0	0	0	0	0	0	0	0	0	516	0	0	0	0	0	0	2018	0	0	0	0	0	0	0	0	0	0	0	0
Guadeloupe	G12_S212		0	0	0	0	0	0	0	0	0	0	0	0	0	0	0	0	0	0	0	0	0	0	0	0	0	0	0	2561	0	0	0	0	0	0	4976	0	0	0	0	0	0	0	0	0	51	0	0
Guadeloupe	G13_S224		0	0	0	0	0	0	0	0	0	0	0	0	0	0	0	0	0	0	0	0	0	0	0	0	0	0	0	0	0	0	13	0	0	0	1038	0	0	0	0	0	0	0	0	0	391	0	0
Guadeloupe	G14_S236		0	0	0	0	0	0	0	0	0	0	0	0	0	0	0	0	0	0	0	0	0	0	0	0	0	0	0	1016	0	0	0	0	0	0	2106	0	0	0	0	0	0	0	0	0	0	0	0
Guadeloupe	G15_S248		0	0	0	0	0	0	0	0	0	0	0	0	0	0	0	0	0	0	0	0	0	0	0	0	0	0	0	0	0	0	0	0	0	0	169	0	0	0	0	0	0	0	0	0	31	0	0
Guadeloupe	G16_S260		0	0	0	0	0	0	0	0	0	0	0	0	0	0	0	0	0	0	0	0	0	0	0	0	0	0	0	0	0	0	0	0	0	0	28	0	0	0	0	0	0	0	0	0	70	0	0
Guadeloupe	G17_S272		0	0	0	0	0	0	0	0	0	0	0	0	0	0	0	0	0	0	0	0	0	0	0	0	0	0	0	3248	0	0	0	0	0	0	1658	0	0	0	0	0	0	0	0	0	0	0	0
Guadeloupe	G18_S284		0	0	0	0	0	0	0	0	0	0	0	0	0	0	0	0	0	0	0	0	0	0	0	0	0	0	0	429	0	0	0	0	0	0	957	0	0	0	0	0	0	0	0	0	117	0	0
Guadeloupe	G2_S282		0	0	0	0	0	0	0	0	0	0	0	0	0	0	0	0	0	0	0	0	0	0	0	0	0	0	0	220	0	0	0	0	0	0	0	0	0	0	0	0	0	0	0	0	0	0	0
Guadeloupe	G20_S201		0	0	0	0	0	0	0	0	0	0	0	0	0	0	0	0	0	0	0	0	0	0	0	0	0	0	0	853	0	0	0	0	0	0	662	0	0	0	0	0	0	0	0	0	0	0	0
Guadeloupe	G21_S213		0	0	0	0	0	0	0	0	0	0	0	0	0	0	0	0	0	0	0	0	0	0	0	0	0	0	0	167	0	0	0	0	0	0	0	0	0	0	0	0	0	0	0	0	0	0	0
Guadeloupe	G22_S225		0	0	0	0	0	0	0	0	0	0	0	0	0	0	0	0	0	0	0	0	0	0	0	0	0	0	0	330	0	0	0	0	0	0	3695	0	0	0	0	0	0	0	0	0	172	0	0
Guadeloupe	G23_S237		0	0	0	0	0	0	0	0	0	0	0	0	0	0	0	0	0	0	0	0	0	0	0	0	0	0	0	1505	0	0	0	0	0	0	2828	0	0	0	0	0	0	0	0	0	0	0	0
Guadeloupe	G24_S249		0	0	0	0	0	0	0	0	0	0	0	0	0	0	0	0	0	0	0	0	0	0	0	0	0	0	0	0	0	0	0	0	0	0	208	0	0	0	0	0	0	0	0	0	0	0	0
Guadeloupe	G25_S261		0	0	0	0	0	0	0	0	0	0	0	0	0	0	0	0	0	0	0	0	0	0	0	0	0	0	0	0	0	0	0	0	0	0	0	0	0	0	0	0	0	0	0	0	0	0	0
Guadeloupe	G26_S273		0	0	0	0	0	0	0	0	0	0	0	0	0	0	0	0	0	0	0	0	0	0	0	0	0	0	0	4726	0	0	0	0	0	0	6	0	0	0	0	0	0	0	0	0	0	0	0
Guadeloupe	G27_S285		0	0	0	0	0	0	0	0	0	0	0	0	0	0	0	0	0	0	0	0	0	0	0	0	0	0	0	0	0	0	0	0	0	0	130	0	0	0	30	0	0	0	0	0	0	0	0
Guadeloupe	G28_S202		0	0	0	0	0	0	0	0	0	0	0	0	0	0	0	0	0	0	0	0	0	0	0	0	0	0	0	0	0	0	0	0	0	0	0	0	0	0	0	0	0	0	0	0	0	0	0
Guadeloupe	G29_S214		0	0	0	0	0	0	0	0	0	0	0	0	0	0	0	0	0	0	0	0	0	0	0	0	0	0	0	2570	0	0	0	0	0	0	3609	0	0	0	0	0	0	0	0	0	0	0	0
Guadeloupe	G3_S199		0	0	0	0	0	0	0	0	0	0	0	0	0	0	0	0	0	0	0	0	0	0	0	0	0	0	0	624	0	0	0	0	0	0	1587	0	0	0	0	0	0	0	0	0	235	0	0
Guadeloupe	G30_S226		0	0	0	0	0	0	0	0	0	0	0	0	0	0	0	0	9	0	0	0	0	0	0	0	0	0	0	1525	0	0	0	0	0	0	2950	0	0	0	0	0	0	0	0	0	505	0	0
Guadeloupe	G31_S238		0	0	0	0	0	0	0	0	0	0	0	0	0	0	0	0	0	0	0	0	0	0	0	0	0	0	0	2882	0	0	0	0	0	0	4896	0	0	0	0	0	0	0	0	0	141	0	0
Guadeloupe	G32_S250		0	0	0	0	0	0	0	0	0	0	0	0	0	0	0	0	39	0	0	0	0	0	0	0	0	0	0	0	0	0	41	0	0	0	0	0	0	0	0	0	0	0	0	0	79	0	0
Guadeloupe	G33_S262		0	0	0	13	0	0	0	0	0	0	0	0	0	0	0	0	0	0	0	0	0	0	0	0	0	0	0	2061	0	0	0	0	0	0	818	0	0	0	0	0	0	0	0	0	0	0	0
Guadeloupe	G34_S274		0	0	0	0	0	0	0	0	0	0	0	0	0	0	0	0	0	0	0	0	0	0	0	0	0	0	0	1202	0	0	0	0	0	0	9141	0	0	0	0	0	0	0	0	0	0	0	0
Guadeloupe	G35_S286		0	0	0	0	0	0	0	0	0	0	0	0	0	0	0	0	0	0	0	0	0	0	0	0	0	0	0	0	0	0	0	0	0	0	74	0	0	0	0	0	0	0	0	0	0	0	0
Guadeloupe	G36_S203		0	0	0	0	0	0	0	0	0	0	0	0	0	0	0	0	0	0	0	0	0	0	0	0	0	0	0	0	0	0	0	0	0	0	65	0	0	0	0	0	0	0	0	0	18	0	0
Guadeloupe	G37_S215		0	0	0	0	0	0	0	0	0	0	0	0	0	0	0	0	0	0	0	0	0	0	0	0	0	0	0	3941	0	0	0	0	0	0	6393	0	0	0	0	0	0	0	0	0	0	0	0
Guadeloupe	G38_S227		0	0	0	0	0	0	0	0	0	0	0	0	0	0	0	0	0	0	0	0	0	0	0	0	0	0	0	4091	0	0	0	0	0	0	1005	0	0	0	0	0	0	0	0	0	310	0	0
Guadeloupe	G39_S239		0	0	0	0	0	0	0	0	0	0	0	0	0	0	0	0	0	0	0	0	0	0	0	0	0	0	0	0	0	0	0	0	0	0	1206	0	0	0	0	0	0	0	0	0	129	0	0
Guadeloupe	G4_S211		0	0	0	0	0	0	0	0	0	0	0	0	0	0	0	0	0	0	0	0	0	0	0	0	0	0	0	1612	0	0	0	0	0	0	847	0	0	0	0	0	0	0	0	0	0	0	0
Guadeloupe	G5_S223		0	0	0	107	0	0	0	0	0	0	0	0	0	0	0	0	0	0	0	0	0	0	27	0	0	0	0	0	0	0	0	0	0	0	1367	0	0	0	0	0	0	0	0	0	0	0	0
Guadeloupe	G6_S235		0	0	0	0	0	0	0	0	0	0	0	0	0	0	0	0	0	0	0	0	0	0	0	0	0	0	0	0	0	0	0	0	0	0	0	0	0	0	0	0	0	0	0	0	0	0	0
Guadeloupe	G7_S247		0	0	0	0	0	0	0	0	0	0	0	0	0	0	0	0	0	0	0	0	0	0	0	0	0	0	0	1856	0	0	0	0	0	0	910	0	0	0	0	0	0	0	0	0	71	0	0
Guadeloupe	G8_S259		0	0	0	153	0	0	0	0	0	0	0	0	0	0	0	0	0	0	0	0	0	0	0	0	0	0	0	0	0	0	0	35	0	0	0	0	0	0	0	0	0	0	0	0	0	0	0
Guadeloupe	G9_S271		0	0	0	0	0	0	0	0	0	0	0	0	0	0	0	0	0	0	0	0	0	0	0	0	0	0	0	0	0	0	0	0	0	0	0	0	0	0	0	0	0	0	0	0	0	0	0
Martinique	M10_S264		0	0	0	0	0	0	0	0	0	0	0	0	0	0	0	0	0	0	0	0	0	0	0	0	0	0	0	12469	0	0	0	0	0	0	1251	0	0	0	0	0	0	0	0	0	20	0	0
Martinique	M11_S276		0	0	0	47	0	0	0	0	0	0	0	0	0	0	0	0	0	0	0	0	0	0	0	0	0	0	0	1153	0	0	0	0	0	0	1187	0	0	0	65	0	0	0	0	0	0	0	0
Martinique	M12_S289		0	0	0	0	0	0	0	0	0	0	0	0	0	0	0	0	0	0	0	0	0	0	0	0	0	0	0	114	0	0	0	0	0	0	3526	0	0	0	0	0	0	0	0	0	253	0	0
Martinique	M13_S297		0	0	0	0	0	0	0	0	0	0	0	0	0	0	0	0	0	0	0	0	0	0	0	0	0	0	0	443	0	0	0	0	0	0	3029	0	0	0	0	0	0	0	0	0	20	0	0
Martinique	M14_S305		0	0	0	0	0	0	0	0	0	0	0	0	0	0	0	0	0	0	0	0	0	0	0	0	0	0	0	249	0	0	0	0	0	0	3113	0	0	0	0	0	0	0	0	0	112	0	0
Martinique	M15_S313		0	0	0	0	0	0	0	0	0	0	0	0	0	0	0	0	0	0	0	0	0	0	0	0	0	0	0	0	0	0	0	0	0	0	304	0	0	0	0	0	0	0	0	0	786	0	0
Martinique	M16_S321		0	0	0	0	177	0	0	0	0	0	0	0	0	0	0	0	0	0	0	0	0	0	0	0	0	0	0	0	0	0	0	0	0	0	7590	0	0	0	0	0	0	0	0	0	465	0	0
Martinique	M17_S329		0	0	0	18	0	0	0	0	0	0	0	0	0	0	0	0	0	0	0	0	0	0	0	0	0	0	0	0	0	0	0	0	0	0	648	0	0	0	0	0	0	0	0	0	1761	0	0
Martinique	M18_S337		0	0	0	0	0	0	0	0	0	0	0	0	0	0	0	0	0	0	0	0	0	0	0	0	0	0	0	40	0	0	0	0	0	0	6194	0	0	0	0	0	0	0	0	0	15	0	0
Martinique	M19_S345		0	0	0	0	0	0	0	0	0	0	0	0	0	0	0	0	0	0	0	0	0	0	0	0	0	0	0	203	0	0	0	0	0	0	704	0	0	0	0	0	0	0	0	0	417	0	0
Martinique	M20_S290		0	0	0	0	0	0	0	0	0	0	0	0	0	0	0	0	0	0	0	0	0	0	0	0	0	0	0	2857	73	0	0	0	0	0	208	0	0	0	0	0	0	0	0	0	0	0	0
Martinique	M21_S298		0	0	0	0	0	0	0	0	0	0	0	0	0	0	0	0	0	0	0	0	0	0	0	0	0	0	0	1762	0	0	0	0	0	0	9455	0	0	0	0	0	0	0	0	0	27	0	0
Martinique	M22_S306		0	0	0	0	0	0	0	0	0	0	0	0	0	0	0	0	0	0	0	0	0	0	0	0	0	0	0	70	0	0	0	0	0	0	2555	0	0	0	0	0	0	0	0	0	609	0	0
Martinique	M23_S314		0	0	0	0	0	0	0	0	0	0	0	0	0	0	0	0	0	0	0	0	0	0	0	0	0	0	0	0	0	0	0	0	0	0	20	0	0	0	0	0	0	0	0	0	598	0	0
Martinique	M24_S322		0	0	0	0	0	0	0	0	0	0	0	0	0	0	0	0	0	0	0	0	0	0	0	0	0	0	0	73	0	0	0	0	0	0	499	0	0	0	0	0	0	0	0	0	471	0	0
Martinique	M25_S330		0	0	0	0	0	0	0	0	0	0	0	0	0	0	0	0	0	0	0	0	0	0	0	0	0	0	0	0	0	0	0	0	0	0	0	0	9	0	0	0	0	0	0	0	300	30	0
Martinique	M26_S338		0	0	0	0	0	0	0	0	0	0	0	0	0	0	0	0	0	0	0	0	0	0	0	0	0	0	0	0	0	0	0	0	0	0	941	0	0	0	0	0	0	0	0	0	0	0	0
Martinique	M27_S346		0	0	0	0	0	0	0	0	0	0	0	0	0	0	0	0	0	0	0	0	0	0	0	0	0	0	0	0	0	0	0	0	0	0	487	0	0	0	0	0	0	0	0	0	291	0	0
Martinique	M28_S291		0	0	0	0	0	0	0	0	0	0	0	0	0	0	0	0	0	0	0	0	0	0	8	0	0	0	0	0	0	0	0	0	0	0	0	0	0	0	0	0	0	0	0	0	15	0	0
Martinique	M29_S299		0	0	0	0	0	0	0	0	0	0	0	0	0	0	0	0	0	0	0	0	0	0	0	0	0	0	0	0	0	0	0	0	0	0	739	0	0	0	0	0	0	0	0	0	712	0	0
Martinique	M3_S275		0	0	0	0	0	0	0	0	0	0	0	0	0	0	0	0	0	0	0	0	0	0	0	0	0	0	0	283	0	0	0	0	0	0	0	0	0	0	0	0	0	0	0	0	0	0	0
Martinique	M30_S307		0	0	0	0	0	0	0	0	0	0	0	0	0	0	0	0	0	0	0	0	0	0	0	0	0	0	0	0	0	0	0	0	0	0	18	0	0	0	0	0	0	0	0	0	0	0	0
Martinique	M31_S315		0	0	0	0	0	0	0	0	0	0	0	0	0	0	0	0	0	0	0	0	0	0	0	0	0	0	0	0	0	0	0	0	0	0	37	0	0	0	0	0	0	0	0	0	0	0	0
Martinique	M32_S323		0	0	0	0	0	0	0	0	0	0	0	0	0	0	0	0	0	0	0	0	0	0	0	0	0	0	0	476	0	0	0	0	0	0	6791	0	0	0	0	0	0	0	0	0	0	0	0
Martinique	M33_S331		0	0	0	4	0	0	0	0	0	0	0	0	0	0	0	0	0	0	0	0	0	0	0	0	0	0	0	1508	0	0	0	0	0	0	4062	0	0	0	0	0	0	0	0	0	0	0	0
Martinique	M34_S339		0	0	0	0	78	0	0	0	0	0	0	0	0	0	0	0	0	0	0	0	0	0	0	0	0	0	0	1256	0	0	0	0	0	0	3177	0	0	0	0	0	0	0	0	0	0	0	0
Martinique	M35_S347		0	0	0	0	0	0	0	0	0	0	0	0	0	0	0	0	0	0	0	0	0	0	0	0	0	0	0	7274	0	0	0	0	0	0	327	0	0	0	0	0	0	0	0	0	113	0	0
Martinique	M36_S292		0	0	0	0	0	0	0	0	0	0	0	0	0	0	0	0	0	0	0	0	0	0	0	0	0	0	0	223	0	0	0	0	0	0	8713	0	0	0	0	0	0	0	0	0	0	0	0
Martinique	M38_S308		0	0	0	0	0	0	0	0	0	0	0	0	0	0	0	0	0	0	0	0	0	0	0	0	0	0	0	2024	0	0	0	0	0	0	1147	0	0	0	0	0	0	0	0	0	31	0	0
Martinique	M39_S316		0	0	0	0	0	0	0	0	0	0	0	0	0	0	0	0	0	0	0	0	0	0	0	0	0	0	0	205	0	0	0	0	0	0	0	0	0	0	0	0	0	0	0	0	0	0	0
Martinique	M4_S287		0	0	0	15	0	0	0	0	0	0	0	0	0	0	0	0	0	0	0	0	0	0	0	0	0	0	0	56	0	0	14	0	0	0	1235	0	0	0	0	0	0	0	0	0	77	0	0
Martinique	M40_S324		0	0	0	0	0	0	0	0	0	0	0	0	0	0	0	0	0	0	0	0	0	0	0	0	0	0	0	75	0	0	0	0	0	0	1248	0	0	0	0	0	0	0	0	0	0	0	0
Martinique	M41_S332		0	0	0	39	13	0	0	0	0	0	0	0	0	0	0	0	0	0	0	0	0	0	0	0	0	24	0	2058	0	0	0	0	0	0	421	0	0	0	0	0	0	0	0	0	0	0	0
Martinique	M42_S340		0	0	0	0	0	0	0	0	0	0	0	0	0	0	0	0	0	0	0	0	0	0	0	0	0	0	0	3536	0	0	0	0	0	0	446	0	0	0	0	0	0	0	0	0	0	0	0
Martinique	M43_S348		0	0	0	0	0	0	0	0	0	0	0	0	0	0	0	0	0	0	0	0	0	0	0	0	0	0	0	112	0	0	0	0	0	0	1837	0	0	0	5	0	0	0	0	0	681	0	0
Martinique	M44_S293		0	0	0	0	0	0	0	0	0	0	0	0	0	0	0	0	0	0	0	0	0	0	0	0	0	0	0	852	0	0	0	0	0	0	13249	0	0	0	0	0	0	0	0	0	0	0	0
Martinique	M45_S301		0	0	0	0	0	0	0	0	0	0	0	0	0	0	0	0	0	0	0	0	0	0	0	0	0	0	0	0	0	0	0	0	0	0	886	0	0	0	0	0	0	0	0	0	0	0	0
Martinique	M47_S317		0	0	0	0	0	0	0	0	0	0	0	0	0	0	0	0	0	0	0	0	0	0	0	0	0	0	0	61	0	0	0	0	0	0	851	0	0	0	0	0	0	0	0	0	235	0	0
Martinique	M48_S325		0	0	0	0	0	0	0	0	0	0	0	0	0	0	0	0	0	0	0	0	0	0	0	0	0	0	0	15	0	0	0	0	0	0	85	0	0	0	0	0	0	0	0	0	57	0	0
Martinique	M49_S333		0	0	0	0	0	0	0	0	0	0	0	0	0	0	0	0	0	0	0	0	0	0	0	0	0	0	0	499	0	0	0	0	0	0	3051	0	0	0	0	0	0	0	0	0	0	0	0
Martinique	M5_S204		0	0	0	0	0	0	0	0	0	0	0	0	0	0	0	0	0	0	0	0	0	0	0	0	0	0	0	787	0	0	0	0	0	0	5545	0	0	0	0	0	0	0	0	0	0	0	0
Martinique	M50_S341		0	0	0	68	0	0	0	0	0	0	0	0	0	0	0	0	0	0	0	0	0	0	0	0	0	0	0	0	0	0	0	0	0	0	0	0	0	0	0	0	0	0	0	0	0	0	0
Martinique	M51_S349		0	0	0	0	0	0	0	0	0	0	0	0	0	0	0	0	0	0	0	0	0	0	0	0	0	0	0	5576	0	0	0	0	0	0	2535	0	0	0	0	0	0	0	0	0	0	0	0
Martinique	M52_S294		0	0	0	0	0	0	0	0	0	0	0	0	0	0	0	0	0	0	0	0	0	0	0	0	0	0	0	4072	0	0	0	0	0	0	620	0	0	0	0	0	0	0	0	0	0	0	0
Martinique	M53_S302		0	0	0	0	0	0	0	0	0	0	0	0	0	0	0	0	0	0	0	0	0	0	0	0	0	0	0	2716	0	0	0	0	0	0	300	0	0	0	0	0	0	0	0	0	205	0	0
Martinique	M54_S310		0	0	0	0	0	0	0	0	0	0	0	0	0	0	0	0	0	0	0	0	0	0	4	0	0	0	0	0	0	0	0	0	0	0	0	0	0	0	0	0	0	0	0	0	196	0	0
Martinique	M56_S326		0	0	0	0	0	0	0	0	0	0	0	0	0	0	0	0	0	0	0	0	0	0	0	0	0	0	0	0	0	0	0	0	0	0	0	0	0	0	0	0	0	0	0	0	0	0	0
Martinique	M57_S334		0	0	0	0	0	0	0	0	0	0	0	0	0	0	0	0	0	0	0	0	0	0	0	0	0	0	0	0	0	0	0	0	0	0	0	0	0	0	0	0	0	0	0	0	0	0	0
Martinique	M58_S342		0	0	0	0	0	0	0	0	0	0	0	0	0	0	0	0	0	0	0	0	0	0	0	0	0	0	0	0	0	0	0	0	0	0	43	0	0	0	0	0	0	0	0	0	0	0	0
Martinique	M59_S350		0	0	0	0	0	0	0	0	0	0	0	0	0	0	0	0	0	0	0	0	0	0	0	0	0	0	0	0	0	0	0	0	0	0	0	0	0	0	0	0	0	0	0	0	0	0	0
Martinique	M6_S216		0	0	0	0	0	0	0	0	0	0	0	0	0	0	0	0	0	0	0	0	0	0	0	0	0	0	0	140	0	0	0	0	0	0	9648	0	0	0	0	0	0	0	0	0	0	0	0
Martinique	M60_S295		0	0	0	0	0	0	0	0	0	0	0	0	0	0	0	0	0	0	0	0	0	0	0	0	0	0	0	0	0	0	0	0	0	0	0	0	0	0	0	0	0	0	0	0	204	0	0
Martinique	M61_S303		0	0	0	0	0	0	0	0	0	0	0	0	0	0	0	0	0	0	0	0	0	0	0	0	0	0	0	0	0	0	0	0	0	0	74	0	0	0	0	0	0	0	0	0	0	0	0
Martinique	M62_S311		0	0	0	0	0	0	0	0	0	0	0	0	0	0	0	0	0	0	0	0	0	0	0	0	0	0	0	0	0	0	0	0	0	0	0	0	0	0	0	0	0	0	0	0	54	0	0
Martinique	M7_S228		0	0	0	0	0	0	0	0	0	0	0	0	0	0	0	0	0	0	0	0	0	0	0	0	0	0	0	428	0	0	0	0	0	0	1901	0	0	0	0	0	0	0	0	0	0	0	0
Martinique	M8_S240		0	0	0	0	0	0	0	0	0	0	0	0	0	0	0	0	0	0	0	0	0	0	0	0	0	0	0	48	0	0	0	0	0	0	71	0	0	0	0	0	0	0	0	0	73	0	0
Martinique	M9_S252		0	0	0	0	0	0	0	0	0	0	0	0	0	0	0	0	0	0	0	0	0	0	0	0	0	0	0	27	0	0	0	0	0	0	6100	0	0	0	0	0	0	0	0	0	0	0	0
Réunion	R1_S141		0	0	0	0	16	0	0	0	0	0	0	0	0	0	0	0	0	0	0	0	0	0	1263	0	0	0	0	0	1667	0	22	0	0	0	0	0	0	0	0	0	0	0	0	0	0	0	0
Réunion	R10_S154		0	0	0	88	0	0	0	0	0	0	0	0	0	0	0	0	0	0	0	0	0	0	0	0	0	0	0	0	0	0	0	0	0	0	0	0	0	0	0	0	0	0	0	0	0	0	0
Réunion	R11_S166		0	0	0	362	16	0	0	0	0	0	0	0	128	0	0	0	0	0	0	0	0	0	87	0	0	63	0	0	126	0	85	0	0	0	0	0	0	0	0	0	0	0	0	0	0	0	0
Réunion	R12_S178		0	0	0	1021	0	0	0	0	0	0	0	0	0	0	0	0	0	0	0	0	0	0	25	0	0	0	0	4406	0	0	0	0	12	0	0	0	0	0	0	0	0	0	0	0	0	0	0
Réunion	R13_S190		0	0	0	0	0	0	0	0	0	0	0	0	0	0	0	0	0	0	0	0	0	0	10312	0	0	0	0	0	2147	0	0	0	0	0	0	0	0	0	0	0	0	0	0	0	0	0	0
Réunion	R14_S107		0	0	0	0	0	0	0	0	0	0	0	0	0	0	0	0	0	0	0	0	0	0	11038	0	0	0	0	0	701	0	0	0	0	0	0	0	0	0	0	0	0	0	0	0	0	0	0
Réunion	R15_S119		5	0	0	5530	0	0	0	0	0	0	0	0	0	0	0	0	0	0	0	0	0	0	1330	0	0	0	0	41	971	0	0	0	32	0	0	0	0	0	0	0	0	0	0	0	0	0	0
Réunion	R16_S131		0	0	0	466	0	0	0	0	0	0	0	0	0	0	0	0	0	0	0	9	0	0	1208	0	0	0	0	0	1699	0	0	0	0	0	0	0	0	0	92	0	0	0	0	0	0	0	0
Réunion	R17_S143		0	0	0	2572	0	0	0	0	0	0	0	0	0	0	0	0	0	0	0	0	0	0	2843	0	0	0	0	1029	435	0	0	0	90	0	0	0	0	0	0	0	0	0	0	0	0	0	0
Réunion	R18_S155		0	0	0	1379	0	0	0	0	0	0	0	0	0	0	0	0	0	0	0	0	0	0	902	0	0	0	0	160	4358	0	0	0	0	0	0	0	0	0	0	0	0	0	0	0	0	0	0
Réunion	R19_S167		0	0	0	244	51	0	0	0	0	0	0	0	51	0	0	0	0	0	0	0	0	0	2603	0	0	160	0	0	1938	0	33	0	0	0	0	0	0	0	0	0	0	0	0	0	0	0	0
Réunion	R2_S153		0	0	0	0	650	0	0	0	0	0	0	0	0	0	0	0	0	0	0	0	0	0	451	0	0	0	0	0	503	0	63	0	0	0	0	0	0	0	0	0	0	0	0	0	0	0	0
Réunion	R20_S179		0	0	0	122	987	0	0	0	0	0	0	0	0	0	0	0	0	0	0	0	0	0	301	0	0	0	0	0	1215	0	75	0	0	0	0	0	0	0	0	0	0	0	0	0	0	0	0
Réunion	R21_S191		0	0	0	487	144	0	0	0	0	0	0	0	67	0	0	0	0	0	0	0	0	0	79	0	0	31	0	0	66	0	108	0	0	0	0	0	0	0	0	0	0	0	0	0	0	0	0
Réunion	R22_S108		0	0	0	332	105	0	0	0	0	0	0	0	17	0	0	0	0	0	0	0	0	0	96	0	0	0	0	16	0	0	35	0	0	0	0	0	0	0	0	0	0	0	0	0	0	0	0
Réunion	R23_S120		0	0	0	0	0	0	0	0	0	0	0	0	0	0	0	0	0	0	0	0	0	0	0	0	0	0	0	0	0	0	0	0	0	0	0	0	0	0	0	0	0	0	0	0	0	0	0
Réunion	R24_S132		0	0	0	805	0	0	0	0	0	0	0	0	0	0	0	0	0	0	0	0	0	0	6901	0	0	0	0	1549	1413	0	0	0	0	0	0	0	0	0	0	0	0	0	0	0	0	0	0
Réunion	R25_S144		0	0	0	4652	36	0	0	0	0	0	0	0	0	0	0	0	0	0	0	0	0	0	2787	0	0	0	0	1652	1023	0	0	0	0	0	0	0	0	0	0	0	0	0	0	0	0	0	0
Réunion	R26_S156		0	0	0	108	0	0	0	0	0	0	0	0	0	0	0	0	0	0	0	0	0	0	17	0	0	0	0	0	14	0	0	0	0	0	0	0	0	0	0	0	0	0	0	0	166	0	0
Réunion	R27_S168		0	0	0	158	0	0	0	0	0	0	0	0	0	0	0	0	0	0	0	0	0	0	38	0	0	0	0	0	0	0	0	0	0	0	0	0	0	0	0	0	0	0	0	0	0	0	0
Réunion	R28_S180		0	0	0	621	0	0	0	0	0	0	0	0	0	33	0	0	0	0	0	0	0	13	8338	0	0	0	0	0	2238	0	0	15	0	0	0	0	0	0	0	0	0	0	0	0	0	0	0
Réunion	R29_S192		0	0	0	7622	0	0	0	0	0	0	0	0	0	0	0	0	0	0	0	0	0	0	524	0	0	0	0	843	0	0	0	0	84	0	0	0	0	0	0	0	0	0	0	0	0	0	0
Réunion	R3_S165		0	0	0	2631	0	0	0	0	0	0	0	0	91	0	0	0	0	0	0	0	0	0	47	0	0	50	0	0	256	0	191	0	0	0	0	0	0	0	0	0	0	0	0	0	0	0	0
Réunion	R30_S193		0	0	0	4034	0	0	0	0	0	0	0	0	0	0	0	0	0	0	24	0	0	0	324	0	0	0	0	5298	1165	0	0	0	19	0	0	0	0	0	0	0	0	0	0	0	0	0	0
Réunion	R31_S205		0	0	0	3734	0	0	0	0	0	0	0	0	0	0	0	0	0	0	0	0	0	0	2273	0	0	0	0	833	0	0	0	0	0	0	0	0	0	0	0	0	0	0	0	0	0	0	0
Réunion	R32_S217		0	0	0	1923	0	0	0	0	0	0	0	0	0	0	0	0	0	0	0	0	0	0	4897	0	0	0	0	0	0	0	0	0	0	0	0	0	0	0	0	0	0	0	0	0	0	0	0
Réunion	R33_S229		0	0	0	195	392	0	0	0	0	0	0	0	0	0	0	0	0	0	0	0	0	0	3556	0	0	0	0	0	51	0	0	0	0	0	0	0	0	0	0	0	0	0	0	0	0	0	0
Réunion	R34_S241		0	0	0	717	0	0	0	0	0	0	0	0	0	0	0	0	0	0	0	0	0	0	129	0	0	0	0	0	0	0	29	0	0	0	0	0	0	0	0	0	0	0	0	0	0	0	0
Réunion	R35_S253		0	0	0	577	14	0	0	0	0	0	0	0	26	0	0	0	0	0	0	0	0	0	293	0	0	0	0	7	0	0	48	0	0	0	0	0	0	0	0	0	0	0	0	0	0	0	0
Réunion	R36_S265		0	0	0	696	0	0	0	0	0	0	0	0	0	0	0	0	0	0	0	0	0	0	0	0	0	0	0	476	0	0	0	0	0	0	0	0	0	0	0	0	0	0	0	0	0	0	0
Réunion	R37_S277		0	0	0	10209	0	0	0	0	0	0	0	0	0	0	0	0	0	0	0	0	0	0	128	0	0	0	0	1355	131	0	0	0	0	0	0	0	0	0	0	0	0	0	0	0	84	0	0
Réunion	R38_S194		0	0	0	4101	0	0	0	0	0	0	0	0	0	0	0	0	0	0	0	0	0	0	113	0	0	0	0	1065	1664	0	0	0	0	0	0	0	0	0	0	0	0	0	0	0	0	0	0
Réunion	R39_S206		0	0	0	0	129	0	0	0	0	0	0	0	9	0	0	0	0	0	0	0	0	0	614	0	0	0	0	0	1205	0	19	0	0	0	0	0	0	0	0	0	0	0	0	0	0	0	0
Réunion	R4_S177		0	0	0	3461	0	0	0	0	0	0	0	0	0	0	0	0	0	0	0	0	0	0	226	0	0	0	0	2027	0	0	0	0	40	0	0	0	0	0	0	0	0	0	0	0	0	0	0
Réunion	R40_S218		0	0	0	0	0	0	0	0	0	0	0	0	0	0	0	0	0	0	0	0	0	0	4443	0	0	0	0	0	18	0	0	0	0	0	0	0	0	0	0	0	0	0	0	0	0	0	0
Réunion	R41_S230		0	0	0	3162	0	0	0	0	0	0	0	0	19	0	0	0	0	0	0	0	0	0	13	0	0	0	0	0	704	0	18	0	0	0	0	0	0	0	0	0	0	0	0	0	0	0	0
Réunion	R42_S242		0	0	0	2186	0	0	0	0	0	0	0	0	0	0	0	0	0	0	0	0	0	0	90	0	0	0	0	433	0	0	0	0	0	0	0	0	0	0	0	0	0	0	0	0	58	0	0
Réunion	R43_S254		0	0	0	170	0	0	0	0	0	0	0	0	12	0	0	0	0	0	0	0	0	0	13278	0	0	0	0	0	37	0	10	0	0	0	0	0	0	0	0	0	0	0	0	0	0	0	0
Réunion	R44_S266		0	0	0	2010	0	0	0	0	0	0	0	0	42	0	0	0	0	0	0	0	0	0	6276	0	0	0	0	182	0	0	0	0	0	0	0	0	0	0	0	0	0	0	0	0	0	0	0
Réunion	R45_S278		0	0	0	1529	0	0	0	0	0	0	0	0	0	0	0	0	0	0	0	0	0	0	3642	0	0	0	0	257	58	0	0	0	0	0	0	0	0	0	0	0	0	0	0	0	0	0	0
Réunion	R46_S195		0	0	0	0	0	0	0	0	0	0	0	0	0	0	0	0	0	0	0	0	0	0	0	0	0	0	0	0	0	0	0	0	0	0	0	0	0	0	0	0	0	0	0	0	0	0	0
Réunion	R47_S207		0	0	0	2462	0	0	0	0	0	0	0	0	0	0	0	0	0	0	15	0	0	0	0	0	0	0	0	0	0	0	0	0	0	0	0	0	0	0	0	0	0	0	0	0	0	0	0
Réunion	R48_S219		0	0	0	1800	1507	0	0	0	0	0	0	0	534	0	0	0	0	0	0	0	0	0	1021	0	0	92	0	0	3022	0	27	0	0	0	0	0	0	0	0	0	0	0	0	0	0	0	0
Réunion	R49_S231		0	0	0	4794	0	0	0	0	0	0	0	0	0	0	0	0	0	0	0	0	0	0	0	0	0	0	0	2388	0	0	0	0	0	0	0	0	0	0	0	0	0	0	0	0	0	0	0
Réunion	R5_S189		0	0	0	91	0	0	0	0	0	0	0	0	0	0	0	0	0	0	0	0	0	0	14284	0	0	0	0	0	472	0	52	0	0	0	0	0	0	0	0	0	0	0	0	0	0	0	0
Réunion	R50_S243		0	0	0	38	53	0	0	0	0	0	0	0	56	0	0	0	0	0	0	0	0	0	423	0	0	0	0	0	9899	0	0	0	0	0	0	0	0	0	0	0	0	0	0	0	0	0	0
Réunion	R51_S255		0	0	0	20	0	0	0	0	0	0	0	0	0	0	0	0	0	0	0	0	0	0	16911	0	0	0	0	0	143	0	0	0	0	0	0	0	0	0	0	0	0	0	0	0	0	0	0
Réunion	R52_S267		0	0	0	334	9	0	0	0	0	0	0	0	0	0	0	0	0	0	0	0	0	0	323	0	0	0	0	142	9627	0	0	0	0	0	0	0	0	0	0	0	0	0	0	0	0	0	0
Réunion	R53_S279		0	0	0	84	0	0	0	0	0	0	0	0	0	0	0	0	0	0	0	0	0	0	3390	0	0	0	0	25	2056	0	0	0	0	0	0	0	0	0	0	0	0	0	0	0	0	0	0
Réunion	R54_S196		0	0	0	1185	0	0	0	0	0	0	0	0	0	0	0	0	0	0	0	0	0	0	8607	0	0	0	0	269	1565	0	0	0	285	0	0	0	0	0	0	0	0	0	0	0	0	0	0
Réunion	R55_S208		0	0	0	967	0	0	0	0	0	0	0	0	0	0	0	0	0	0	0	0	0	0	8573	0	0	0	0	358	790	0	0	0	0	0	0	0	0	0	0	0	0	0	0	0	0	0	0
Réunion	R56_S220		0	0	0	85	108	0	0	0	0	0	0	0	0	0	0	0	0	0	0	0	0	0	167	0	0	14	0	0	7911	0	0	0	0	0	0	0	0	0	0	0	0	0	0	0	0	0	0
Réunion	R57_S232		0	0	0	462	1297	0	0	0	0	0	0	0	1088	0	0	0	0	0	0	0	0	0	3005	0	0	365	0	0	798	0	111	0	0	0	0	0	0	0	0	0	0	0	0	0	0	0	0
Réunion	R58_S244		0	0	0	1123	1683	0	0	0	0	0	0	0	907	0	0	0	0	0	0	0	0	0	2925	0	0	572	0	9	1072	0	196	0	0	0	0	0	0	0	0	0	0	0	0	0	0	0	0
Réunion	R59_S256		0	0	0	2253	177	0	0	0	0	0	0	0	129	0	0	0	0	0	0	0	0	0	3529	0	0	59	0	68	208	0	191	0	0	0	0	0	0	0	0	0	0	0	0	0	0	0	0
Réunion	R6_S106		0	0	0	418	0	0	0	0	0	0	0	0	0	0	0	0	0	0	0	0	0	0	8331	0	0	0	0	125	40	0	24	0	0	0	0	0	0	0	0	0	0	0	0	0	0	0	0
Réunion	R61_S280		0	0	0	3871	0	0	0	0	0	0	0	0	0	0	0	0	0	0	0	0	0	0	4899	0	0	0	0	227	1325	0	0	0	0	0	0	0	0	0	0	0	0	0	0	0	0	0	0
Réunion	R62_S197		0	0	0	5962	0	0	0	0	0	0	0	0	0	0	0	0	0	0	0	0	0	0	2316	0	0	0	0	2498	480	0	0	0	0	0	0	0	0	0	0	0	0	0	0	0	0	0	0
Réunion	R63_S209		0	0	0	4757	0	0	0	0	0	0	0	0	0	0	0	0	0	0	0	0	0	0	7293	0	0	0	0	0	878	0	0	0	0	0	0	0	0	0	0	0	0	0	0	0	0	0	0
Réunion	R64_S221		0	0	0	1557	0	0	0	0	0	0	0	0	0	0	0	0	0	0	0	0	0	0	10415	0	0	0	0	0	228	0	0	0	0	0	0	0	0	0	0	0	0	0	0	0	0	0	0
Réunion	R65_S233		0	0	0	1068	0	0	0	0	0	0	0	0	0	0	0	0	0	0	0	0	0	0	1794	0	0	0	0	10	652	0	0	0	0	0	0	0	0	0	0	0	0	0	0	0	0	0	0
Réunion	R66_S245		0	0	0	2316	0	0	0	0	0	0	0	0	0	0	0	0	0	0	0	0	0	0	513	0	0	0	0	250	0	0	0	0	0	0	0	0	0	0	0	0	0	0	0	0	0	0	0
Réunion	R67_S257		0	0	0	8277	0	0	0	0	0	0	0	0	0	0	0	0	0	0	0	0	0	0	996	0	0	0	0	3504	5401	0	0	0	0	0	0	0	0	0	0	0	0	0	0	0	0	0	0
Réunion	R68_S269		0	0	0	3469	0	0	0	0	0	0	0	0	0	0	0	0	0	0	0	0	0	0	59	0	0	0	0	645	596	0	0	0	0	0	0	0	0	0	0	0	0	0	0	0	0	0	0
Réunion	R69_S281		0	0	0	267	0	0	0	0	0	0	0	0	0	0	0	0	0	0	0	0	0	0	856	0	0	0	0	0	0	0	0	0	0	0	0	0	0	0	0	0	0	0	0	0	0	0	0
Réunion	R7_S118		0	0	0	533	0	0	0	0	0	0	0	0	0	0	0	0	0	0	0	0	0	0	654	0	0	0	0	0	472	0	23	0	0	0	0	0	0	0	0	0	0	0	0	0	0	0	0
Réunion	R70_S198		0	0	0	93	204	0	0	0	0	0	0	0	37	0	0	0	0	0	0	0	0	0	10350	0	0	0	0	11	189	0	7	0	0	0	0	0	0	0	0	0	0	0	0	0	0	0	0
Réunion	R71_S210		0	0	0	5444	611	0	0	0	0	0	0	0	0	0	0	0	0	0	0	0	0	0	55	0	0	143	0	3	53	0	47	0	0	0	0	0	0	0	0	0	0	0	0	0	0	0	0
Réunion	R72_S222		0	0	0	3216	154	0	0	0	0	0	0	0	173	0	0	0	0	0	0	0	0	0	82	0	0	56	0	7	33	0	33	0	0	0	0	0	0	0	0	0	0	0	0	0	0	0	0
Réunion	R73_S234		0	0	0	1904	0	0	0	0	0	0	0	0	0	0	0	0	0	0	0	0	0	0	5481	0	0	0	0	321	0	0	0	0	0	0	0	0	0	0	0	0	0	0	0	0	0	0	0
Réunion	R74_S246		0	0	0	1744	0	0	0	0	0	0	0	0	0	0	0	0	0	0	0	0	0	0	81	0	0	0	0	468	186	0	0	0	0	0	0	0	0	0	0	0	0	0	0	0	0	0	0
Réunion	R75_S258		0	0	0	3150	0	0	0	0	0	0	0	0	41	0	0	0	0	0	0	0	0	0	1107	0	0	0	0	4815	584	0	0	0	19	0	0	0	0	0	0	0	0	0	0	0	0	14	0
Réunion	R8_S130		0	0	0	0	0	0	0	0	0	0	0	0	0	0	0	0	0	0	0	0	0	0	0	0	0	0	0	0	0	0	0	0	0	0	0	0	0	0	0	0	0	0	0	0	0	0	0
Réunion	R9_S142		0	0	0	117	0	0	0	0	0	0	0	0	0	0	0	0	0	0	0	0	0	0	67	0	0	0	0	0	0	0	0	0	0	0	0	0	0	0	0	0	0	0	0	0	0	0	0
Mainland France	D-001		0	0	0	0	9	0	0	0	0	0	0	0	0	0	0	0	38	0	0	0	0	0	0	0	0	26	0	0	0	1720	0	197	0	0	0	0	178	0	52	0	0	0	0	0	0	153	11
Mainland France	D-002		0	0	0	0	0	0	0	0	0	0	0	0	12	0	191	0	84	96	0	0	0	0	0	0	0	68	0	0	0	4411	0	233	0	0	0	0	1160	0	0	0	0	0	0	0	0	0	0
Mainland France	D-003		0	0	0	0	0	0	0	0	0	0	0	0	322	0	0	0	9	105	0	0	0	0	0	0	0	910	0	0	0	3173	0	123	0	0	0	0	4111	0	105	0	0	0	0	0	0	702	8
Mainland France	D-004		0	0	0	0	13	0	0	0	0	0	0	0	0	0	10	0	29	4963	0	0	0	0	0	0	0	0	0	0	0	271	0	4490	0	0	0	0	149	0	0	0	0	0	0	147	0	224	0
Mainland France	D-005		0	0	0	27	166	0	0	0	0	0	0	0	158	0	0	0	44	759	0	8	0	0	0	0	0	67	0	0	0	164	0	1479	0	0	0	0	1922	0	9110	0	0	0	0	0	0	155	230
Mainland France	D-006		0	0	0	0	58	0	0	0	0	0	0	0	0	0	0	0	5	775	0	0	0	0	0	0	0	0	0	0	0	513	0	476	0	0	0	0	104	0	487	0	0	0	0	0	0	166	17
Mainland France	D-007		0	0	0	13	128	0	0	0	0	0	0	0	296	0	0	0	21	911	0	0	0	0	0	0	0	165	0	0	0	65	0	179	0	0	0	0	225	0	8785	0	0	0	0	0	0	314	126
Mainland France	D-008		0	0	0	0	46	0	0	0	0	0	0	0	39	0	0	0	0	40	0	0	0	0	0	0	0	0	0	0	0	25	0	0	0	0	0	0	3850	0	0	0	0	0	0	0	0	224	56
Mainland France	D-009		0	0	0	0	231	0	0	0	0	0	0	0	231	0	0	0	58	152	0	0	0	0	0	0	0	38	0	0	0	0	0	543	0	0	0	0	1859	0	0	0	0	0	0	0	0	1981	175
Mainland France	D-010		0	0	0	29	167	0	0	0	0	0	38	0	337	0	0	0	47	71	0	0	0	0	0	0	0	132	0	0	0	0	0	207	0	0	0	0	9879	0	0	0	0	0	0	0	0	337	278
Mainland France	D-011		0	0	0	0	21	0	0	0	0	0	0	0	51	0	0	0	73	235	0	0	0	0	0	0	0	43	0	0	0	490	0	283	0	0	0	0	795	0	0	0	0	0	0	0	0	67	97
Mainland France	D-012		0	0	0	0	72	0	0	0	0	0	0	0	110	0	0	0	382	506	0	0	0	0	0	0	0	0	0	0	0	152	0	197	0	0	0	0	3443	0	0	0	0	0	0	0	0	11046	13
Mainland France	D-013		0	0	0	0	102	0	0	0	0	0	0	0	221	0	0	0	18	3476	0	0	0	18	0	0	0	58	0	0	0	106	0	431	0	0	0	0	4059	0	0	0	0	0	0	0	0	913	30
Mainland France	D-014		0	0	0	11	81	0	0	0	0	0	0	0	182	0	0	0	16	705	0	0	0	0	0	0	0	211	0	0	0	145	0	2371	0	0	0	0	2355	0	192	0	0	0	0	0	0	131	864
Mainland France	D-015		0	0	0	14	798	0	0	0	0	0	32	0	431	0	0	0	36	241	0	23	0	0	0	0	0	328	0	0	0	92	0	866	0	0	0	0	2888	0	301	0	0	0	0	0	0	9232	38
Mainland France	D-016		0	0	0	0	86	0	0	0	0	0	0	0	193	0	0	0	0	2558	0	0	0	0	0	0	0	285	0	0	0	438	0	461	0	0	0	0	6136	0	488	0	0	0	0	0	0	1471	984
Mainland France	D-017		0	0	0	0	594	0	0	0	0	0	0	0	0	0	0	0	51	79	0	0	0	0	0	0	0	0	0	0	0	1074	0	1313	0	0	0	0	4121	0	8	0	0	0	0	0	0	946	0
Mainland France	D-018		0	0	0	0	5	0	0	0	0	0	0	0	0	0	23	0	113	103	0	0	0	0	0	0	0	0	0	0	0	2149	0	50	0	0	0	0	5104	0	0	0	0	0	0	0	0	1115	0
Mainland France	D-019		0	0	0	0	0	0	0	0	0	0	0	0	49	0	19	0	124	155	0	0	0	0	0	0	0	623	0	0	0	263	0	518	0	0	0	0	5373	0	47	0	0	0	0	0	0	387	11
Mainland France	D-020		0	0	0	5	17122	0	0	0	0	0	47	0	300	0	0	0	39	2999	0	0	0	0	0	0	0	143	0	0	0	90	0	665	0	0	0	0	2578	0	555	0	0	0	0	0	0	1607	337
Mainland France	D-021		0	0	0	0	1190	0	0	0	0	0	0	0	34	0	0	0	0	119	0	0	0	0	0	0	0	0	0	0	0	89	0	68	0	0	0	0	8229	0	102	0	0	0	0	0	0	313	34
Mainland France	D-022		0	0	0	0	0	0	0	0	0	0	0	0	37	0	0	0	5	2528	0	0	0	0	0	0	0	0	0	0	0	298	0	172	0	0	0	0	1578	0	0	0	0	0	0	0	0	189	69
Mainland France	D-023		0	0	0	0	0	0	0	0	0	0	0	0	219	0	0	0	30	599	0	0	0	0	0	0	0	62	0	0	0	678	0	138	0	0	0	0	1231	0	80	0	0	0	0	0	0	221	38
Mainland France	D-024		0	0	0	5	44	0	0	0	0	0	0	0	0	0	0	0	0	67	0	0	0	0	0	0	0	0	0	0	0	246	0	71	0	0	0	0	54	0	121	0	0	0	0	0	0	18	0
Mainland France	D-025		0	0	0	0	0	0	0	0	0	0	0	0	0	0	0	0	0	68	0	0	0	0	0	0	0	0	0	0	0	4704	0	80	0	0	0	0	8	0	0	0	0	0	0	0	0	35	20
Mainland France	D-026		0	0	0	38	54	0	0	0	0	0	0	0	17	0	0	0	26	94	0	0	0	7	0	0	0	19	0	0	0	401	0	133	0	0	0	0	21799	0	0	0	0	0	0	0	0	1522	24
Mainland France	D-027		0	0	0	0	98	0	0	0	0	0	15	0	61	0	0	0	0	63	0	0	0	0	0	0	0	0	0	0	0	27	0	100	0	0	0	0	214	0	9411	0	0	0	0	0	0	500	77
Mainland France	D-028		0	0	0	5	390	0	0	0	0	0	0	0	30	0	0	0	65	373	0	0	0	0	0	0	0	87	0	0	0	133	0	1411	0	0	0	0	81	0	9372	0	0	0	0	0	0	213	0
Mainland France	D-029		0	0	0	18	1394	0	0	0	0	0	0	0	236	0	0	0	18	50	0	0	0	0	0	0	0	42	0	0	0	163	0	104	0	0	0	0	880	0	42	0	0	0	0	0	0	3804	2537
Mainland France	D-030		0	0	0	7	2944	0	0	0	0	0	0	0	519	0	0	0	80	3098	0	0	0	14	0	0	0	91	0	0	0	34	0	709	0	0	0	0	252	0	1164	0	0	0	0	0	0	4146	48
Mainland France	D-031		0	0	0	6	10	0	0	0	0	0	15	0	14	0	0	0	0	155	0	0	0	0	0	0	0	52	0	0	0	47	0	381	0	0	0	0	2635	0	0	0	0	0	0	0	0	1839	24
Mainland France	D-032		0	0	0	8	160	0	0	0	0	0	17	0	271	0	0	0	269	652	0	0	0	0	0	0	0	323	0	0	0	267	0	537	0	0	0	0	6915	0	0	0	0	0	0	0	0	2296	138
Mainland France	D-033		0	0	0	0	23	0	0	0	0	0	16	0	14	0	0	0	0	0	0	0	0	0	0	0	0	30	0	0	0	24672	0	458	0	0	0	0	2100	0	0	0	0	0	0	0	0	874	0
Mainland France	D-041		0	0	0	53	55	0	0	12	0	0	0	0	22	0	58	0	3692	7123	298	0	0	0	0	0	0	40	0	0	0	110	0	0	0	0	0	0	0	0	0	0	0	0	0	206	0	4	87
Mainland France	D-042		0	0	0	363	12197	0	0	0	0	0	12998	0	76	0	0	0	3449	108	0	51	0	0	0	0	0	128	0	0	68	0	0	20	0	0	0	0	0	0	0	0	0	0	0	0	0	16	0
Mainland France	D-043		0	0	0	987	31471	0	0	0	0	0	3141	0	77	0	0	0	3180	195	0	0	0	0	0	0	0	116	0	0	143	0	0	12	0	0	0	0	0	0	0	0	0	0	0	0	0	0	0
Mainland France	D-044		0	0	0	473	382	0	0	0	0	0	2604	0	127	0	0	0	182	1074	0	202	0	0	0	0	0	73	0	0	0	0	0	328	0	0	0	0	97	0	0	0	0	0	0	0	0	0	1032
Mainland France	D-045		0	0	0	23	2516	0	0	0	0	0	0	0	983	0	0	0	11	5155	0	0	0	0	0	0	0	132	0	0	0	8274	0	2775	0	0	0	0	196	0	0	0	0	0	0	0	0	0	4537
Mainland France	D-046		0	0	0	549	608	0	0	0	0	0	7717	0	1458	0	0	0	1626	735	0	64	0	29	0	0	0	0	0	0	0	149	51	190	0	0	0	0	25	0	11	0	0	0	0	0	1185	28	741
Mainland France	D-047		0	0	0	230	310	0	0	0	0	0	444	0	1522	0	0	0	14	628	0	34	0	469	0	0	0	3057	0	0	0	0	432	252	0	0	0	0	38	0	13	0	176	0	0	0	0	0	106
Mainland France	D-048		0	0	0	20	3204	0	0	0	0	0	767	0	905	0	0	0	7	281	0	37	0	15	0	0	0	5579	0	0	0	0	48	85	0	0	0	0	134	0	0	0	73	0	0	0	184	22	814
Mainland France	D-049		0	0	0	195	1476	0	0	0	0	0	0	0	251	0	0	0	31	1734	0	86	0	0	0	0	0	3866	0	0	0	16	0	304	0	0	0	0	39	0	23	0	0	0	0	0	0	181	399
Mainland France	D-050		0	0	0	3226	554	0	0	0	0	0	10	0	101	0	0	0	23	110	0	6392	0	0	0	0	0	74	0	0	0	0	92	0	0	0	0	0	40	0	0	0	143	0	0	0	301	129	18
Mainland France	D-051		0	0	0	1987	2694	0	0	0	0	0	154	0	3908	0	0	0	80	132	0	93	0	29	0	0	0	74	0	0	0	0	86	371	0	0	0	0	78	0	0	0	0	0	0	0	0	18	906
Mainland France	D-052		0	0	0	374	2919	0	0	0	0	0	788	0	478	0	0	0	118	1452	0	98	0	42	0	0	0	0	0	0	0	48	0	222	0	0	0	0	910	0	0	0	0	0	0	0	0	44	4852
Mainland France	D-053		0	0	0	1370	4613	0	0	0	0	0	19	0	5652	0	0	0	0	562	0	42	0	0	0	0	0	132	0	0	0	8	40	418	0	0	0	0	78	0	339	0	0	0	0	0	0	19	386
Mainland France	D-054		0	0	0	0	1662	0	0	0	0	0	29	0	42	0	0	0	1079	2523	0	0	0	0	0	0	0	71	0	0	0	0	0	311	0	0	0	0	1276	0	0	0	0	0	0	0	0	4944	84
Mainland France	D-055		0	0	0	17	8329	0	0	0	0	0	405	0	2530	0	0	0	98	2071	0	25	0	0	0	0	0	941	0	0	0	0	0	603	0	0	0	0	0	0	15	0	65	0	0	0	0	812	21
Mainland France	D-056		0	0	0	0	444	0	0	0	0	0	131	0	54	0	0	0	112	2219	0	0	0	0	0	0	0	20	0	0	0	0	0	1503	0	0	0	0	31	0	0	0	29	0	0	0	0	2671	115
Mainland France	D-057		0	0	0	8	25	0	0	0	0	0	1367	0	84	0	0	0	55	664	0	0	0	0	0	0	0	0	0	0	0	0	32	521	0	0	0	0	119	0	0	0	384	0	0	0	0	14	11
Mainland France	D-058		0	0	0	32	72	0	0	0	0	0	2378	0	166	0	0	0	30	966	0	0	0	25	0	0	0	311	0	0	0	19	0	286	0	0	0	0	0	0	0	0	137	0	0	0	0	54	293
Mainland France	D-059		0	0	0	87	198	0	0	0	0	0	2777	0	436	0	0	0	13	1214	0	464	0	0	0	0	0	291	0	0	0	0	40	50	0	0	0	0	12	0	0	0	2018	0	0	0	0	0	0
Mainland France	D-060		0	0	0	0	995	0	0	0	0	0	2331	0	18	0	20	0	21	722	0	0	0	5	0	0	0	0	0	0	0	0	0	86	0	0	0	0	0	0	0	0	0	0	0	0	0	982	0
Mainland France	D-061		0	0	0	11	1514	0	0	0	0	0	9270	0	93	0	93	0	81	1106	0	28	0	0	0	0	0	68	0	0	0	42	32	159	0	0	0	0	13	0	0	0	96	0	0	0	0	34	0
Mainland France	D-062		0	0	0	44	2470	0	0	0	0	0	0	0	339	0	0	0	127	1604	0	25	0	0	0	0	0	0	0	0	0	571	0	242	0	0	0	0	70	0	0	0	0	0	0	0	0	9	8674
Mainland France	D-063		0	0	0	388	115	0	0	0	0	0	0	0	2734	0	0	0	57	1134	0	644	0	117	0	0	0	1667	0	0	0	14	181	1540	16	0	0	0	37	0	50	0	13	0	0	0	0	0	0
Mainland France	D-064		0	0	0	81	20	0	0	0	0	0	0	0	3360	0	0	0	7	75	0	62	0	1615	0	0	0	314	0	0	0	0	74	305	10	0	0	0	41	0	1112	0	128	0	0	0	0	0	0
Mainland France	D-065		0	0	0	24	52	0	0	0	0	0	0	0	7638	0	0	0	0	41	0	51	0	28	0	0	0	186	0	0	0	109	614	500	0	0	0	0	310	0	22	0	137	0	0	0	0	0	85
Mainland France	D-066		0	0	0	34	14	0	0	0	0	0	0	0	135	0	0	0	0	789	0	579	0	0	0	0	0	69	0	0	0	24	0	397	63	0	0	0	0	0	0	0	0	0	0	0	0	0	14
Mainland France	D-067		0	0	0	104	6522	0	0	0	0	0	0	0	2438	0	0	0	306	2219	0	0	0	48	0	0	0	9328	0	0	0	722	25	315	0	0	0	0	264	0	0	0	0	0	0	128	0	43	1048
Mainland France	D-068		0	0	0	303	5347	0	0	0	0	0	0	0	982	0	0	0	753	2963	0	86	0	0	0	0	0	66	0	0	0	0	60	1141	23	0	0	0	34	0	0	0	39	0	0	0	0	0	136
Mainland France	D-097		0	0	0	152	2731	0	0	0	0	0	0	0	124	0	0	0	48	248	0	0	0	0	0	0	0	0	0	0	0	6536	0	142	0	0	0	0	582	0	0	0	0	0	0	0	0	0	2402
Mainland France	D-098		0	0	0	414	18	0	0	0	0	0	0	0	353	0	0	0	0	413	0	0	0	0	0	0	0	68	0	0	0	1306	32	604	0	0	0	0	32	0	21	0	0	0	0	0	0	0	437
Mainland France	D-099		0	0	0	91	23	0	0	0	0	0	0	0	2900	0	0	0	6	0	0	0	0	12	0	0	0	25	0	0	0	23	336	1401	0	0	0	0	0	0	0	0	0	0	0	0	0	0	12
Mainland France	D-100		0	297	0	247	12	0	0	0	0	0	0	166	33	15	70	0	49	44	553	4942	0	0	0	0	0	0	0	0	0	0	2035	805	2150	0	0	0	0	0	0	400	0	0	0	166	86	0	18
Mainland France	D-101		0	0	0	368	18	0	0	0	0	0	0	0	849	0	0	0	48	2766	0	14	0	0	0	0	0	0	0	0	0	4380	674	518	0	0	0	0	0	0	0	0	0	0	0	0	0	0	1466
Mainland France	D-102		0	0	0	1596	1255	0	0	0	0	0	0	0	1560	0	0	0	102	6296	0	0	0	0	0	0	0	36	0	0	0	16113	324	722	0	0	0	0	34	0	14	0	28	0	0	0	0	0	4870
Mainland France	D-149		0	0	0	24414	146	0	0	0	0	0	0	0	2495	0	0	0	17	0	0	58	0	5315	0	0	0	96	0	0	0	0	527	0	0	0	0	0	0	0	39	0	548	0	0	0	61	0	0
Mainland France	D-150		0	0	0	733	0	0	0	0	0	0	0	0	806	0	0	0	0	64	0	58	0	3858	0	0	0	378	0	0	0	0	179	0	0	0	0	0	0	0	0	0	247	0	0	0	176	0	0
Mainland France	D-151		0	0	0	3138	916	0	0	0	0	0	9	0	250	0	0	0	26	20	0	3012	0	17	0	0	0	102	0	0	0	0	105	312	0	0	0	0	53	0	43	0	30	0	0	0	552	0	0
Mainland France	D-152		0	0	0	888	64	0	0	0	0	0	0	0	75	0	0	0	51	19	0	41	0	18	0	0	0	338	0	0	60	0	0	38	0	0	0	0	0	0	1556	0	0	0	0	0	0	0	42
Mainland France	D-153		0	0	0	1168	80	0	0	0	0	0	0	0	6554	0	0	0	27	220	0	113	0	97	0	0	0	68	0	0	0	54	4771	699	0	0	0	0	206	0	425	0	0	0	0	0	0	0	93
Mainland France	D-154		0	0	0	55	52	0	0	0	0	0	0	0	64	0	0	0	481	0	0	46	0	13	0	0	0	0	0	0	0	0	0	107	0	0	0	0	0	0	231	0	0	0	0	0	0	0	0
Mainland France	D-155		0	0	0	5565	567	0	0	0	0	0	26	0	273	0	0	0	71	39	0	389	0	0	0	0	0	22	0	0	0	7	0	0	0	0	0	0	0	0	13	0	0	0	0	0	1182	0	0
Mainland France	D-156		0	0	0	928	4715	0	0	0	0	0	0	0	1890	0	0	0	67	116	0	0	0	1699	0	0	0	23960	0	0	0	11	88	37	0	0	0	0	122	0	171	0	0	0	0	0	0	0	526
Mainland France	D-157		0	0	0	9226	2981	0	0	0	0	0	0	0	8455	0	0	0	180	116	0	0	0	0	0	0	0	405	0	0	0	50	43	94	0	0	0	0	19	0	491	0	0	0	0	0	0	0	90
Mainland France	D-158		0	0	0	1756	6078	0	0	0	0	0	19	0	2170	0	12	0	1512	158	0	197	0	44	0	0	0	508	0	0	0	0	49	36	0	0	0	0	0	0	13	0	457	0	0	0	326	0	654
Mainland France	D-159		0	0	0	65	110	0	0	0	0	0	71	0	324	0	81	0	351	806	0	0	0	0	0	0	0	0	0	0	0	2461	15	343	0	0	0	0	62	0	0	0	0	0	0	0	0	20	237
Mainland France	D-160		0	0	0	3364	1273	0	0	0	0	0	26	0	3154	0	0	0	348	517	0	12	0	17	0	0	0	268	16	0	0	23	127	448	0	0	0	0	45	0	0	0	220	0	0	0	0	0	5268
Mainland France	D-161		0	0	0	10	1284	0	0	0	0	0	0	0	74	0	0	0	1246	1929	0	10	0	0	0	0	0	0	0	0	0	4710	0	789	0	0	0	0	194	0	11	0	0	0	0	0	0	0	6915
Mainland France	D-162		0	0	0	1562	695	0	0	0	0	0	37	0	12787	0	40	0	25	419	0	133	0	2367	0	0	0	329	0	0	0	359	1287	375	14	0	0	0	123	0	0	0	93	0	0	0	0	0	169
Mainland France	D-163		0	0	0	714	15525	0	0	0	0	0	8273	0	826	0	0	0	47	223	0	29	0	18	0	0	0	583	0	0	0	0	0	0	0	0	0	0	31	0	0	0	15	0	0	0	182	0	2534
Mainland France	D-164		0	0	0	4018	1229	0	0	0	0	0	10	0	3455	0	0	0	792	133	0	375	0	0	0	0	0	61	26	0	0	31	967	1039	0	0	0	0	69	0	631	0	52	0	0	0	57	290	25
Mainland France	D-165		0	0	0	426	1318	0	0	0	0	0	0	0	5323	0	0	0	102	7651	0	48	0	0	0	0	0	214	0	0	0	0	829	1461	0	0	0	0	54	0	550	0	49	0	0	0	0	0	2523
Mainland France	D-166		0	0	0	70	254	0	0	0	0	0	1569	0	163	0	93	0	135	3345	0	9	0	10	0	0	0	44	0	0	0	0	43	0	0	0	0	0	0	0	0	0	87	0	0	1077	0	0	0
Mainland France	D-167		0	0	0	880	1436	0	0	0	0	0	1176	0	107	0	0	0	65	107	0	292	0	21	0	0	0	1896	0	0	0	0	201	0	0	0	0	0	0	0	0	0	303	0	0	36	102	0	114
Mainland France	D-168		0	0	0	1872	5268	0	0	0	0	0	890	0	255	0	0	0	6	38	0	646	0	27	0	0	0	2621	3656	0	0	77	380	113	0	0	0	0	57	0	12	0	1174	0	0	0	300	0	32
Mainland France	D-169		0	0	0	1941	11357	0	0	0	0	0	0	0	0	0	110	0	527	57	0	1347	0	0	0	0	0	40	0	0	0	0	0	50	0	0	0	0	0	0	778	0	0	0	0	0	86	0	0
Mainland France	D-170		0	0	0	252	402	0	0	0	0	0	42	0	1466	0	0	0	57	0	0	20	0	21	0	0	0	269	0	0	0	0	108	162	0	0	0	0	0	0	1079	0	0	0	0	0	0	0	0
Mainland France	D-171		0	0	0	121	19	0	0	0	0	0	0	0	0	0	89	0	38	16	47	71	0	0	0	0	0	0	0	0	0	0	0	0	277	0	0	0	10	0	0	26	0	0	0	0	122	0	0
Mainland France	D-172		0	0	0	487	0	0	0	0	0	0	0	0	1755	0	0	0	38	126	0	187	0	277	0	0	0	170	0	0	0	226	4682	5943	0	0	0	0	2121	0	951	0	0	0	0	0	0	0	0
Mainland France	D-173		0	0	0	14	8	0	0	0	0	0	0	0	16	0	71	0	5760	555	0	0	0	0	0	0	0	0	0	0	0	0	0	215	117	0	0	0	262	0	0	0	0	0	0	0	0	0	75
Mainland France	D-174		0	0	0	13542	0	0	0	0	0	0	0	0	3747	0	0	0	0	812	0	82	0	720	0	0	0	342	0	0	0	0	102	346	0	0	0	0	118	0	51	0	27	0	0	0	0	19	0
Mainland France	D-175		0	0	0	15972	2439	0	0	0	0	0	0	0	2147	0	0	0	339	880	0	135	0	21	0	0	0	359	0	0	0	0	0	196	0	0	0	0	596	0	0	0	145	0	0	0	134	0	358
Mainland France	D-198		0	0	0	0	0	0	0	0	0	0	0	0	14	0	0	0	0	875	0	0	0	0	0	0	0	0	0	0	0	15286	0	234	0	0	0	0	15	0	0	0	0	0	0	0	0	0	0
Mainland France	D-199		0	0	0	0	199	0	0	0	0	0	0	0	270	0	0	0	0	11521	0	71	0	0	0	0	0	0	0	0	0	27	0	4502	0	0	0	0	26	0	0	0	0	0	0	0	0	0	6385
Mainland France	D-200		0	0	0	31	16531	0	0	0	0	0	0	0	985	0	0	0	216	10180	0	841	0	0	0	0	0	94	0	0	0	0	0	286	0	0	0	0	274	0	0	0	0	0	0	2728	0	0	491
Mainland France	D-201_		0	0	0	12	850	0	0	0	0	0	1581	0	1072	0	0	0	0	92	0	185	0	1562	0	0	0	2319	0	0	0	14	358	0	0	0	0	0	0	0	0	0	1482	0	0	0	0	0	0
Mainland France	D-202		0	0	0	21	229	0	0	0	0	0	11	0	770	0	0	0	30	937	0	19	0	0	0	0	0	121	0	0	0	0	321	223	0	0	0	0	19	0	0	0	235	0	0	0	0	0	25
Mainland France	D-203		0	0	0	130	34	0	0	0	0	0	0	0	2775	0	0	0	59	6366	0	374	0	41	0	0	0	1529	0	0	0	0	111	1941	0	0	0	0	63	0	0	0	150	0	0	1045	0	0	97
Mainland France	D-204		0	0	0	760	11123	0	0	0	0	0	33	0	4926	0	0	0	106	7608	0	25	0	14	0	0	0	243	0	0	0	19	590	690	0	0	0	0	80	0	0	0	153	0	0	0	0	0	2679
Mainland France	D-205		0	0	0	105	625	0	0	0	0	0	13	0	943	0	114	0	9	5845	0	18	0	0	0	0	0	16	0	0	0	2614	30	148	0	0	0	0	67	0	0	0	22	0	0	0	0	0	2214
Mainland France	D-206		0	0	0	13	8671	0	0	0	0	0	1334	0	1834	0	0	0	29	2115	0	305	0	152	0	0	0	458	0	0	0	15	81	0	0	0	0	0	14	0	0	0	819	0	0	46	0	0	60
Mainland France	D-207		0	0	0	4067	2660	0	0	0	0	0	19	0	2462	0	0	0	91	2110	0	1084	0	144	0	0	0	213	0	0	0	13	376	624	0	0	0	0	0	0	0	0	603	0	0	0	0	0	754
Mainland France	D-208		0	0	0	1263	4357	0	0	0	0	0	51	0	2004	0	0	0	314	91	0	2315	0	58	0	0	0	149	0	35	0	0	47	16	0	0	0	0	0	0	56	0	94	0	0	14	0	0	0
Mainland France	D-209		0	0	0	0	14647	0	0	0	0	0	959	0	2746	0	0	0	27	84	0	208	0	32	0	0	0	120	0	0	0	24	64	0	0	0	0	0	0	0	0	0	148	0	0	0	0	0	70
Mainland France	D-210		0	0	0	0	827	0	0	0	0	0	575	0	1151	0	0	0	0	124	0	175	0	954	0	0	0	367	0	0	0	0	154	0	0	0	0	0	0	0	0	0	1355	0	0	0	0	0	0
Mainland France	D-211		0	0	0	126	1978	0	0	0	0	0	3579	0	910	0	0	0	0	66	0	313	0	124	0	0	0	1980	0	0	0	0	202	0	0	0	0	0	18	0	0	0	188	0	0	0	0	0	0
Mainland France	D-212		0	0	0	216	212	0	0	0	0	0	12117	0	156	0	0	0	22	178	0	290	0	25	0	0	0	45	0	0	0	0	59	0	0	0	0	0	0	0	0	0	62	0	0	0	279	0	0
Mainland France	D-213		0	0	0	4008	1116	0	0	0	0	0	22	0	814	0	0	0	96	1163	0	0	0	0	0	0	0	0	0	0	0	5246	54	959	0	0	0	0	14	0	0	0	22	0	0	0	0	0	388
Mainland France	D-214		0	0	0	34	422	0	0	0	0	0	27156	0	265	0	0	0	27	3179	0	33	0	0	0	0	0	0	0	0	0	0	0	243	0	0	0	0	0	0	0	0	21	0	0	0	0	0	44
Mainland France	D-215		0	0	0	8025	226	0	0	0	0	0	24	0	340	0	0	0	0	10	0	71	0	0	0	0	0	122	0	0	0	0	250	0	0	0	0	0	0	0	0	0	554	0	0	0	117	0	0
Mainland France	D-216		0	0	0	1199	997	0	0	0	0	0	0	0	135	0	0	0	52	0	0	88	0	0	0	0	0	0	0	0	0	5	0	0	0	0	0	0	0	0	0	0	52	0	0	0	105	0	0
Mainland France	D-217		0	0	0	5448	25	0	0	0	0	0	56	0	26	0	0	0	91	13	0	148	0	0	0	0	0	387	0	0	0	0	1711	63	0	0	0	0	0	0	628	0	110	0	0	0	160	0	0
Mainland France	D-218		0	0	0	3561	222	0	0	0	0	0	0	0	96	0	0	0	172	34	22	89	0	0	0	0	0	69	0	0	0	19	72	0	0	0	0	0	0	0	30	0	0	0	0	0	412	0	0
Mainland France	D-219		0	0	0	326	46	0	0	0	0	0	82	0	8465	0	0	0	0	113	0	977	0	41	0	0	0	0	0	0	0	20	1778	265	0	0	0	0	389	0	37	0	193	0	0	0	0	0	25
Mainland France	D-220		0	0	0	1869	26	0	0	0	0	0	22	0	202	0	0	0	15	20	0	32	0	533	0	0	0	1978	2774	0	0	13	639	0	0	0	0	0	0	0	0	0	2539	0	0	0	0	0	0
Mainland France	D-221		0	0	0	3068	0	0	0	0	0	0	52	0	0	0	0	0	690	21	0	409	0	0	0	0	0	0	0	0	0	0	0	0	0	0	0	0	0	0	0	0	10	0	0	0	0	0	0
Mainland France	D-222		0	0	0	7895	39	0	0	0	0	0	0	0	27	0	0	0	691	0	0	84	0	0	0	0	0	0	0	0	0	24	0	0	0	0	0	0	0	0	61	0	21	0	0	0	1380	0	0
Mainland France	D-223		0	0	0	3017	7165	0	0	0	0	0	42	0	204	0	0	0	843	28	0	600	0	0	0	0	0	842	411	0	0	42	0	0	0	0	0	0	0	0	0	0	168	0	0	0	139	0	0
Mainland France	D-224		0	0	0	75	0	0	0	0	0	0	11	0	379	0	0	0	0	25	0	60	0	0	0	0	0	0	0	0	0	22	43	114	0	0	0	0	0	0	36	0	0	0	0	0	0	0	5
Mainland France	D-225		0	0	0	886	12	0	0	0	0	0	0	0	204	0	0	0	12	0	0	15	0	347	0	0	0	129	1058	0	0	0	1879	0	0	0	0	0	0	0	0	0	3347	0	0	0	0	0	0
Mainland France	D-226		0	0	0	349	69	0	0	0	0	0	0	0	13	0	0	0	147	293	0	0	0	8	0	0	0	0	0	0	0	2464	0	198	0	0	0	0	150	0	0	0	0	0	0	0	0	0	2630
Mainland France	D-227		0	0	0	27	49	0	0	0	0	0	0	0	375	0	0	0	10	1432	0	13	0	0	0	0	0	0	0	0	0	12434	0	477	0	0	0	0	0	0	0	0	0	0	0	0	0	0	28
Mainland France	D-228		0	0	0	55	24	0	0	0	0	0	4070	0	311	0	0	0	14	2634	0	56	0	52	0	0	0	286	0	0	0	47	245	849	0	0	0	0	89	0	0	0	53	0	0	0	0	0	285
Mainland France	D-229		0	0	0	24	0	0	0	0	0	0	17	0	3720	0	0	0	10	361	0	0	0	0	0	0	0	297	0	0	0	2680	508	844	0	0	0	0	183	0	0	0	28	0	0	0	0	0	35
Mainland France	D-230		0	0	0	957	20	0	0	0	0	0	0	0	1357	0	11	0	104	522	0	0	0	0	0	0	0	0	0	0	0	3842	794	278	0	0	0	0	0	0	0	0	0	0	0	0	0	0	152
Mainland France	D-231		0	0	0	21	29	0	0	0	0	0	75	0	82	0	0	0	8	1134	0	57	0	19	0	0	0	0	0	0	0	31	201	74	0	0	0	0	0	0	0	0	75	0	0	0	0	0	0
Mainland France	D-232		0	0	0	282	60	0	0	0	0	0	0	0	633	0	0	0	24	44	0	10	0	53	0	0	0	0	0	0	0	0	0	0	0	0	0	0	0	0	65	0	369	0	0	0	110	0	21
Mainland France	D-233		0	0	0	60	91	0	0	0	0	0	21	0	228	0	0	0	0	4475	0	0	0	7	0	0	0	0	0	0	0	20053	0	433	0	0	0	0	61	0	0	0	0	0	0	0	0	0	4862
Mainland France	D-234		0	0	0	50	78	0	0	0	0	0	43	0	141	0	0	0	0	11251	0	0	0	0	0	0	0	31	0	0	0	62	25	6013	0	0	0	0	99	0	0	0	34	0	0	101	0	0	2420
Mainland France	D-235		0	0	0	23	1872	0	0	0	0	0	60	0	57	0	0	0	0	8221	0	0	0	0	0	0	0	0	0	0	0	260	17	499	0	0	0	0	87	0	0	0	0	0	0	0	0	0	1010
Mainland France	D-236		0	0	0	5	82	0	0	0	0	0	7	0	36	0	0	0	0	723	0	8	0	0	0	0	0	69	0	0	0	61	92	209	0	0	0	0	22	0	0	0	0	0	0	0	0	0	0
Mainland France	D-237		0	0	0	28	36	0	0	0	0	0	17	0	5332	0	0	0	0	2726	0	0	0	16	0	0	0	0	0	0	0	1290	102	528	0	0	0	0	135	0	12	0	17	0	0	0	0	24	3950
Mainland France	D-238		0	0	0	228	114	0	0	0	0	0	0	0	2683	0	0	0	0	21	0	0	0	284	0	0	0	68	0	0	0	0	572	251	0	0	0	0	53	0	0	0	0	0	0	0	0	0	0
Mainland France	D-239		0	0	0	145	18	0	0	0	0	0	0	0	91	0	0	0	0	77	0	12	0	0	0	0	0	0	0	0	0	21	0	150	0	0	0	0	118	0	357	0	0	0	0	0	0	0	0
Mainland France	D-240		0	0	0	502	143	0	0	0	0	0	16929	0	348	0	0	0	13	77	0	170	0	13	0	0	0	129	0	0	0	19	0	0	0	0	0	0	9	0	0	0	185	0	0	0	472	0	241
Mainland France	D-241		0	0	0	722	2223	0	0	0	0	0	4910	0	2839	0	0	0	30	167	0	40	0	1172	0	0	0	3604	121	0	0	0	369	10	0	0	0	0	0	0	0	0	542	0	0	0	986	0	375
Mainland France	D-242		0	0	0	1469	916	0	0	0	0	0	0	0	6764	0	0	0	27	36	0	305	0	4346	0	0	0	405	0	0	0	51	171	43	0	0	0	0	0	0	962	0	1223	0	0	0	156	0	22
Mainland France	D-243		0	0	0	70	44	0	0	0	0	0	0	0	17604	0	0	0	31	126	0	2036	0	1305	0	0	0	1080	0	0	0	0	43	637	18	0	0	0	1035	0	0	0	115	0	0	0	0	0	0
Mainland France	D-244		0	0	0	22	0	0	0	0	0	0	114	0	12	0	0	0	0	21	88	30	0	0	0	0	0	43	10	0	0	0	43	614	0	0	0	0	0	0	1160	0	0	0	0	0	0	0	0
Mainland France	D-246		0	0	0	252	18	0	0	0	0	0	18	0	17	0	0	0	0	0	0	10	0	9	0	0	0	51	0	0	0	0	0	206	0	0	0	0	13	0	90	0	0	0	0	0	0	0	33
Mainland France	D-247		0	0	0	7219	597	0	0	0	0	0	0	0	2803	0	11	0	639	12	0	129	0	248	0	0	0	163	0	0	0	5	0	38	0	0	0	0	21	0	2378	0	304	0	0	0	0	0	0
Mainland France	D-248		0	0	0	8098	13298	0	0	0	0	0	0	0	723	0	0	0	428	13	0	54	0	0	0	0	0	19	0	5	0	6	35	0	0	0	0	0	0	0	0	0	297	0	0	0	343	0	0
Mainland France	D-249		0	0	0	274	286	0	0	0	0	0	480	0	147	0	0	0	0	51	0	235	0	80	0	0	0	2743	3093	0	0	0	0	0	0	0	0	0	16	0	0	0	192	0	0	0	997	0	568
Mainland France	D-250		0	0	0	638	776	0	0	0	0	0	26	0	32	0	0	0	54	12	0	1273	0	0	0	0	0	29	0	0	0	0	38	17	0	0	0	0	37	0	11	0	0	0	0	0	0	0	96
Mainland France	D-251		0	0	0	4427	2505	0	0	0	0	0	0	0	748	0	0	0	0	54	0	187	0	17	0	0	0	81	0	0	0	11	1027	36	0	0	0	0	0	0	51	0	108	0	0	0	239	0	0
Mainland France	D-252		0	0	0	50	1645	0	0	0	0	0	0	0	292	0	250	0	464	604	0	21	0	0	0	0	0	0	0	0	0	347	70	145	0	0	0	0	47	0	0	0	165	0	0	2226	0	0	79
Mainland France	D-253		0	0	0	168	0	0	0	0	0	0	38	0	37	0	90	0	0	163	64	1875	0	0	0	0	0	0	0	0	0	0	553	849	43	0	0	0	0	0	0	213	0	0	0	0	0	0	40
Mainland France	D-254		0	0	0	78	450	0	0	0	0	0	0	0	122	0	0	0	12	567	0	61	0	0	0	0	0	0	6	0	0	1659	37	839	0	0	0	0	1260	0	6	0	0	0	0	0	0	0	32544
Mainland France	D-255		0	0	0	36	17	0	0	0	0	0	0	0	368	0	0	0	0	570	0	10	0	0	0	0	0	38	0	0	0	1774	24	165	0	0	0	0	50	0	0	0	0	0	0	0	0	0	494
Mainland France	D-256		0	0	0	335	591	0	0	0	0	0	0	0	9134	0	0	0	188	379	0	56	0	793	0	0	0	289	0	0	0	6	644	111	0	0	0	0	41	0	0	0	399	0	0	0	0	0	65
Mainland France	D-257		0	0	0	138	2468	0	0	0	0	0	802	0	1244	0	294	0	866	5771	0	316	0	0	0	0	0	34	0	0	0	0	176	324	0	0	0	0	19	0	0	0	0	0	0	200	0	0	1642
Mainland France	D-258		0	15	0	2280	0	0	0	0	0	0	0	0	25	0	85	0	744	172	0	0	0	0	0	0	0	16	0	0	0	0	107	932	0	0	0	0	9	0	1518	0	0	0	0	0	0	0	0
Mainland France	D-259		0	0	0	22	13	0	0	0	0	0	0	0	819	0	14	0	0	19	0	42	0	0	0	0	0	0	0	0	0	0	189	795	97	0	0	0	0	0	153	0	0	0	0	0	0	0	0
Mainland France	D-260		0	0	0	439	0	0	0	0	0	0	0	0	169	0	0	0	0	31	0	78	0	114	0	0	0	285	1287	0	0	21	1519	15	0	0	0	0	24	0	15	0	1767	0	0	0	0	0	202
Mainland France	D-261		0	50	0	33	83	0	0	0	0	0	0	0	0	0	0	0	769	14	277	0	0	0	0	0	0	0	0	0	0	0	0	0	0	0	0	0	0	0	0	20	0	0	0	0	0	0	0
Mainland France	D-262		0	0	0	802	9	0	0	0	0	0	0	0	1556	0	0	0	0	42	0	925	0	0	0	0	0	79	0	0	0	0	118	142	30	0	0	0	8	0	702	0	0	0	0	0	0	0	0
Mainland France	D-263		0	0	0	7	35	0	0	0	0	0	23025	0	120	0	0	0	0	763	0	14	0	0	0	0	0	0	0	0	0	0	0	203	0	0	0	0	0	0	0	0	0	0	0	0	0	0	40
Mainland France	D-264		0	0	0	173	98	0	0	0	0	0	0	0	1998	0	0	0	0	1462	0	22	0	0	0	0	0	191	0	0	0	222	104	1059	0	0	0	0	644	0	4477	0	12	0	0	0	0	0	381
Mainland France	D-265		0	0	0	91	10227	0	0	0	0	0	90	0	2364	0	77	0	1001	2175	0	282	0	77	0	0	0	753	0	0	0	10	66	303	0	0	0	0	57	0	0	0	55	0	0	169	0	0	42
Mainland France	D-266		0	0	0	6006	863	0	0	0	0	0	0	0	2354	0	0	0	47	1140	0	168	0	122	0	0	0	689	0	0	0	165	203	323	0	0	0	0	92	0	141	0	71	0	0	0	12	0	216
Mainland France	ALPC1		0	0	0	90	0	0	0	91	0	0	206	0	0	3283	4803	0	0	69	4832	3701	0	0	0	0	0	0	0	0	20	0	0	0	0	0	0	0	0	0	27	89	0	0	0	0	56	0	45
Mainland France	ALPC10		0	30	0	90	19	0	0	0	0	0	0	0	11	0	93	0	1384	11	216	0	0	0	0	0	0	0	0	0	0	0	0	0	0	0	0	0	25	0	4533	53	0	0	0	0	130	0	0
Mainland France	ALPC7		0	0	0	3113	0	0	0	0	0	0	45	15	0	0	0	0	50	0	65	0	0	0	0	0	0	0	0	16318	0	0	0	124	0	0	0	0	0	0	12381	24	0	0	0	0	247	0	0
Mainland France	Aq18		0	0	0	3563	902	0	0	0	0	0	27484	0	150	0	0	0	76	0	0	710	0	0	0	0	0	139	0	11	0	0	0	0	0	0	0	0	0	0	0	0	29	0	0	0	497	0	0
Mainland France	Aq19		0	0	0	5063	1577	0	0	0	0	0	46598	0	1153	0	0	0	530	0	0	1599	0	0	0	0	0	455	0	0	678	117	0	18	0	0	0	0	42	0	0	0	177	0	0	0	582	101	0
Mainland France	Aq24		0	0	0	254	4801	0	0	0	0	0	16804	0	382	0	0	0	3074	18	0	97	0	0	0	0	0	0	0	0	15715	0	0	0	0	0	0	0	9	0	0	0	0	0	0	0	0	0	546
Mainland France	Aq38-		0	0	0	46197	3716	0	0	0	0	0	0	0	381	0	0	0	565	0	0	335	0	0	0	0	0	75	55	85	0	0	0	0	0	0	0	0	18	0	46	0	0	0	0	0	2359	0	0
Mainland France	ARA12		0	0	0	11920	17	0	0	0	0	0	198	5	0	54	0	0	181	0	118	35	0	0	0	0	0	31	0	8779	0	0	0	0	0	0	0	0	0	0	812	0	0	0	0	24	104	0	0
Mainland France	ARA22		0	0	0	2883	57	0	0	0	0	0	249	0	230	0	0	0	287	0	0	180	0	0	0	0	0	69	0	560	0	56	0	0	0	0	0	0	17	0	0	0	248	0	0	0	191	34	0
Mainland France	ARA27		0	0	0	83	2182	0	0	0	0	0	32	0	51	0	0	0	82	1406	0	0	0	0	0	0	0	56	0	0	0	638	0	2762	0	0	0	0	0	0	11849	0	0	0	0	0	0	899	0
Mainland France	ARA3		0	0	0	169	243	0	0	46	0	0	60	0	29	0	0	0	1432	4718	0	0	0	46	0	0	0	159	8	0	17	0	0	168	0	0	0	0	0	0	11	0	0	0	0	0	0	35409	18
Mainland France	As10		0	36	0	0	21	0	0	2023	0	0	65	0	0	0	0	0	21	0	454	0	0	0	0	0	0	0	0	0	71	0	0	0	0	0	0	0	0	0	0	959	0	0	0	0	0	0	0
Mainland France	BFC1		0	659	0	4714	0	0	0	308	0	0	0	155	0	0	179	0	3469	16	837	427	0	0	0	0	0	0	0	0	0	17	0	0	0	0	0	0	0	0	0	658	0	0	0	0	179	0	24
Mainland France	BFC15		0	0	0	556	82	0	0	0	0	0	180	0	2615	0	0	0	0	233	0	89	0	3854	0	0	0	2703	90	0	0	0	382	24	0	0	0	0	63	0	0	0	3299	0	0	0	240	0	44
Mainland France	BFC4		0	556	0	906	0	0	0	199	0	0	30	123	0	79	517	0	31	329	863	816	0	0	0	0	0	54	0	49	0	18	1411	384	374	0	0	0	0	0	0	771	0	0	0	0	134	0	0
Mainland France	BFC5		0	0	0	469	0	0	0	0	0	0	22	0	3865	0	64	0	0	0	107	0	0	0	0	0	0	0	0	0	0	172	550	6995	31	0	0	0	11	0	0	84	0	0	0	0	0	0	0
Mainland France	Br1		0	0	0	127	30	69	0	16344	0	0	21	0	0	85	0	0	0	0	0	0	0	0	0	0	0	0	0	0	19	0	0	0	0	0	0	0	20	0	24	0	0	0	0	0	0	0	0
Mainland France	Br3		0	0	0	0	0	0	0	1373	0	0	0	0	0	23892	106	0	0	0	1025	57	0	0	0	0	0	0	0	0	0	0	0	0	0	0	0	0	0	0	0	1196	0	0	0	0	0	0	0
Mainland France	Br4		0	410	0	3220	9	0	0	0	0	0	0	2370	0	32	373	0	1689	0	148	34	0	0	0	0	0	0	0	0	0	0	0	0	26	0	0	0	0	0	8551	0	0	0	0	0	0	0	0
Mainland France	Br5		0	0	0	5669	52	0	0	0	0	0	0	0	0	0	0	0	0	0	447	0	0	0	0	0	0	0	0	0	0	0	0	0	0	0	0	0	0	0	442	0	0	0	0	0	182	0	0
Mainland France	CVL1		0	0	0	5448	6389	0	0	0	0	0	954	0	166	0	0	0	0	0	0	147	0	0	0	0	0	36	0	0	0	0	0	0	0	0	0	0	0	0	0	0	114	0	0	0	227	0	0
Mainland France	D-034		0	0	0	962	0	0	0	0	0	0	28	5	1392	0	0	0	310	0	0	0	0	25	0	0	0	0	0	0	0	0	496	145	32	0	0	0	0	0	1589	0	26	0	0	0	0	0	0
Mainland France	D-035		0	0	0	3822	17	0	0	0	0	0	0	0	191	0	0	0	497	0	0	204	0	24	0	0	0	92	0	0	0	0	35	0	0	0	0	0	0	0	1233	0	83	0	0	0	676	0	0
Mainland France	D-036		0	0	0	1543	9	0	0	0	0	0	0	5	103	0	0	0	422	0	0	448	0	0	0	0	0	32	0	58	0	0	140	0	0	0	0	0	15	0	0	0	129	0	0	0	768	0	0
Mainland France	D-037		0	66	0	37	0	0	0	0	0	0	0	112	10	0	0	0	172	213	0	0	0	0	0	0	0	45	0	0	0	0	67	582	0	0	0	0	0	0	3165	0	0	0	0	0	0	0	0
Mainland France	D-038		0	0	0	63	0	0	0	0	0	0	0	0	11	0	0	0	166	10	0	0	0	0	0	0	0	0	0	0	0	0	226	179	30	0	0	0	0	0	2520	0	0	0	0	0	0	0	0
Mainland France	D-039		0	0	0	1272	0	0	0	0	0	0	0	5	3450	0	0	0	9	0	0	1193	0	42	0	0	0	86	0	172	0	0	807	0	0	0	0	0	0	0	0	0	1190	0	0	0	269	0	0
Mainland France	D-040		0	29	0	745	0	0	0	9	0	0	0	67	899	0	0	0	14	0	0	37	0	20	0	0	0	0	0	0	0	0	1490	0	22	0	0	0	0	0	2474	0	47	0	0	0	54	0	0
Mainland France	D-069		0	52	0	102	0	0	0	0	0	0	0	136	0	0	0	0	14	0	0	0	0	0	0	0	0	0	0	0	0	0	2594	4198	35	0	0	0	0	0	0	0	0	0	0	0	0	0	0
Mainland France	D-070		0	0	0	8792	0	0	0	0	0	0	53	18	12	0	0	0	224	0	0	72	0	0	0	0	0	1149	0	0	5	0	312	0	0	0	0	0	0	0	1989	0	30	0	0	0	0	0	0
Mainland France	D-071		0	105	0	1626	9	0	0	0	0	0	0	496	12	0	269	0	132	28	0	360	0	0	0	0	0	4386	0	14738	0	0	0	0	0	0	0	0	0	0	0	0	0	0	0	0	50	0	0
Mainland France	D-072		0	1155	0	118	0	0	0	831	32	0	0	4436	0	117	0	0	0	0	348	242	0	0	0	0	0	0	0	0	0	0	0	0	598	0	0	0	0	0	15	80	0	0	560	0	46	0	0
Mainland France	D-073		0	1649	0	132	0	0	0	0	72	0	0	5109	0	0	0	0	282	0	0	0	0	31	0	0	0	54	0	0	0	0	0	0	0	0	0	0	0	0	319	0	0	0	0	0	0	0	0
Mainland France	D-074		0	16	0	183	0	0	0	0	0	0	0	0	1081	0	0	0	117	50	0	165	0	2482	0	0	0	152	0	0	0	0	228	0	0	0	0	0	0	0	0	0	2040	0	0	0	34	0	0
Mainland France	D-075		0	0	0	4996	2813	0	0	0	0	0	0	0	3696	0	0	0	1024	207	0	711	0	626	0	0	0	1292	0	0	0	0	101	0	0	0	0	0	0	0	0	0	1172	0	0	0	260	0	0
Mainland France	D-076		0	0	0	19144	12	0	0	0	0	0	31	0	18	0	18	0	26	0	0	307	0	0	0	0	0	413	0	794	0	0	0	0	0	0	0	0	0	0	445	0	38	0	0	0	844	0	0
Mainland France	D-077		0	0	0	17269	4	0	0	0	0	0	0	0	24	0	24	0	40	0	0	290	0	0	0	0	0	2864	22	1716	0	0	0	0	0	0	0	0	0	0	0	0	63	0	0	0	294	0	0
Mainland France	D-078		0	1923	0	110	0	0	0	91	50	0	0	194	0	0	230	0	3675	0	601	167	32	21	0	0	0	0	0	0	0	0	41	0	33	0	0	0	0	0	133	117	0	0	0	0	137	0	0
Mainland France	D-079		0	182	0	90	17	0	0	0	0	0	0	0	55	0	0	0	6362	0	108	0	0	0	0	0	0	0	9	0	0	0	31	0	0	0	0	0	0	0	0	73	36	0	0	0	92	0	0
Mainland France	D-080		0	0	0	601	26	0	0	0	0	0	6047	0	977	0	0	0	21	41	0	22	0	220	0	0	0	1490	162	0	0	0	1559	0	0	0	0	0	0	0	0	0	401	0	0	0	0	0	0
Mainland France	D-081		0	0	0	1774	24	0	0	0	0	0	28	0	637	0	0	0	17	47	0	142	0	310	0	0	0	3644	221	0	0	0	516	0	0	0	0	0	0	0	0	0	661	0	0	0	102	0	0
Mainland France	D-082		0	0	0	3819	0	0	0	0	0	0	0	0	324	0	0	0	0	0	0	0	0	164	0	0	0	163	0	0	0	0	1317	0	0	0	0	0	0	0	0	0	0	0	0	0	0	0	0
Mainland France	D-083		0	0	0	3521	750	0	0	0	0	0	347	0	3950	0	0	0	147	61	0	17	0	959	0	0	0	859	0	0	0	0	87	24	0	0	0	0	0	0	0	0	1289	0	0	0	0	0	0
Mainland France	D-084		0	0	0	5507	73	0	0	0	0	0	0	0	225	0	0	0	103	0	0	0	0	890	0	0	0	987	1099	0	0	0	2415	0	0	0	0	0	0	0	0	0	894	0	0	0	0	0	0
Mainland France	D-085		0	0	0	9534	260	0	0	0	0	0	0	0	265	0	0	0	352	0	0	63	0	315	0	0	0	113	1241	0	0	0	625	0	0	0	0	0	0	0	0	0	683	0	0	0	0	0	0
Mainland France	D-086		0	0	0	8416	146	0	0	0	0	0	35	0	617	0	0	0	116	11	0	63	0	3176	0	0	0	1124	85	0	10	0	234	0	0	0	0	0	0	0	0	0	1057	0	0	0	75	0	0
Mainland France	D-088		0	0	0	5058	322	0	0	0	0	0	102	0	2229	0	0	0	236	0	0	40	0	2138	0	0	0	312	581	0	0	0	2900	0	0	0	0	0	15	0	0	0	3906	0	0	0	0	0	0
Mainland France	D-089		0	0	0	4282	118	0	0	0	0	0	0	0	248	0	0	0	273	0	0	383	0	442	0	0	0	203	98	0	0	0	1296	0	0	0	0	0	0	0	0	0	179	0	0	0	0	0	0
Mainland France	D-090		0	0	0	2823	381	0	0	0	0	0	1589	0	2251	0	0	0	65	0	0	104	0	228	0	0	0	1434	53	0	0	0	3116	0	0	0	0	0	0	0	0	0	719	0	0	0	0	0	0
Mainland France	D-091		0	0	0	809	70	0	0	0	0	0	58	0	433	0	0	0	8	73	0	0	0	3045	0	0	0	838	0	0	0	0	67	35	0	0	0	0	13	0	0	0	1222	0	0	0	0	0	0
Mainland France	D-092		0	0	0	14778	29	0	0	0	0	0	0	0	394	0	0	0	294	0	0	144	0	1000	0	0	0	196	36	0	0	0	136	0	0	0	0	0	199	0	0	0	745	0	0	0	0	0	0
Mainland France	D-093		0	0	0	26	44	0	0	0	0	0	32	0	0	0	0	0	0	0	0	0	0	0	0	0	0	17	0	0	0	0	0	0	0	0	0	0	0	0	0	0	57	0	0	0	0	0	0
Mainland France	D-094		0	0	0	33	0	0	0	0	0	0	0	0	0	0	0	0	0	0	0	466	0	16	0	0	0	0	0	0	0	0	0	0	0	0	0	0	0	0	0	0	0	0	0	0	0	0	0
Mainland France	D-095		0	0	0	119	35	0	0	0	0	0	0	0	0	0	0	0	127	0	0	0	0	0	0	0	0	49	45	0	16	0	0	0	0	0	0	0	0	0	0	0	39	0	0	0	0	0	0
Mainland France	D-103		0	0	0	2587	8092	0	0	0	0	0	59	0	471	0	0	0	152	0	0	32	0	608	0	0	0	1313	2193	8	0	0	126	0	0	0	0	0	0	0	0	0	3430	0	0	0	0	0	0
Mainland France	D-104		0	0	0	3495	0	0	0	0	0	0	17	0	355	0	0	0	42	21	0	16	0	507	0	0	0	106	273	20	0	0	1413	0	0	0	0	0	0	0	0	0	739	0	0	0	0	0	0
Mainland France	D-105		0	0	0	5361	1858	0	0	0	0	0	0	0	380	0	0	0	122	0	0	29	0	314	0	0	0	2589	1599	0	47	0	229	0	0	0	0	0	0	0	0	0	2383	0	0	0	0	0	0
Mainland France	D-106		0	0	0	6365	996	0	0	0	0	0	0	0	287	0	0	0	66	15	0	111	0	0	0	0	0	1347	4696	7	15	0	273	0	0	0	0	0	0	0	0	0	0	0	0	0	0	0	0
Mainland France	D-107		0	0	0	2032	236	0	0	0	0	0	116	0	1495	0	0	0	110	0	0	0	0	2779	0	0	0	190	341	14	0	0	283	0	0	0	0	0	0	0	0	0	3909	0	0	0	0	0	0
Mainland France	D-108		0	0	0	1009	32	0	0	0	0	0	24	0	305	0	0	0	37	21	0	0	0	1049	0	0	0	43	597	49	0	0	439	0	0	0	0	0	8	0	20	0	123	0	0	0	0	0	0
Mainland France	D-109		0	0	0	2746	783	0	0	0	0	0	0	0	138	0	0	0	53	0	0	0	0	336	0	0	0	207	1707	0	97	0	60	0	0	0	0	0	0	0	0	0	96	0	0	0	0	0	0
Mainland France	D-110		0	0	0	41	4	0	0	0	0	0	7	0	1645	0	0	0	22	127	0	43	0	22	0	0	0	0	0	29	104	0	12220	31	0	0	0	0	0	0	12	0	159	0	0	0	0	0	0
Mainland France	D-111		0	0	0	294	0	0	0	0	0	0	4748	0	13	0	0	0	5	0	0	0	0	0	0	0	0	0	0	491	125	0	0	0	0	0	0	0	0	0	0	0	41	0	0	0	155	0	0
Mainland France	D-112		0	0	0	947	122	0	0	0	0	0	5928	0	641	0	0	0	231	330	0	186	0	50	0	0	0	95	0	90	276	0	0	426	0	0	0	0	0	0	0	0	0	0	0	0	0	0	0
Mainland France	D-113		0	0	0	149	68	0	0	0	0	0	991	0	58	0	0	0	26	0	0	254	0	0	0	0	0	18	0	0	12227	0	0	0	0	0	0	0	0	0	0	0	34	0	0	0	0	0	0
Mainland France	D-114		0	0	0	326	16	0	0	0	0	0	180	0	0	0	0	0	0	0	0	0	0	0	0	0	0	0	0	896	176	0	0	0	0	0	0	0	0	0	0	0	108	0	0	0	0	0	0
Mainland France	D-115		0	0	0	133	0	0	0	0	0	0	1229	0	13	0	0	0	14	0	0	0	0	0	0	0	0	55	13	1047	35	0	0	0	0	0	0	0	0	0	0	0	0	0	0	0	0	0	0
Mainland France	D-116		0	0	0	117	26	0	0	0	0	0	2706	0	194	0	0	0	11	11	0	0	0	70	0	0	0	80	9	7544	51	0	0	0	0	0	0	0	0	0	0	0	0	0	0	0	0	0	0
Mainland France	D-117		0	0	0	956	242	0	0	0	0	0	3603	0	118	0	0	0	1351	0	0	93	0	0	0	0	0	25	0	0	15162	0	0	0	0	0	0	0	0	0	0	0	0	0	0	0	0	0	0
Mainland France	D-118		0	0	0	1239	1351	0	0	0	0	0	276	0	51	0	0	0	1765	13	0	180	0	0	0	0	0	33	0	12	14791	0	0	0	0	0	0	0	0	0	39	0	0	0	0	0	71	0	0
Mainland France	D-119		0	0	0	112	0	0	0	0	0	0	13040	0	24	0	0	0	38	56	0	81	0	0	0	0	0	0	6	36	155	0	0	27	0	0	0	0	0	0	11	0	0	0	0	0	0	0	0
Mainland France	D-120		0	0	0	2385	1381	0	0	0	0	0	1133	0	86	0	88	0	400	19	0	0	0	0	0	0	0	24	0	47	1661	0	0	0	0	0	0	0	0	0	0	0	9	0	0	0	0	0	0
Mainland France	D-121		0	0	0	1938	1627	0	0	0	0	0	0	0	14	0	0	0	98	0	0	0	0	0	0	0	0	28	0	0	11522	0	0	0	0	0	0	0	0	0	26	0	0	0	0	0	0	0	0
Mainland France	D-122		0	0	0	3313	0	0	0	0	0	0	0	0	31	0	505	0	1337	23	39	0	0	11	0	0	0	0	9	26	6654	0	0	0	0	0	0	0	0	0	119	0	0	0	0	187	0	0	0
Mainland France	D-123		0	0	0	2014	15	0	0	0	0	0	18	0	0	0	927	0	305	1500	52	0	0	0	0	0	0	0	39	0	5560	0	0	0	0	0	0	0	0	0	30	0	0	0	0	407	0	0	0
Mainland France	D-124		0	0	0	1218	18	0	0	0	0	0	0	0	0	0	0	0	197	4212	0	30	0	0	0	0	0	0	19	421	135	0	0	0	52	0	0	0	0	0	0	0	0	0	0	74	0	0	0
Mainland France	D-125		0	10	0	3822	0	0	0	0	0	0	0	0	25	0	0	0	938	0	0	34	0	16	0	0	0	0	25	0	434	0	18	0	0	0	0	0	0	0	2094	0	0	0	0	0	0	0	0
Mainland France	D-126		0	0	0	4839	0	0	0	0	0	0	0	0	27	0	0	0	313	0	0	16	0	0	0	0	0	0	19	0	291	0	0	13	0	0	0	0	0	0	8690	0	0	0	0	0	0	0	0
Mainland France	D-127		0	0	0	74	6	0	0	0	0	0	28	0	28	0	0	0	26	31	71	12	0	0	0	0	0	0	70	0	31	0	0	835	0	0	0	0	0	0	3511	0	0	0	0	0	44	0	0
Mainland France	D-128		0	0	0	591	91	0	0	0	0	0	381	0	70	0	0	0	0	0	0	198	0	126	0	0	0	84	1707	82	0	0	0	0	0	0	0	0	0	0	0	0	682	0	0	0	156	0	0
Mainland France	D-129		0	0	0	354	44	0	0	0	0	0	260	0	871	0	0	0	0	0	0	0	0	55	0	0	0	29	1085	0	0	0	0	0	0	0	0	0	0	0	0	0	57	0	0	0	204	0	0
Mainland France	D-130		0	0	0	822	286	0	0	0	0	0	660	0	1748	0	0	0	0	24	0	51	0	50	0	0	0	66	1845	0	19	0	0	0	0	0	0	0	0	0	52	0	24	0	0	0	161	0	0
Mainland France	D-131		0	0	0	1622	930	0	0	0	0	0	1955	0	2732	0	0	0	0	19	0	0	0	64	0	0	0	99	6718	0	33	0	0	0	0	0	0	0	17	0	0	0	37	0	0	0	325	0	0
Mainland France	D-132		0	0	0	2132	9	0	0	0	0	0	756	0	482	0	0	0	10	0	0	97	0	178	0	0	0	281	574	0	0	0	72	0	0	0	0	0	0	0	0	0	82	0	0	0	301	0	0
Mainland France	D-133		0	0	0	536	0	0	0	0	0	0	1101	0	113	0	0	0	0	0	0	41	0	5891	0	0	0	49	141	92	0	0	0	0	0	0	0	0	0	0	0	0	982	0	0	0	87	0	0
Mainland France	D-134		0	0	0	636	64	0	0	0	0	0	85	0	146	0	0	0	0	15	0	207	0	0	0	0	0	274	560	37	25	0	0	0	0	0	0	0	0	0	0	0	75	0	0	0	86	0	0
Mainland France	D-135		0	0	0	430	22	0	0	0	0	0	5916	0	2359	0	0	0	0	19	0	15	0	2993	0	0	0	116	0	37	61	0	0	0	0	0	0	0	0	0	0	0	1232	0	0	0	134	0	0
Mainland France	D-136		0	0	0	2849	84	0	0	0	0	0	0	0	866	0	0	0	44	0	0	66	0	2466	0	0	0	611	4166	0	0	0	1581	0	0	0	0	0	0	0	0	0	738	0	0	0	73	0	0
Mainland France	D-137		0	0	0	24001	60	0	0	0	0	0	0	0	528	0	0	0	531	0	0	213	0	1189	0	0	0	129	38	4	0	0	129	0	0	0	0	0	169	0	0	0	711	0	0	0	0	0	0
Mainland France	D-138		0	0	0	91	39	0	0	0	0	0	0	0	9	0	0	0	664	868	69	300	0	0	0	0	0	0	0	0	673	0	0	0	0	0	0	0	0	0	0	0	0	0	0	0	59	0	0
Mainland France	D-139		0	0	0	4541	46	0	0	0	0	0	22	0	0	0	0	0	122	3445	0	41	0	0	0	0	0	0	0	36	1101	0	0	0	0	0	0	0	0	0	39	0	0	0	0	0	161	0	0
Mainland France	D-140		0	0	0	4837	24	0	0	0	0	0	0	0	18	0	0	0	0	135	0	89	0	9	0	0	0	0	0	210	22	0	0	0	0	0	0	0	0	0	135	0	27	0	0	0	455	0	0
Mainland France	D-141		0	0	0	14760	1983	0	0	0	0	0	0	0	664	0	0	0	27	0	0	72	0	0	0	0	0	32	0	32	241	0	0	32	0	0	0	0	0	0	359	0	26	0	0	0	564	0	0
Mainland France	D-142		0	0	0	892	60	0	0	0	0	0	0	0	15	0	0	0	0	35	0	115	0	10	0	0	0	44	0	94	0	0	0	0	0	0	0	0	0	0	0	0	66	0	0	0	435	0	0
Mainland France	D-143		0	0	0	1374	115	0	0	0	0	0	17	0	141	0	0	0	0	0	0	144	0	0	0	0	0	0	0	16	0	0	0	0	0	0	0	0	0	0	0	0	23	0	0	0	1886	0	0
Mainland France	D-144		0	0	0	5098	107	0	0	0	0	0	0	0	121	0	0	0	0	0	0	682	0	43	0	0	0	30	20	0	0	0	0	0	0	0	0	0	0	0	0	0	25	0	0	0	7644	0	0
Mainland France	D-145		0	0	0	451	81	0	0	0	0	0	17	0	10	0	0	0	9	0	0	450	0	68	0	0	0	0	0	0	0	0	0	81	0	0	0	0	0	0	0	0	26	0	0	0	2215	0	0
Mainland France	D-146		0	0	0	4334	2851	0	0	0	0	0	0	0	160	0	0	0	100	0	0	43	0	0	0	0	0	38	0	5	0	0	0	15	0	0	0	0	0	0	0	0	29	0	0	0	2205	0	0
Mainland France	D-147		0	0	0	4544	2800	0	0	0	0	0	84	0	0	0	0	0	59	0	0	0	0	12	0	0	0	15	0	0	0	0	0	26	0	0	0	0	0	0	0	0	23	0	0	0	6028	0	0
Mainland France	D-148		0	0	0	4935	389	0	0	0	0	0	0	0	1726	0	0	0	146	0	0	38	0	2674	0	0	0	611	993	0	0	0	960	0	0	0	0	0	14	0	0	0	2143	0	0	0	0	0	0
Mainland France	D-177		0	0	0	1037	4236	0	0	0	0	0	1217	0	1633	0	0	0	14	0	0	195	0	263	0	0	0	0	7014	0	0	0	0	0	0	0	0	0	0	0	0	0	112	0	0	0	495	0	0
Mainland France	D-178		0	0	0	487	353	0	0	0	0	0	69	0	10	117	0	0	0	0	0	74	0	0	0	0	0	80	2177	0	0	0	0	0	0	0	0	0	0	0	0	0	39	0	0	0	532	0	0
Mainland France	D-179		0	0	0	8577	19377	0	0	0	0	0	443	0	44	0	0	0	638	0	0	0	0	9	0	0	0	39	5227	0	0	0	0	0	0	0	0	0	0	0	0	0	31	0	0	0	0	0	0
Mainland France	D-180		0	0	0	129	3679	0	0	0	0	0	111	0	2363	0	535	0	3596	2743	0	1426	0	106	0	0	0	1727	0	0	0	23	80	242	0	0	0	0	55	0	0	0	179	0	0	327	0	0	171
Mainland France	D-181		0	0	0	1216	966	0	0	0	0	0	30	0	2290	0	205	0	136	3190	0	194	0	51	0	0	0	1123	0	0	0	1418	144	2131	0	0	0	0	417	0	0	0	118	0	0	222	0	0	1624
Mainland France	D-182		0	0	0	34	3221	0	0	0	0	0	11192	0	224	0	206	0	40	507	0	22	0	34	0	0	0	47	0	0	0	158	0	22	0	0	0	0	69	0	0	0	0	0	0	0	0	72	2089
Mainland France	D-183		0	0	0	1963	959	0	0	0	0	0	176	0	2341	0	0	0	2193	70	0	391	0	1124	0	0	0	2623	39	0	0	0	83	18	0	0	0	0	0	0	0	0	1202	0	0	0	0	0	107
Mainland France	D-184		0	0	0	7528	85	0	0	0	0	0	0	0	8947	0	0	0	2683	0	0	281	0	0	0	0	0	729	0	0	0	0	372	18	0	0	0	0	0	0	947	0	47	0	0	0	294	0	0
Mainland France	D-185		0	0	0	5812	15522	0	0	0	0	0	0	0	1295	0	0	0	2230	61	0	265	0	584	0	0	0	734	0	0	0	0	78	37	11	0	0	0	49	0	28	0	51	0	0	0	0	0	0
Mainland France	D-186		0	0	0	904	15	0	0	0	0	0	0	0	3444	0	0	0	10	0	0	14	0	2472	0	0	0	87	24	0	0	0	493	46	0	0	0	0	27	0	0	0	382	0	0	0	0	0	0
Mainland France	D-187		0	0	0	6918	56	0	0	0	0	0	0	0	920	0	0	0	368	73	0	386	0	303	0	0	0	1741	22	0	0	0	75	0	9	0	0	0	0	0	242	0	148	0	0	0	132	0	0
Mainland France	D-188		0	0	0	1941	94	0	0	0	0	0	0	0	7160	0	0	0	30	0	0	44	0	2333	0	0	0	352	93	0	0	0	1433	0	0	0	0	0	0	0	0	0	394	0	0	0	0	0	0
Mainland France	D-189		0	0	0	3204	32	0	0	0	0	0	0	0	848	13	0	0	47	0	0	0	0	569	0	0	0	110	80	0	0	0	1334	21	0	0	0	0	0	0	0	0	260	0	0	0	0	0	0
Mainland France	D-190		0	0	0	1698	569	0	0	0	0	0	0	0	2783	0	0	0	74	0	0	36	0	591	0	0	0	303	483	0	0	0	1494	0	0	0	0	0	0	0	0	0	353	0	0	0	0	0	0
Mainland France	D-191		0	0	0	11799	4174	0	0	0	0	0	0	0	15550	0	0	0	60	0	0	159	0	578	0	0	0	5692	127	0	0	0	328	0	0	0	0	0	0	0	0	0	1398	0	0	0	109	0	0
Mainland France	D-192		0	0	0	5315	140	0	0	0	0	0	0	0	586	0	0	0	123	0	0	0	0	735	0	0	0	401	335	0	0	0	2058	0	0	0	0	0	0	0	0	0	674	0	0	0	0	34	0
Mainland France	D-193		0	0	0	4156	1035	0	0	0	0	0	0	0	8990	0	0	0	126	0	0	61	0	1721	0	0	0	2251	241	0	0	0	5730	0	0	0	0	0	36	0	0	0	1344	0	0	0	67	0	0
Mainland France	D-194		0	0	0	5170	0	0	0	0	0	0	0	0	360	0	0	0	91	14	0	0	0	2160	0	0	0	722	217	0	0	0	94	0	71	0	0	0	0	0	0	0	2011	0	0	0	0	0	0
Mainland France	D-195		0	0	0	3469	10	0	0	0	0	0	0	0	1983	0	0	0	181	105	0	57	0	251	0	0	0	467	0	0	0	0	5382	0	499	0	0	0	0	0	0	0	1961	0	0	0	0	0	0
Mainland France	D-196		0	0	0	24044	0	0	0	0	0	0	0	0	697	0	0	0	12	64	0	0	0	2607	0	0	0	154	0	0	0	0	184	0	64	0	0	0	0	0	0	0	1252	0	0	0	85	0	0
Mainland France	D-197		0	0	0	3907	56	0	0	0	0	0	0	0	862	0	0	0	0	20	0	0	0	1628	0	0	0	254	0	0	0	0	627	0	16	0	0	0	0	0	0	0	7005	0	0	0	0	0	0
Mainland France	D-267		0	0	0	43	25	0	0	0	0	0	0	0	3071	0	0	0	0	0	0	13	0	34623	0	0	0	165	50	0	0	0	0	0	0	0	0	0	0	0	0	0	8811	0	0	0	0	0	0
Mainland France	D-268		0	0	0	2524	111	0	0	0	0	0	0	0	7593	0	21	0	579	131	0	1189	0	29414	0	0	0	982	0	0	0	0	5056	174	15	0	0	0	0	0	0	0	228	0	0	0	358	0	0
Mainland France	D-269		0	0	0	2883	77	0	0	0	0	0	0	0	2539	0	127	0	1905	1277	0	381	0	105	0	0	0	2042	0	0	0	0	3402	87	0	0	0	0	0	0	120	0	1092	0	0	0	165	0	0
Mainland France	D-270		0	0	0	5375	12	0	0	0	0	0	0	0	847	0	0	0	920	515	0	1483	0	166	0	0	0	3520	0	0	0	0	482	92	176	0	0	0	0	0	771	0	815	0	0	0	0	0	0
Mainland France	D-271		0	0	0	4757	1134	0	0	0	0	0	0	0	2563	0	0	0	326	131	0	1245	0	4343	0	0	0	689	0	0	0	0	766	0	43	0	0	0	69	0	76	0	7072	0	0	0	0	0	0
Mainland France	D-272		0	0	0	7844	17	0	0	0	0	0	0	0	1062	0	0	0	113	215	0	321	0	8469	0	0	0	232	0	0	0	0	463	0	0	0	0	0	0	0	24	0	2401	0	0	0	148	0	0
Mainland France	D-273		0	0	0	101	10	0	0	0	0	0	0	0	432	0	0	0	36	18	0	79	0	379	0	0	0	0	0	0	0	0	378	0	0	0	0	0	7	0	0	0	142	0	0	0	0	0	0
Mainland France	D-274		0	0	0	158	0	0	0	0	0	0	0	0	1686	0	0	0	0	0	0	22	0	19239	0	0	0	559	253	0	0	0	94	0	0	0	0	0	0	0	0	0	5691	0	0	0	164	0	0
Mainland France	D-275		0	0	0	4841	78	0	0	0	0	0	0	0	1846	0	0	0	217	0	0	0	0	580	0	0	0	552	28	0	0	0	1657	0	73	0	0	0	0	0	0	0	9684	0	0	0	0	0	115
Mainland France	D-276		0	0	0	2200	11	0	0	0	0	0	0	0	6790	0	0	0	576	0	0	278	0	762	0	0	0	591	13	0	0	0	1662	0	158	0	0	0	0	0	0	0	4786	0	0	0	0	0	0
Mainland France	D-277		0	0	0	1165	9	0	0	0	0	0	0	0	791	0	0	0	10	0	0	23	0	21847	0	0	0	2065	76	0	0	0	54	0	81	0	0	0	0	0	0	0	11031	0	0	0	0	0	0
Mainland France	D-278		0	0	0	848	0	0	0	0	0	0	0	0	286	0	114	0	3095	181	0	58	0	307	0	0	0	0	23	0	0	0	488	0	0	0	0	0	0	0	0	0	212	0	0	102	87	0	0
Mainland France	D-279		0	0	0	22094	603	0	0	0	0	0	0	0	1533	0	0	0	233	1395	0	438	0	367	0	0	0	2606	109	0	0	0	3756	397	22	0	0	0	0	0	0	0	4451	0	0	76	0	18	0
Mainland France	D-280		0	0	0	5970	24	0	0	0	0	0	0	0	1032	0	149	0	863	777	0	251	0	161	0	0	0	1438	44	0	0	0	3073	193	123	0	0	0	64	0	0	0	1421	0	0	0	80	0	44
Mainland France	D-281		0	0	0	1302	862	0	0	0	0	0	7	0	2282	0	0	0	512	148	0	5071	0	203	0	0	0	771	58	0	0	0	4136	1443	0	0	0	0	198	0	233	0	295	0	0	0	983	0	1164
Mainland France	D-282		0	0	0	17432	320	0	0	0	0	0	13	0	418	0	0	0	1253	713	0	1200	0	181	0	0	0	268	48	0	0	0	3735	1506	0	0	0	0	223	0	637	0	1816	0	0	0	318	0	37
Mainland France	D-283		0	0	0	7952	5444	0	0	0	0	0	222	0	337	0	0	0	192	0	0	232	0	40	0	0	0	237	27538	0	0	0	53	21	0	0	0	0	0	0	0	0	79	0	0	0	1804	0	0
Mainland France	D-284		0	0	0	1111	149	0	0	0	0	0	1073	0	116	0	0	0	0	0	0	500	0	0	0	0	0	549	15281	0	0	0	28	0	0	0	0	0	0	0	0	0	261	0	0	0	299	0	0
Mainland France	D-285		0	0	0	716	5112	0	0	0	0	0	53	0	284	0	0	0	50	0	0	53	0	95	0	0	0	89	32275	0	0	0	0	0	0	0	0	0	0	0	0	0	91	0	0	0	295	0	0
Mainland France	D-286		0	0	0	2641	834	0	0	0	0	0	357	0	192	0	0	0	39	0	0	60	0	33	0	0	0	739	18597	0	0	20	54	0	0	0	0	0	0	0	0	0	709	0	0	0	1063	0	0
Mainland France	D-287		0	0	0	1746	27134	0	0	0	0	0	1027	0	194	0	0	0	363	0	0	74	0	29	0	0	0	91	16565	0	0	0	0	0	0	0	0	0	0	0	0	0	0	0	0	0	288	5	0
Mainland France	D-288		0	0	0	1404	556	0	0	0	0	0	328	0	743	0	0	0	42	0	0	72	0	494	0	0	0	134	3820	0	27	23	0	0	0	0	0	0	11	0	0	0	1513	0	0	0	993	0	51
Mainland France	D-289		0	0	0	576	28	0	0	0	0	0	31	0	94	0	0	0	19	0	0	43	0	25	0	0	0	0	783	0	0	0	325	9	0	0	0	0	0	0	0	0	283	0	0	0	0	0	0
Mainland France	D-290		0	0	0	381	49	0	0	0	0	0	432	0	81	0	0	0	0	0	0	0	0	0	0	0	0	0	789	195	0	0	416	8	0	0	0	0	0	0	0	0	142	0	0	0	0	0	0
Mainland France	D-291		0	0	0	12430	29184	0	0	0	0	0	1503	0	5963	0	0	0	457	23	0	106	0	0	0	0	0	542	56	0	2874	0	0	0	0	0	0	0	0	0	0	0	104	0	0	0	175	0	0
Mainland France	D-292		0	0	0	9200	58564	0	0	0	0	0	5343	0	2097	0	0	0	1401	48	0	83	0	21	0	0	0	557	95	0	16320	0	0	0	0	0	0	0	0	0	0	0	68	0	0	0	138	0	0
Mainland France	D-293		0	0	0	10075	1748	0	0	0	0	0	2362	0	1735	0	0	0	166	19	0	114	0	1010	0	0	0	283	152	11	576	0	0	0	0	0	0	0	0	0	0	0	588	0	0	0	1322	0	0
Mainland France	D-294		0	0	0	1491	25691	0	0	0	0	0	26515	0	1142	0	0	0	3013	59	0	458	0	85	0	0	0	147	64	0	126	0	0	0	0	0	0	0	0	0	0	0	58	0	0	0	769	0	0
Mainland France	D-295		0	0	0	14237	402	0	0	10	0	0	26850	0	456	0	0	0	73	721	0	83	0	242	0	0	0	352	56	64	18	0	0	115	0	0	0	0	0	0	0	0	2016	0	0	0	0	24	66
Mainland France	D-296		0	0	0	4527	853	0	0	0	0	0	42666	0	793	0	0	0	31	6670	0	22	0	43	0	0	0	291	0	16	697	0	123	714	32	0	0	0	0	0	0	0	630	0	0	0	0	0	493
Mainland France	D-297		0	0	0	3408	249	0	0	0	0	0	11162	0	3926	0	0	0	0	99	0	170	0	2391	0	0	0	606	0	0	149	0	0	49	0	0	0	0	26	0	0	0	325	0	0	0	20	0	555
Mainland France	D-298		0	0	0	11396	55624	0	0	0	0	0	1294	0	3304	0	0	0	252	0	0	65	0	69	0	0	0	43	0	0	3488	0	0	0	0	0	0	0	0	0	0	0	52	0	0	0	0	0	794
Mainland France	D-299		0	0	0	2100	25986	0	0	9	0	0	7055	0	500	0	0	0	4440	0	0	20	0	0	0	0	0	0	13	0	2560	0	0	36	0	0	0	0	0	0	0	0	0	0	0	0	0	41	2072
Mainland France	D-301		0	0	0	9894	322	0	0	0	0	0	230	0	925	11	0	0	496	174	0	136	0	0	0	0	0	0	0	0	264	0	0	357	0	0	0	0	29	0	0	0	0	0	0	0	0	0	9823
French Guiana	LRMD12-MN2		0	0	0	1801	0	0	0	60	0	0	39	0	0	0	70	0	47	37	25	0	0	0	0	0	0	0	0	4150	0	0	0	0	0	0	0	0	0	0	1518	48	0	0	0	60	97	0	0
French Guiana	LRMD7-MN1		0	0	0	109	0	0	0	86	0	0	0	0	0	0	273	0	3217	104	45	108	0	0	0	0	0	0	0	0	0	0	0	88	0	0	0	0	0	0	0	78	0	0	0	3692	0	0	0
French Guiana	SA1-MN1		0	0	0	2351	64	0	0	8	0	0	70	0	474	0	0	0	19	0	0	0	0	316	0	0	0	132	1472	0	0	56	130	37	0	0	0	0	18	0	538	0	123	0	0	0	348	42	0
French Guiana	SA12-MN1		0	0	0	31	80	0	0	49	0	0	32	0	568	0	0	0	0	2918	0	0	0	0	0	0	0	522	0	0	27	46	62	1462	0	0	0	0	4795	0	4162	0	0	0	0	0	0	85	786
French Guiana	SA13-MN1		0	0	0	41	76	0	0	0	0	0	0	7	195	0	0	0	27	1603	0	0	0	0	0	0	0	212	17	0	0	125	0	2015	0	0	0	0	3352	0	4211	0	0	0	0	0	0	511	514
French Guiana	SA4-MN1		0	0	0	37	16	0	0	0	0	0	204	0	27	0	29	0	22	75	0	8	0	0	0	0	0	0	10	0	0	21059	0	219	0	0	0	0	8891	0	0	0	0	0	0	0	0	18500	0
French Guiana	SA7-MN1		0	0	0	18	39	0	0	42	0	0	95	0	0	0	23	0	90	266	0	0	0	0	0	0	0	109	0	0	65	801	0	458	0	0	0	0	15	0	1236	0	0	0	0	0	0	0	16
French Guiana	1-i-13		0	0	0	0	0	0	0	0	0	18	0	0	0	0	0	835	0	0	0	0	0	0	0	22	3027	0	0	0	0	0	0	0	0	0	0	0	0	0	0	0	0	0	0	0	1355	0	0
French Guiana	10-i-13		0	0	0	0	0	0	0	0	0	0	0	0	0	0	0	873	0	0	0	0	0	0	0	0	348	0	0	0	0	0	0	0	0	0	0	0	0	0	0	0	0	0	0	0	45	0	0
French Guiana	11-i-13		0	0	0	0	0	0	0	0	0	0	0	0	0	0	0	724	0	0	0	0	0	0	0	244	297	0	0	0	0	0	0	0	0	0	0	0	0	0	0	0	0	0	0	0	1961	0	0
French Guiana	12-i-13		0	0	0	0	0	0	0	0	0	0	0	0	0	0	0	626	0	0	0	0	0	0	0	3378	1062	0	0	0	0	0	0	0	0	0	0	0	0	0	0	0	0	0	0	0	2075	0	0
French Guiana	13-i-13		0	0	0	0	0	0	0	0	0	0	0	0	0	0	0	19319	0	0	0	0	0	0	0	0	2007	0	0	0	0	0	0	0	0	0	0	0	0	0	0	0	0	0	0	0	866	0	0
French Guiana	15-i-13		0	0	0	0	0	0	0	0	0	38	0	0	0	0	0	275	0	0	0	0	0	0	0	21	980	0	0	0	0	0	0	0	0	0	0	0	0	0	0	0	0	141	0	0	341	0	0
French Guiana	16-i-13		0	0	0	0	0	0	0	0	0	418	0	0	0	0	0	904	0	0	0	0	0	0	0	1752	892	0	0	0	0	0	0	0	0	0	0	0	0	0	0	0	0	724	0	0	290	0	0
French Guiana	21-i-13		0	0	0	0	0	0	0	0	0	21618	0	0	0	0	0	1242	0	0	0	0	0	0	0	0	58	0	0	0	0	0	0	0	0	0	0	0	0	0	0	0	0	7725	0	0	0	0	0
French Guiana	28-i-13		0	0	0	0	0	0	0	0	0	30	0	0	0	0	0	367	0	0	0	0	0	0	0	65	2679	0	0	0	0	0	0	0	0	0	0	0	0	0	0	0	0	28	0	0	628	0	0
French Guiana	29-i-13		0	0	0	0	0	0	0	0	0	0	0	0	0	0	0	0	0	0	0	0	0	0	0	0	1124	0	0	0	0	0	0	0	0	0	0	0	0	0	0	0	0	161	0	0	0	0	0
French Guiana	30-i-13		0	0	0	0	0	0	0	0	0	0	0	0	0	0	0	18	0	0	0	0	0	0	0	907	972	0	0	0	0	0	0	0	0	0	0	0	0	0	0	0	0	3372	0	0	108	0	0
French Guiana	31-i-13		0	0	0	0	0	0	0	0	0	0	0	0	0	0	0	1888	0	0	0	0	0	0	0	129	210	0	0	0	0	0	0	0	0	0	0	0	0	0	0	0	0	0	0	0	375	0	0
French Guiana	33-i-13		0	0	0	0	0	0	0	0	0	0	0	0	0	0	0	1380	0	0	0	0	0	0	0	17944	1942	0	0	0	0	0	0	0	0	0	0	0	0	0	0	0	0	278	0	0	0	0	0
French Guiana	39-i-13		0	0	0	0	0	0	0	0	0	0	0	0	0	0	0	27882	0	0	0	0	0	0	0	0	2572	0	0	0	0	0	0	0	0	0	0	0	0	0	0	0	0	0	0	0	1062	0	0
French Guiana	42-i-13		0	0	0	0	0	0	0	0	0	10	0	0	0	0	0	353	0	0	0	0	0	0	0	2056	865	0	0	0	0	0	0	0	0	0	0	0	0	0	0	0	0	1087	0	0	85	0	0
French Guiana	45-V-15		0	0	0	0	0	0	0	0	0	4778	0	0	0	0	0	0	0	0	0	0	0	0	0	1929	0	0	0	0	0	0	0	0	0	0	0	0	0	43	0	0	0	1717	0	0	0	0	0
French Guiana	46-i-13		0	0	0	0	0	0	0	0	0	0	0	0	0	0	0	0	0	0	0	0	0	0	0	0	0	0	0	0	0	0	0	0	0	0	0	0	0	0	0	0	0	0	0	0	157	0	0
French Guiana	47-i-13		0	0	0	0	0	0	0	0	0	5980	0	0	0	0	0	0	0	0	0	0	0	0	0	0	0	0	0	0	0	0	0	0	0	0	0	0	0	0	0	0	0	617	0	0	0	0	0
French Guiana	48-I-13		0	0	0	0	0	0	0	0	0	90	0	0	0	0	0	105	0	0	0	0	0	0	0	746	0	0	0	0	0	0	0	0	0	0	0	0	0	0	0	0	0	369	0	0	0	0	0
French Guiana	49-V-13		0	0	0	0	0	0	0	0	0	8	0	0	0	0	0	0	0	0	0	0	0	0	0	102	0	0	0	0	0	0	0	0	0	0	0	0	0	1812	0	0	0	0	0	0	0	0	0
French Guiana	50-V-13		0	0	0	0	0	0	0	0	0	0	0	0	0	0	0	0	0	0	0	0	0	0	0	0	0	0	0	0	0	0	0	0	0	0	0	0	0	0	0	0	0	0	0	0	0	0	0
French Guiana	51-i-13		0	0	0	0	0	0	0	0	0	0	0	0	0	0	0	277	0	0	0	0	0	0	0	0	471	0	0	0	0	0	0	0	0	0	0	0	0	0	0	0	0	0	0	0	247	0	0
French Guiana	51-V-13		0	0	0	0	0	0	0	0	0	0	0	0	0	0	0	0	0	0	0	0	0	0	0	0	0	0	0	0	0	0	0	0	0	0	0	0	0	0	0	0	0	0	0	0	0	0	0
French Guiana	53-V-13		0	0	0	0	0	0	0	0	0	0	0	0	0	0	0	0	0	0	0	0	0	0	0	5563	0	0	0	0	0	0	0	0	0	0	0	0	0	2317	0	0	0	0	0	0	0	0	0
French Guiana	AA-16		0	0	0	0	0	0	0	0	0	0	0	0	0	0	0	5979	0	0	0	0	0	0	0	0	1002	0	0	0	0	0	0	0	0	0	0	0	0	0	0	0	0	0	0	0	519	0	0
French Guiana	AA-17		0	0	0	0	0	0	0	0	0	0	0	0	0	0	0	2394	0	0	0	0	0	0	0	0	6022	0	0	0	0	0	0	0	0	0	0	0	0	0	0	0	0	0	0	0	1460	0	0
French Guiana	AA-R-15		0	0	0	0	0	0	0	0	0	4137	0	0	0	0	0	3435	0	0	0	0	0	0	0	177	609	0	0	0	0	0	0	0	0	0	0	0	0	0	0	0	0	0	0	0	253	0	0
French Guiana	ABB-16		0	0	0	0	0	0	0	0	0	30411	0	0	0	0	0	5680	0	0	0	0	0	0	0	0	266	0	0	0	0	0	0	0	0	0	0	0	0	0	0	0	0	1468	0	0	83	0	0
French Guiana	ACA-16		0	0	0	0	0	0	0	0	0	0	0	0	0	0	0	0	0	0	0	0	0	0	0	533	41	0	0	0	0	0	0	0	0	0	0	0	0	885	0	0	0	54	0	0	0	0	0
French Guiana	ACA-17		0	0	0	0	0	0	0	0	0	14	0	0	0	0	0	0	0	0	0	0	0	0	0	31	0	0	0	0	0	0	0	0	0	0	0	0	0	93	0	0	0	0	0	0	0	0	0
French Guiana	Ai-17		0	0	0	0	0	0	0	0	0	0	0	0	0	0	0	4738	0	0	0	0	0	0	0	2342	1671	0	0	0	0	0	0	0	0	0	0	0	0	0	0	0	0	0	0	0	2657	0	0
French Guiana	AN-16_		0	0	0	0	0	0	0	0	0	301	0	0	0	0	0	722	0	0	0	0	0	0	0	0	503	0	0	0	0	0	0	0	0	0	0	0	0	0	0	0	0	478	0	0	134	0	0
French Guiana	AN-17		0	0	0	0	0	0	0	0	0	924	0	0	0	0	0	987	0	0	0	0	0	0	0	252	331	0	0	0	0	0	0	0	0	0	0	0	0	0	0	0	0	0	0	0	583	0	0
French Guiana	AN-S-15		0	0	0	0	0	0	0	0	0	4345	0	0	0	0	0	5926	0	0	0	0	0	0	0	0	62	0	0	0	0	0	0	0	0	0	0	0	0	0	0	0	0	0	0	0	0	0	0
French Guiana	ARA-16		0	0	0	0	0	0	0	0	0	13	0	0	0	0	0	589	0	0	0	0	0	0	0	0	3748	0	0	0	0	0	0	0	0	0	0	0	0	0	0	0	0	101	0	0	2157	0	0
French Guiana	AT-16		0	0	0	30	0	0	0	0	0	95	0	0	0	0	0	127	0	0	0	0	0	0	0	0	1068	0	0	0	0	0	0	0	0	0	0	0	0	0	0	0	0	0	0	0	0	0	0
French Guiana	AT-17		0	0	0	0	0	0	0	0	0	0	0	0	0	0	0	0	0	0	0	0	0	0	0	0	0	0	0	0	0	0	0	0	0	0	0	0	0	0	0	0	0	0	0	0	0	0	0
French Guiana	AT-S-15		0	0	0	0	0	0	0	0	0	46	0	0	0	0	0	523	0	0	0	0	0	0	0	23	128	0	0	0	0	0	0	0	0	0	0	0	0	0	0	0	0	314	0	0	858	0	0
French Guiana	B-16		0	0	0	0	0	0	0	0	0	3157	0	0	0	0	0	897	0	0	0	0	0	0	0	6443	0	0	0	0	0	0	0	0	0	0	0	0	0	0	0	0	0	375	0	0	0	0	0
French Guiana	BAG-R-15		0	0	0	0	0	0	0	0	0	3436	0	0	0	0	0	0	0	0	0	0	0	0	0	3882	0	0	0	0	0	0	0	0	0	0	0	0	0	0	0	0	0	5183	0	0	0	0	0
French Guiana	BAS-R-15		0	0	0	0	0	0	0	0	0	0	0	0	0	0	0	0	0	0	0	0	0	0	0	90	0	0	0	0	0	0	0	0	0	0	0	0	0	0	0	0	0	0	0	0	0	0	0
French Guiana	BB-S-15		0	0	0	0	0	0	0	0	0	24703	0	0	0	0	0	1215	0	0	0	0	0	0	0	0	1771	0	0	0	0	0	0	0	0	0	0	0	0	0	0	0	0	318	0	0	437	0	0
French Guiana	CA-16		0	0	0	0	0	0	0	0	0	1063	0	0	0	0	0	331	0	0	0	0	0	0	0	0	1816	0	0	0	0	0	0	0	0	0	0	0	0	0	0	0	0	0	0	0	702	0	0
French Guiana	CA-17		0	0	0	0	0	0	0	0	0	5844	0	0	0	0	0	18432	0	0	0	0	0	0	0	989	7989	0	0	0	0	0	0	0	0	0	0	0	0	0	0	0	0	98	0	0	86	0	0
French Guiana	CA-S-1		0	0	0	0	0	0	0	0	0	43351	0	0	0	0	0	2710	0	0	0	0	0	0	0	0	338	0	0	0	0	0	0	0	0	0	0	0	0	0	0	0	0	0	0	0	0	0	0
French Guiana	CABB-17		0	0	0	0	0	0	0	0	0	7835	0	0	0	0	0	1986	0	0	0	0	0	0	0	0	225	0	0	0	0	0	0	0	0	0	0	0	0	0	0	0	0	13871	0	0	1104	0	0
French Guiana	CAK-17		0	0	0	0	0	0	0	0	0	0	0	0	0	0	0	0	0	0	0	0	0	0	0	5419	0	0	0	0	0	0	0	0	0	0	0	0	0	519	0	0	0	10020	0	0	0	0	0
French Guiana	CB-17		0	0	0	0	0	0	0	0	0	0	0	0	0	0	0	0	0	0	0	0	0	0	0	143	0	0	0	0	0	0	0	0	0	0	0	0	0	11	0	0	0	411	0	0	0	0	0
French Guiana	CC-16		0	0	0	0	0	0	0	0	0	30451	0	0	0	0	0	20	0	0	0	0	0	0	0	15137	1424	0	0	0	0	0	0	0	0	0	0	0	0	0	0	0	0	5415	0	0	0	0	0
French Guiana	CC-R-14		0	0	0	0	0	0	0	0	0	39546	0	0	0	0	0	0	0	0	0	0	0	0	0	215	2053	0	0	0	0	0	0	0	0	0	0	0	0	0	0	0	0	602	0	0	0	0	0
French Guiana	CC-R-15		0	0	0	0	0	0	0	0	0	7627	0	0	0	0	0	0	0	0	0	0	0	0	0	9799	2634	0	0	0	0	0	0	0	0	0	0	0	0	0	0	0	0	808	0	0	0	0	0
French Guiana	CE-16		0	0	0	0	0	0	0	0	0	44	0	0	0	0	0	0	0	0	0	0	0	0	0	0	0	0	0	0	0	0	0	0	0	0	0	0	0	0	0	0	0	0	0	0	958	0	0
French Guiana	CE-17		0	0	0	0	0	0	0	0	0	0	0	0	0	0	0	0	0	0	0	0	0	0	0	0	0	0	0	0	0	0	0	0	0	0	0	0	0	0	0	0	0	0	0	0	706	0	0
French Guiana	CE-S-15		0	0	0	0	0	0	0	0	0	0	0	0	0	0	0	0	0	0	0	0	0	0	0	0	0	0	0	0	0	0	0	0	0	0	0	0	0	0	0	0	0	0	0	0	240	0	0
French Guiana	CG-16		0	0	0	0	0	0	0	0	0	801	0	0	0	0	0	0	0	0	0	0	0	0	0	7944	783	0	0	0	0	0	0	0	0	0	0	0	0	0	0	0	0	0	0	0	0	0	0
French Guiana	CG-17		0	0	0	0	0	0	0	0	0	2975	0	0	0	0	0	38	0	0	0	0	0	0	0	77	320	0	0	0	0	0	0	0	0	0	0	0	0	0	0	0	0	123	0	0	6	0	0
French Guiana	CM-17		0	0	0	0	0	0	0	0	0	0	0	0	0	0	0	0	0	0	0	0	0	0	0	0	0	0	0	0	0	0	0	0	0	0	0	0	0	0	0	0	0	0	0	0	0	0	0
French Guiana	CML-17		0	0	0	0	0	0	0	0	0	0	0	0	0	0	0	0	0	0	0	0	0	0	0	0	0	0	0	0	0	0	0	0	0	0	0	0	0	692	0	0	0	0	0	0	0	0	0
French Guiana	CNF-17		0	0	0	0	0	0	0	0	0	7	0	0	0	0	0	0	0	0	0	0	0	0	0	0	0	0	0	0	0	0	0	0	0	0	0	0	0	0	0	0	0	342	0	0	0	0	0
French Guiana	CPL-16		0	0	0	0	0	0	0	0	0	0	0	0	0	0	0	0	0	0	0	0	0	0	0	62	0	0	0	0	0	0	0	0	0	0	0	0	0	42436	0	0	0	0	0	0	0	0	0
French Guiana	CPL-S-15		0	0	0	0	0	0	0	0	0	0	0	0	0	0	0	0	0	0	0	0	0	0	0	262	0	0	0	0	0	0	0	0	0	0	0	0	0	38499	0	0	0	0	0	0	0	0	0
French Guiana	CPLA-17		0	0	0	0	0	0	0	0	0	0	0	0	0	0	0	0	0	0	0	0	0	0	0	133	0	0	0	0	0	0	0	0	0	0	0	0	0	8908	0	0	0	0	0	0	0	0	0
French Guiana	CT-16		0	0	0	0	0	0	0	0	0	0	0	0	0	0	0	0	0	0	0	0	0	0	0	8253	0	0	0	0	0	0	0	0	0	0	0	0	0	0	0	0	0	6151	0	0	0	0	0
French Guiana	CT-17		0	0	0	0	0	0	0	0	0	0	0	0	0	0	0	0	0	0	0	0	0	0	0	4262	0	0	0	0	0	0	0	0	0	0	0	0	0	61	0	0	0	619	0	0	0	0	0
French Guiana	CT-S-14		0	0	0	0	0	0	0	0	0	0	0	0	0	0	0	0	0	0	0	0	0	0	0	0	0	0	0	0	0	0	0	0	0	0	0	0	0	1770	73	0	0	0	0	0	0	0	0
French Guiana	CT-S-15		0	0	0	0	0	0	0	0	0	0	0	0	0	0	0	0	0	0	0	0	0	0	0	105	0	0	0	0	0	0	0	0	0	0	0	0	0	1402	0	0	0	0	0	0	0	0	0
French Guiana	DC-16		0	0	0	0	0	0	0	0	0	5765	0	0	0	0	0	1668	0	0	0	0	0	0	0	922	556	0	0	0	0	0	0	0	0	0	0	0	0	0	0	0	0	260	0	0	0	0	0
French Guiana	DC-17		0	0	0	0	0	0	0	0	0	9451	0	0	0	0	0	225	0	0	0	0	0	0	0	751	313	0	0	0	0	0	0	0	0	0	0	0	0	0	0	0	0	428	0	0	100	0	0
French Guiana	DC-S-15		0	0	0	0	0	0	0	0	0	1173	0	0	0	0	0	12516	0	0	0	0	0	0	0	6047	831	0	0	0	0	0	0	0	0	0	0	0	0	61	0	0	0	2356	0	0	0	0	0
French Guiana	F-R-14		0	0	0	0	0	0	0	0	0	0	0	0	0	0	0	2496	0	0	0	0	0	0	0	0	2119	0	0	0	0	0	0	0	0	0	0	0	0	0	0	0	0	148	0	0	1340	0	0
French Guiana	G-16		0	0	0	0	0	0	0	0	0	0	0	0	0	0	0	0	0	0	0	0	0	0	0	137	0	0	0	0	0	0	0	0	0	0	0	0	0	69	0	0	0	0	0	0	0	0	0
French Guiana	G-17		0	0	0	0	0	0	0	0	0	191	0	0	0	0	0	10386	0	0	0	0	0	0	0	418	332	0	0	0	0	0	0	0	0	0	0	0	0	0	0	0	0	1177	0	0	0	0	0
French Guiana	G-R14		0	0	0	0	0	0	0	0	0	0	0	0	0	0	0	418	0	0	0	0	0	0	0	6783	0	0	0	0	0	0	0	0	0	0	0	0	0	0	0	0	0	104	0	0	0	0	0
French Guiana	G-S-15		0	0	0	0	0	0	0	0	0	4451	0	0	0	0	0	0	0	0	0	0	0	0	0	789	424	0	0	0	0	0	0	0	0	0	0	0	0	0	0	0	0	115	0	0	0	0	0
French Guiana	KCE-16		0	0	0	0	0	0	0	0	0	0	0	0	0	0	0	0	0	0	0	0	0	0	0	624	0	0	0	0	0	0	0	0	0	0	0	0	0	25	12	0	0	14146	0	0	0	0	0
French Guiana	LA-16		0	0	0	0	0	0	0	0	0	0	0	0	0	0	0	34494	0	0	0	0	0	0	0	0	4501	0	0	0	0	0	0	0	0	0	0	0	0	0	0	0	0	0	0	0	1425	0	0
French Guiana	LA-17		0	0	0	0	0	0	0	0	0	0	0	0	0	0	0	18946	0	0	0	0	0	0	0	0	4697	0	0	0	0	0	0	0	0	0	0	0	0	0	0	0	0	0	0	0	989	0	0
French Guiana	LA-R-15		0	0	0	0	0	0	0	0	0	0	0	0	0	0	0	5033	0	0	0	0	0	0	0	0	5616	0	0	0	0	0	0	0	0	0	0	0	0	0	0	0	0	0	0	0	692	0	0
French Guiana	LE-16		0	0	0	0	0	0	0	0	0	8068	0	0	0	0	0	1012	0	0	0	0	0	0	0	607	298	0	0	0	0	0	0	0	0	0	0	0	0	0	0	0	0	3500	0	0	810	0	0
French Guiana	LE-17-15		0	0	0	0	0	0	0	0	0	970	0	0	0	0	0	1370	0	0	0	0	0	0	0	9236	367	0	0	0	0	0	0	0	0	0	0	0	0	0	0	0	0	5295	0	0	0	0	0
French Guiana	LE-17-2		0	0	0	0	0	0	0	0	0	14738	0	0	0	0	0	155	0	0	0	0	0	0	0	0	396	0	0	0	0	0	0	0	0	0	0	0	0	0	0	0	0	937	0	0	0	0	0
French Guiana	LE-S-15		0	0	0	0	0	0	0	0	0	16904	0	0	0	0	0	1980	0	0	0	0	0	0	0	911	0	0	0	0	0	0	0	0	0	0	0	0	0	0	0	0	0	1459	0	0	0	0	0
French Guiana	LEO-17		0	0	0	0	0	0	0	0	0	9431	0	0	0	0	0	1137	0	0	0	0	0	0	0	7199	3280	0	0	0	0	0	0	0	0	0	0	0	0	0	0	0	0	5375	0	0	165	0	0
French Guiana	MA-16		0	0	0	0	0	0	0	0	0	0	0	0	0	0	0	682	0	0	0	0	0	0	0	163	2630	0	0	0	0	0	0	0	0	0	0	0	0	0	0	0	0	237	0	0	206	0	0
French Guiana	MAC-17		0	0	0	0	0	0	0	0	0	19	0	0	0	0	0	2009	0	0	0	0	0	0	0	291	5843	0	0	0	0	0	0	0	0	0	0	0	0	0	0	0	0	119	0	0	1907	0	0
French Guiana	MAC-S-15		0	0	0	0	0	0	0	0	0	0	0	0	0	0	0	922	0	0	0	0	0	0	0	129	3553	0	0	0	0	0	0	0	0	0	0	0	0	0	0	0	0	153	0	0	2046	0	0
French Guiana	MAR-R-15		0	0	0	0	0	0	0	0	0	0	0	0	0	0	0	1816	0	0	0	0	0	0	0	0	803	0	0	0	0	0	0	0	0	0	0	0	0	0	0	0	0	0	0	0	713	0	0
French Guiana	MM-16		0	0	0	0	0	0	0	0	0	0	0	0	0	0	0	0	0	0	0	0	0	0	0	0	0	0	0	0	0	0	0	0	0	0	0	0	0	0	0	0	0	0	0	0	0	0	0
French Guiana	MM-S-15		0	0	0	0	0	0	0	0	0	0	0	0	0	0	0	0	0	0	0	0	0	0	0	0	0	0	0	0	0	0	0	0	0	0	0	0	0	0	0	0	0	0	0	0	0	0	0
French Guiana	N-16		0	0	0	0	0	0	0	0	0	0	0	0	0	0	0	0	0	0	0	0	0	0	0	44	1713	0	0	0	0	0	0	0	0	0	0	0	0	0	0	0	0	931	0	0	92	0	0
French Guiana	N-R-14		0	0	0	0	0	0	0	0	0	0	0	0	0	0	0	0	0	0	0	0	0	0	0	0	0	0	0	0	0	0	0	0	0	0	0	0	0	0	0	0	0	358	0	0	0	0	0
French Guiana	O-S-14		0	0	0	0	0	0	0	0	0	1947	0	0	0	0	0	216	0	0	0	0	0	0	0	662	826	0	0	0	0	0	0	0	0	0	0	0	0	0	0	0	0	102	0	0	0	0	0
French Guiana	P-17		0	0	0	0	0	0	0	0	0	0	0	0	0	0	0	2103	0	0	0	0	0	0	0	31	1471	0	0	0	0	0	0	0	0	0	0	0	0	0	0	0	0	0	0	0	997	0	0
French Guiana	P-S-15		0	0	0	0	0	0	0	0	0	0	0	0	0	0	0	7953	0	0	0	0	0	0	0	106	2842	0	0	0	0	0	0	0	0	0	0	0	0	0	0	0	0	127	0	0	5493	0	0
French Guiana	PAP-16		0	0	0	0	0	0	0	0	0	0	0	0	0	0	0	1212	0	0	0	0	0	0	0	51	1360	0	0	0	0	0	0	0	0	0	0	0	0	0	33	0	0	95	0	0	1109	0	0
French Guiana	PAP-S-14		0	0	0	0	0	0	0	0	0	0	0	0	0	0	0	3211	0	0	0	0	0	0	0	0	4927	0	0	0	0	0	0	0	0	0	0	0	0	0	0	0	0	0	0	0	0	0	0
French Guiana	PAT-16		0	0	0	0	0	0	0	0	0	589	0	0	0	0	0	0	0	0	0	0	0	0	0	1016	418	0	0	0	0	0	0	13	0	0	0	0	0	8540	75	0	0	213	0	0	81	0	0
French Guiana	Pi-16		0	0	0	0	0	0	0	0	0	0	0	0	0	0	0	901	0	0	0	0	0	0	0	0	539	0	0	0	0	0	0	0	0	0	0	0	0	0	352	0	0	77	0	0	2394	0	0
French Guiana	PR-16		0	0	0	0	0	0	0	0	0	0	0	0	0	0	0	0	0	0	0	0	0	0	0	259	0	0	0	0	0	0	0	0	0	0	0	0	0	9515	0	0	0	2052	0	0	0	0	0
French Guiana	RC1-15		0	0	0	0	0	0	0	0	0	0	0	0	0	0	0	0	0	0	0	0	0	0	0	210	9	0	0	0	0	0	0	0	0	0	0	0	0	5516	0	0	0	553	0	0	0	0	0
French Guiana	RC10-15		0	0	0	0	0	0	0	0	0	0	0	0	0	0	0	0	0	0	0	0	0	0	0	175	0	0	0	0	0	0	0	0	0	0	0	0	0	0	0	0	0	0	0	0	0	0	0
French Guiana	RC11-15		0	0	0	0	0	0	0	0	0	0	0	0	0	0	0	0	0	0	0	0	0	0	0	0	0	0	0	0	0	0	0	0	0	0	0	0	0	0	0	0	0	0	0	0	0	0	0
French Guiana	RC12-15		0	0	0	0	0	0	0	0	0	36520	0	0	0	0	0	5013	0	0	0	0	0	0	0	7	3656	0	0	0	0	0	0	0	0	0	0	0	0	0	0	0	0	2306	0	0	0	0	0
French Guiana	RC14-15		0	0	0	0	0	0	0	0	0	137	0	0	0	0	0	0	0	0	0	0	0	0	0	674	0	0	0	0	0	0	0	0	0	0	0	0	0	0	0	0	0	0	0	0	0	0	0
French Guiana	RC15-15		0	0	0	0	0	0	0	0	0	31	0	0	0	0	0	250	0	0	0	0	0	0	0	129	184	0	0	0	0	0	0	0	0	0	0	0	0	0	0	0	0	47	0	0	37	0	0
French Guiana	RC16-15		0	0	0	0	0	0	0	0	0	89	0	0	0	0	0	138	0	0	0	0	0	0	0	2564	530	0	0	0	0	0	0	0	0	0	0	0	0	0	0	0	0	0	0	0	178	0	0
French Guiana	RC18-15		0	0	0	0	0	0	0	0	0	45938	0	0	0	0	0	0	0	0	0	0	0	0	0	26	169	0	0	0	0	0	0	0	0	0	0	0	0	0	0	0	0	825	0	0	0	0	0
French Guiana	RC2-15		0	0	0	0	0	0	0	0	0	0	0	0	0	0	0	0	0	0	0	0	0	0	0	198	0	0	0	0	0	0	0	0	0	0	0	0	0	23391	0	0	0	47	0	0	0	0	0
French Guiana	RC20-15		0	0	0	0	0	0	0	0	0	136	0	0	0	0	0	159	0	0	0	0	0	0	0	9056	977	0	0	0	0	0	0	0	0	0	0	0	0	0	0	0	0	0	0	0	103	0	0
French Guiana	RC24-15		0	0	0	0	0	0	0	0	0	6	0	0	0	0	0	0	0	0	0	0	0	0	0	475	0	0	0	0	0	0	0	0	0	0	0	0	0	1004	0	0	0	0	0	0	0	0	0
French Guiana	RC25-15		0	0	0	0	0	0	0	0	0	393	0	0	0	0	0	79	0	0	0	0	0	0	0	36	210	0	0	0	0	0	0	0	0	0	0	0	0	0	0	0	0	207	0	0	312	0	0
French Guiana	RC26-15		0	0	0	0	0	0	0	0	0	271	0	0	0	0	0	2912	0	0	0	0	0	0	0	120	5513	0	0	0	0	0	0	0	0	0	0	0	0	28	0	0	0	430	0	0	467	0	0
French Guiana	RC27-15		0	0	0	0	0	0	0	0	0	0	0	0	0	0	0	0	0	0	0	0	0	0	0	0	0	0	0	0	0	0	0	0	0	0	0	0	0	4121	0	0	0	0	0	0	0	0	0
French Guiana	RC28-15		0	0	0	0	0	0	0	0	0	534	0	0	0	0	0	175	0	0	0	0	0	0	0	0	0	0	0	0	0	0	0	0	0	0	0	0	0	0	0	0	0	0	0	0	0	0	0
French Guiana	RC29-15		0	0	0	0	0	0	0	0	0	1138	0	0	0	0	0	180	0	0	0	0	0	0	0	0	11530	0	0	0	0	0	0	0	0	0	0	0	0	0	0	0	0	612	0	0	81	0	0
French Guiana	RC3-15		0	0	0	0	0	0	0	0	0	283	0	0	0	0	0	0	0	0	0	0	0	0	0	0	0	0	0	0	0	0	0	0	0	0	0	0	0	145	0	0	0	42	0	0	0	0	0
French Guiana	RC5-15		0	0	0	0	0	0	0	0	0	0	0	0	0	0	0	0	0	0	0	0	0	0	0	96	0	0	0	0	0	0	0	0	0	0	0	0	0	87	0	0	0	0	0	0	0	0	0
French Guiana	RC6-15		0	0	0	0	0	0	0	0	0	15766	0	0	0	0	0	235	0	0	0	0	0	0	0	0	944	0	0	0	0	0	0	0	0	0	0	0	0	0	0	0	0	1289	0	0	102	0	0
French Guiana	RC7-15		0	0	0	0	0	0	0	0	0	1675	0	0	0	0	0	1614	0	0	0	0	0	0	0	623	4075	0	0	0	0	0	0	0	0	0	0	0	0	38	0	0	0	198	0	0	919	0	0
French Guiana	RC8-15		0	0	0	0	0	0	0	0	0	613	0	0	0	0	0	637	0	0	0	0	0	0	0	2518	84	0	0	0	0	0	0	0	0	0	0	0	0	0	0	0	0	11341	0	0	296	0	0
French Guiana	RC9-15		0	0	0	0	0	0	0	0	0	13	0	0	0	0	0	0	0	0	0	0	0	0	0	7449	187	0	0	0	0	0	0	0	0	0	0	0	0	0	0	0	0	44	0	0	69	0	0
French Guiana	RCO-1-16		0	0	0	0	0	0	0	0	0	13891	0	0	0	0	0	1072	0	0	0	0	0	0	0	11528	0	0	0	0	0	0	0	0	0	0	0	0	0	0	0	0	0	959	0	0	235	0	0
French Guiana	RCO-11-16		0	0	0	0	0	0	0	0	0	0	0	0	0	0	0	0	0	0	0	0	0	0	0	0	0	0	0	0	0	0	0	0	0	0	0	0	0	9640	0	0	0	0	0	0	0	0	0
French Guiana	RCO-12-16		0	0	0	0	0	0	0	0	0	0	0	0	0	0	0	0	0	0	0	0	0	0	0	0	0	0	0	0	0	0	0	0	0	0	0	0	0	800	0	0	0	0	0	0	0	0	0
French Guiana	RCO-14-16		0	0	0	0	0	0	0	0	0	0	0	0	0	0	0	0	0	0	0	0	0	0	0	0	0	0	0	0	0	0	0	0	0	0	0	0	0	287	0	0	0	0	0	0	0	0	0
French Guiana	RCO-16-16		0	0	0	0	0	0	0	0	0	463	0	0	0	0	0	0	0	0	0	0	0	0	0	24	56	0	0	0	0	0	0	0	0	0	0	0	0	150	0	0	0	105	0	0	96	0	0
French Guiana	RCO-17-16		0	0	0	0	0	0	0	0	0	0	0	0	0	0	0	0	0	0	0	0	0	0	0	16	22	0	0	0	0	0	0	0	0	0	0	0	0	0	0	0	0	0	0	0	305	0	0
French Guiana	RCO-18-16		0	0	0	0	0	0	0	0	0	0	0	0	0	0	0	0	0	0	0	0	0	0	0	0	0	0	0	0	0	0	0	0	0	0	0	0	0	0	0	0	0	0	0	0	141	0	0
French Guiana	RCO-2-16		0	0	0	0	0	0	0	0	0	19113	0	0	0	0	0	1944	0	0	0	0	0	0	0	0	2276	0	0	0	0	0	0	0	0	0	0	0	0	0	0	0	0	131	0	0	868	0	0
French Guiana	RCO-3-16		0	0	0	0	0	0	0	0	0	1402	0	0	0	0	0	0	0	0	0	0	0	0	0	2700	10980	0	0	0	0	0	0	0	0	0	0	0	0	0	0	0	0	774	0	0	822	0	0
French Guiana	RCO-4-16		0	0	0	0	0	0	0	0	0	4959	0	0	0	0	0	2117	0	0	0	0	0	0	0	1122	6402	0	0	0	0	0	0	0	0	0	0	0	0	0	0	0	0	3458	0	0	240	0	0
French Guiana	RCO-9-16		0	0	0	0	0	0	0	0	0	3971	0	0	0	0	0	0	0	0	0	0	0	0	0	0	0	0	0	0	0	0	0	0	0	0	0	0	0	0	0	0	0	0	0	0	0	0	0
French Guiana	RF-16		0	0	0	0	0	0	0	0	0	349	0	0	0	0	0	659	0	0	0	0	0	0	0	283	387	0	0	0	0	0	0	0	0	0	0	0	0	0	0	0	0	9992	0	0	35	0	0
French Guiana	RF-17		0	0	0	0	0	0	0	0	0	119	0	0	0	0	0	642	0	0	0	0	0	0	0	37	2210	0	0	0	0	0	0	0	0	0	0	0	0	0	0	0	0	1222	0	0	1056	0	0
French Guiana	RF-S-14		0	0	0	0	0	0	0	0	0	5	0	0	0	0	0	2214	0	0	0	0	0	0	0	0	11432	0	0	0	0	0	0	0	0	0	0	0	0	0	0	0	0	0	0	0	0	0	0
French Guiana	RF-S-15		0	0	0	0	0	0	0	0	0	2211	0	0	0	0	0	6014	0	0	0	0	0	0	0	127	5953	91	0	0	0	0	0	0	0	0	0	0	0	0	0	0	0	3871	0	0	183	0	0
French Guiana	SA-17		0	0	0	0	0	0	0	0	0	34	0	0	0	0	0	0	0	0	0	0	0	0	0	76	0	0	0	0	0	0	0	0	0	0	0	0	0	480	0	0	0	38	0	0	0	0	0
French Guiana	SA-S-15		0	0	0	0	0	0	0	0	0	0	0	0	0	0	0	0	0	0	0	0	0	0	0	92	0	0	0	0	0	0	0	0	0	0	0	0	0	410	0	0	0	86	0	0	0	0	0
French Guiana	SAL-16		0	0	0	0	0	0	0	0	0	8	0	0	0	0	0	947	0	0	0	0	0	0	0	47	815	0	0	0	0	0	0	0	0	0	0	0	0	0	0	0	0	252	0	0	171	0	0
French Guiana	SAL-17		0	0	0	0	0	0	0	0	0	0	0	0	0	0	0	585	0	0	0	0	0	0	0	387	392	0	0	0	0	0	0	0	0	0	0	0	0	0	0	0	0	393	0	0	2783	0	0
French Guiana	SAL-S-14		0	0	0	0	0	0	0	0	0	0	0	0	0	0	0	2407	0	0	0	0	0	0	0	70	2429	0	0	0	0	0	0	0	0	0	0	0	0	0	0	0	0	462	0	0	2976	0	0
French Guiana	SAN-16		0	0	0	0	0	0	0	0	0	0	0	0	0	0	0	0	0	0	0	0	0	0	0	772	15	0	0	0	0	0	0	0	0	0	0	0	0	2814	0	0	0	0	0	0	0	0	0
French Guiana	SD-17_		0	0	0	0	0	0	0	0	0	831	0	0	0	0	0	433	0	0	0	0	0	0	0	0	2562	0	0	0	0	0	0	0	0	0	0	0	0	0	0	0	0	1450	0	0	510	0	0
French Guiana	SD-R-14		0	0	0	0	0	0	0	0	0	215	0	0	0	0	0	999	0	0	0	0	0	0	0	925	3006	0	0	0	0	0	0	0	0	0	0	0	0	0	0	0	0	18	0	0	83	0	0
French Guiana	SF-16		0	0	0	0	0	0	0	0	0	0	0	0	0	0	0	567	0	0	0	0	0	0	0	0	676	0	0	0	0	0	0	0	0	0	0	0	0	0	0	0	0	0	0	0	186	0	0
French Guiana	SL-16		0	0	0	0	0	0	0	0	0	0	0	0	0	0	0	7452	0	0	0	0	0	0	0	132	842	0	0	0	0	0	0	0	0	0	0	0	0	0	0	0	0	46	0	0	1787	0	0
French Guiana	SL-17		0	0	0	0	0	0	0	0	0	0	0	0	0	0	0	229	0	0	0	0	0	0	0	0	552	0	0	0	0	0	0	0	0	0	0	0	0	0	0	0	0	0	0	0	2265	0	0
French Guiana	SLCT-S-14		0	0	0	0	0	0	0	0	0	4935	0	0	0	0	0	1442	0	0	0	0	0	0	0	0	2518	0	0	0	0	0	0	0	0	0	0	0	0	0	0	0	0	1242	0	0	363	0	0
French Guiana	SP-16		0	0	0	0	0	0	0	0	0	8159	0	0	0	0	0	1559	0	0	0	0	0	0	0	0	5711	0	0	0	0	0	0	0	0	0	0	0	0	7	0	0	0	226	0	0	157	0	0
French Guiana	SP-17		0	0	0	0	0	0	0	0	0	3026	0	0	0	0	0	311	0	0	0	0	0	0	0	995	825	0	0	0	0	0	0	0	0	0	0	0	0	21	0	0	0	9800	0	0	85	0	0
French Guiana	SS-16		0	0	0	0	0	0	0	0	0	0	0	0	0	0	0	360	0	0	0	0	0	0	0	1925	309	0	0	0	0	0	0	0	0	0	0	0	0	0	0	0	0	0	0	0	961	0	0
French Guiana	SS-17		0	0	0	0	0	0	0	0	0	0	0	0	0	0	0	540	0	0	0	0	0	0	0	8761	948	0	0	0	0	0	0	0	0	0	0	0	0	0	0	0	0	0	0	0	1258	0	0
French Guiana	SS-S-14		0	0	0	0	0	0	0	0	0	0	0	0	0	0	0	386	0	0	0	0	0	0	0	11946	477	0	0	0	0	0	0	0	0	0	0	0	0	0	0	0	0	0	0	0	250	0	0
French Guiana	SS-S-15		0	0	0	0	0	0	0	0	0	0	0	0	0	0	0	989	0	0	0	0	0	0	0	1072	798	0	0	0	0	0	0	0	0	0	0	0	0	0	0	0	0	0	0	0	1340	0	0
French Guiana	ST-16		0	0	0	0	0	0	0	0	0	54	0	0	0	0	0	3272	0	0	0	0	0	0	0	2742	2980	0	0	0	0	0	0	0	0	0	0	0	0	0	0	0	0	215	0	0	623	0	0
French Guiana	T-16		0	0	0	36	0	0	0	0	0	0	0	0	0	0	0	3480	0	35	0	0	0	0	0	0	1636	0	0	0	0	0	0	0	0	0	0	0	0	0	0	0	0	138	0	0	197	0	0
French Guiana	T-17		0	0	0	0	0	0	0	0	0	19	0	0	0	0	0	6299	0	0	0	0	0	0	0	1029	4074	0	0	0	0	0	0	0	0	0	0	0	0	0	0	0	0	150	0	0	2709	0	0
French Guiana	T-R-14		0	0	0	0	0	0	0	0	0	0	0	0	0	0	0	830	0	0	0	0	0	0	0	0	850	0	0	0	0	0	0	0	0	0	0	0	0	16	0	0	0	0	0	0	0	0	0
French Guiana	T-R-15		0	0	0	0	0	0	0	0	0	0	0	0	0	0	0	356	0	0	0	0	0	0	0	239	425	0	0	0	0	0	0	0	0	0	0	0	0	0	0	0	0	0	0	0	468	0	0
French Guiana	V-16		0	0	0	0	0	0	0	0	0	65	0	0	0	0	0	0	0	0	0	0	0	0	0	3	0	0	0	0	0	0	0	0	0	0	0	0	0	0	0	0	0	33	0	0	0	0	0
Catalonia	1_S1		0	0	0	0	0	0	0	0	0	0	0	0	0	0	0	0	0	0	0	124	0	0	0	0	0	0	0	0	0	0	133	79	0	0	0	0	0	0	118	0	38	0	0	0	0	0	0
Catalonia	10_S14		0	0	0	61	0	0	0	0	0	0	0	0	0	0	0	0	395	0	0	0	0	0	0	0	0	0	0	0	0	0	0	158	0	0	0	0	0	0	0	0	0	0	0	0	0	0	0
Catalonia	100_S145		0	0	0	0	0	0	0	0	0	0	0	0	0	0	0	0	0	0	0	2473	0	0	0	0	0	0	0	0	0	0	114	0	0	0	0	0	0	0	0	0	0	0	0	0	0	0	0
Catalonia	101_S157		0	0	0	147	0	0	0	0	0	0	0	0	0	0	0	0	18	0	0	2645	0	0	0	0	0	0	0	0	0	0	0	0	0	0	0	0	0	0	0	0	0	0	0	0	1115	0	0
Catalonia	102_S169		0	0	0	118	0	0	0	0	0	0	0	0	9	0	0	0	100	530	0	0	0	0	0	0	0	0	0	0	0	0	17	8116	51	0	0	0	0	0	0	0	0	0	0	0	0	0	0
Catalonia	103_S181		0	0	0	25	0	0	0	0	0	0	0	0	0	0	0	0	0	47	0	722	0	0	0	0	0	0	0	0	0	0	131	0	0	0	0	0	0	0	0	0	0	0	0	0	0	0	0
Catalonia	104_S98		0	0	0	73	0	0	0	0	0	0	0	0	0	0	0	0	0	0	0	138	0	0	0	0	0	0	0	0	0	0	27	0	0	0	0	0	0	0	0	0	0	0	0	0	104	0	0
Catalonia	105_S110		0	0	0	630	0	0	0	0	0	0	0	0	409	0	0	0	75	56	0	219	0	0	0	0	0	271	0	0	0	0	149	1172	8	0	0	0	2955	0	0	0	0	0	0	0	0	455	0
Catalonia	106_S122		0	0	0	29	0	0	0	0	0	0	0	0	52	0	0	0	88	482	0	0	0	0	0	0	0	515	0	0	0	0	0	0	8	0	0	0	2664	0	0	0	0	0	0	0	0	41	0
Catalonia	107_S134		0	0	0	2227	404	0	0	0	0	0	0	0	28	0	0	0	49	0	0	128	0	0	0	0	0	17	0	0	0	0	37	0	0	0	0	0	1411	0	0	0	0	0	0	0	102	699	0
Catalonia	108_S146		0	0	0	329	0	0	0	0	0	0	0	0	11	0	0	0	530	14	0	0	0	0	0	0	0	23	0	0	0	0	27	0	0	0	0	0	1429	0	180	0	0	0	0	0	0	6479	0
Catalonia	109_S158		0	0	0	52	0	0	0	0	0	0	0	0	0	0	0	0	50	0	0	101	0	0	0	0	0	0	0	0	0	0	0	0	0	0	0	0	0	0	0	0	0	0	0	0	0	0	0
Catalonia	11_S26		0	0	0	0	0	0	0	0	0	0	0	0	72	0	0	0	0	1331	0	0	0	68	0	0	0	222	0	0	0	0	148	1385	0	0	0	0	108	0	0	0	10	0	0	85	0	0	0
Catalonia	110_S170		0	0	0	0	341	0	0	0	0	0	0	0	0	0	0	0	227	142	0	0	0	0	0	0	0	0	0	0	0	0	0	0	0	0	0	0	23	0	0	0	0	0	0	0	0	4986	0
Catalonia	111_S182		0	0	0	29	286	0	0	0	0	0	0	0	0	0	0	0	185	264	0	60	0	0	0	0	0	0	0	0	0	0	0	120	0	0	0	0	37	0	0	0	0	0	0	0	0	3834	0
Catalonia	112_S99		0	0	0	453	0	0	0	0	0	0	0	0	0	0	0	0	0	0	0	0	0	0	0	0	0	0	0	0	0	0	0	0	0	0	0	0	0	0	0	0	0	0	0	0	0	0	0
Catalonia	113_S111		0	0	0	1087	1403	0	0	0	0	0	0	0	123	0	0	0	0	0	0	0	0	0	0	0	0	111	0	0	0	0	0	0	0	0	0	0	1568	0	670	0	0	0	0	0	0	515	0
Catalonia	114_S123		0	0	0	1973	0	0	0	0	0	0	0	0	226	0	0	0	130	0	0	77	0	0	0	0	0	19	0	0	0	0	594	0	0	0	0	0	20	0	0	0	0	0	0	0	0	0	0
Catalonia	115_S135		0	0	0	0	0	0	0	0	0	0	0	0	0	0	0	0	0	0	0	344	0	0	0	0	0	0	0	0	0	0	0	0	0	0	0	0	0	0	0	0	0	0	0	0	0	0	0
Catalonia	116_S147		0	0	0	1782	15	0	0	0	0	0	0	0	284	0	0	0	363	0	0	12	0	0	0	0	0	0	0	0	0	0	288	90	38	0	0	0	0	0	0	0	0	0	0	0	0	12	0
Catalonia	117_S159		0	0	0	382	67	0	0	0	0	0	0	0	14	0	0	0	110	0	0	130	0	0	0	0	0	0	0	0	0	0	0	0	0	0	0	0	1454	0	0	0	0	0	0	0	242	1008	0
Catalonia	118_S171		0	0	0	30	0	0	0	0	0	0	0	0	0	0	0	0	33	0	0	106	0	0	0	0	0	43	0	0	0	0	9	17	0	0	0	0	2045	0	0	0	0	0	0	0	0	3141	0
Catalonia	119_S183		0	0	0	348	369	0	0	0	0	0	0	0	109	0	0	0	50	0	0	344	0	0	0	0	0	91	0	0	0	0	6191	0	0	0	0	0	18	0	0	0	121	0	0	0	0	27	0
Catalonia	12_S38		0	0	0	0	0	0	0	0	0	0	0	0	94	0	0	0	0	641	0	93	0	0	0	0	0	110	0	0	0	0	0	1739	0	0	0	0	48	0	0	0	0	0	0	0	0	0	0
Catalonia	120_S100		0	0	0	0	13	0	0	0	0	0	0	0	0	0	0	0	39	0	0	0	0	0	0	0	0	0	0	0	0	0	0	0	0	0	0	0	0	0	0	0	0	0	0	0	0	3121	0
Catalonia	121_S112		0	0	0	271	2907	0	0	0	0	0	0	0	58	0	0	0	129	95	0	16	0	0	0	0	0	300	0	0	0	0	257	2173	0	0	0	0	54	0	0	0	98	0	0	0	0	204	641
Catalonia	122_S124		0	0	0	0	0	0	0	0	0	0	0	0	0	0	0	0	27	142	0	0	0	0	0	0	0	0	0	0	0	0	0	97	0	0	0	0	0	0	0	0	0	0	0	0	0	0	0
Catalonia	123_S136		0	0	0	202	0	0	0	0	0	0	0	0	0	0	149	0	3359	0	0	63	0	0	0	0	0	294	0	0	0	0	28	0	101	0	0	0	38	0	0	0	0	0	0	0	0	17	0
Catalonia	124_S148		0	0	0	8252	2439	0	0	0	0	0	0	0	144	0	0	0	257	0	0	63	0	36	0	0	0	799	0	0	0	0	110	0	0	0	0	0	26	0	0	0	193	0	0	0	0	0	0
Catalonia	125_S160		0	0	0	9636	833	0	0	0	0	0	0	0	186	0	0	0	138	0	0	115	0	12	0	0	0	1023	27	0	0	0	121	0	0	0	0	0	75	0	0	0	0	0	0	0	0	0	0
Catalonia	126_S172		0	0	0	342	0	0	0	0	0	0	0	0	521	0	66	0	25	84	0	0	0	46	0	0	0	1871	0	0	0	0	488	199	0	0	0	0	6	0	0	0	73	0	0	0	0	0	0
Catalonia	127_S184		0	0	0	1471	434	0	0	0	0	0	0	0	917	0	0	0	170	0	0	0	0	0	0	0	0	276	330	0	0	0	913	0	0	0	0	0	55	0	0	0	466	0	0	0	0	0	0
Catalonia	128_S101		0	0	0	3735	2711	0	0	0	0	0	0	0	1155	0	0	0	98	0	0	0	0	0	0	0	0	1228	147	0	0	0	734	0	0	0	0	0	208	0	29	0	63	0	0	0	0	16	0
Catalonia	129_S113		0	0	0	2045	0	0	0	0	0	0	0	0	50	0	0	0	0	91	0	12	0	0	0	0	0	0	0	0	0	0	288	299	0	0	0	0	0	0	0	0	0	0	0	0	0	0	378
Catalonia	13_S50		0	0	0	118	0	0	0	0	0	0	0	0	25	0	0	0	0	0	0	0	0	0	0	0	0	57	754	0	0	0	54	0	0	0	0	0	0	0	0	0	0	0	0	0	54	0	0
Catalonia	130_S125		0	0	0	200	20	0	0	0	0	0	0	0	134	0	31	0	60	135	0	28	0	7	0	0	0	89	0	0	0	0	1977	267	0	0	0	0	1069	0	0	0	549	0	0	0	0	0	57
Catalonia	131_S137		0	0	0	929	0	0	0	0	0	0	0	0	118	0	0	0	0	0	0	72	0	0	0	0	0	81	14	0	0	0	1655	0	0	0	0	0	74	0	0	0	0	0	0	0	0	0	0
Catalonia	132_S149		0	0	0	145	79	0	0	0	0	0	0	0	24	0	0	0	0	0	0	330	0	0	0	0	0	37	0	0	0	0	370	0	0	0	0	0	140	0	0	0	0	0	0	0	0	0	65
Catalonia	133_S161		0	0	0	0	0	0	0	0	0	0	0	0	0	0	0	0	0	121	0	0	0	0	0	0	0	0	0	0	0	0	0	58	0	0	0	0	0	0	0	0	0	0	0	0	0	0	0
Catalonia	134_S173		0	0	0	64	0	0	0	0	0	0	0	0	33	0	0	0	0	0	0	9	0	0	0	0	0	0	0	0	0	0	1093	0	0	0	0	0	181	0	0	0	50	0	0	0	0	0	31
Catalonia	135_S185		0	0	0	0	0	0	0	0	0	0	0	0	0	0	0	0	304	0	0	0	0	0	0	0	0	0	0	0	0	0	0	0	101	0	0	0	0	0	0	0	0	0	0	0	0	0	0
Catalonia	136_S102		0	0	0	1862	268	0	0	0	0	0	0	0	180	0	0	0	0	0	0	0	0	0	0	0	0	77	0	0	0	0	836	0	0	0	0	0	30	0	0	0	854	0	0	0	0	0	0
Catalonia	137_S114		0	0	0	0	0	0	0	0	0	0	0	0	0	0	80	0	147	150	0	265	0	0	0	0	0	0	0	0	0	0	181	0	0	0	0	0	91	0	0	0	0	0	0	0	0	0	0
Catalonia	138_S126		0	0	0	0	0	0	0	0	0	0	0	0	0	0	0	0	0	0	0	0	0	0	0	0	0	0	0	0	0	0	0	0	0	0	0	0	0	0	0	0	15	0	0	0	0	0	0
Catalonia	139_S138		0	0	0	220	8	0	0	0	0	0	0	0	89	0	0	0	0	0	0	0	0	113	0	0	0	188	0	0	0	0	475	65	0	0	0	0	0	0	0	0	108	0	0	0	0	0	0
Catalonia	14_S62		0	0	0	255	0	0	0	0	0	0	0	0	1213	0	0	0	0	0	0	0	0	0	0	0	0	234	740	0	0	0	1856	0	0	0	0	0	0	0	0	0	0	0	0	0	108	0	0
Catalonia	15_S74		0	0	0	139	0	0	0	0	0	0	0	0	73	0	0	0	0	0	0	0	0	0	0	0	0	43	2730	0	0	0	0	0	21	0	0	0	0	0	0	0	0	0	0	0	164	0	0
Catalonia	16_S86		0	0	0	86	0	0	0	0	0	0	0	0	0	0	0	0	0	578	0	0	0	0	0	0	0	129	0	0	0	0	10	2019	0	0	0	0	380	0	0	0	0	0	0	0	0	0	0
Catalonia	17_S3		0	0	0	164	0	0	0	0	0	0	0	0	0	0	0	0	0	570	0	605	0	0	0	0	0	0	0	0	0	0	105	1977	0	0	0	0	0	0	0	0	0	0	0	0	0	0	0
Catalonia	18_S15		0	0	0	31	0	0	0	0	0	0	0	0	461	0	0	0	0	0	0	0	0	0	0	0	0	0	0	0	0	0	2077	532	35	0	0	0	262	0	0	0	0	0	0	0	0	0	0
Catalonia	19_S27		0	0	0	83	0	0	0	0	0	0	0	0	0	0	0	0	0	0	0	19	0	0	0	0	0	0	0	0	0	0	0	0	0	0	0	0	0	0	0	0	0	0	0	0	0	0	0
Catalonia	2_S13		0	0	0	0	0	0	0	0	0	0	0	0	0	0	0	0	867	488	0	0	0	0	0	0	0	73	0	0	0	0	0	692	0	0	0	0	0	0	0	0	0	0	0	0	0	0	0
Catalonia	20_S39		0	0	0	0	0	0	0	0	0	0	0	0	74	0	0	0	0	0	0	15	0	0	0	0	0	0	0	0	0	0	256	57	0	0	0	0	468	0	0	0	0	0	0	0	0	0	0
Catalonia	21_S51		0	0	0	0	0	0	0	0	0	0	0	0	90	0	0	0	0	0	0	0	0	0	0	0	0	0	0	0	0	0	0	226	0	0	0	0	55	0	0	0	0	0	0	0	0	0	0
Catalonia	22_S63		0	0	0	21	0	0	0	0	0	0	0	0	0	0	0	0	12	0	0	3450	0	0	0	0	0	0	0	0	0	0	15	85	0	0	0	0	26	0	0	0	0	0	0	0	0	0	0
Catalonia	23_S75		0	0	0	14	0	0	0	0	0	0	0	0	15	0	0	0	0	0	0	64	0	0	0	0	0	0	0	0	0	0	0	0	0	0	0	0	23	0	0	0	0	0	0	0	0	0	0
Catalonia	24_S87		0	0	0	134	0	0	0	0	0	0	0	0	172	0	0	0	0	358	0	128	0	0	0	0	0	183	0	0	0	0	630	81	0	0	0	0	1952	0	0	0	0	0	0	0	0	0	0
Catalonia	25_S4		0	0	0	521	0	0	0	0	0	0	0	0	94	0	0	0	0	0	0	54	0	0	0	0	0	99	0	0	0	0	58	0	0	0	0	0	0	0	0	0	0	0	0	0	70	0	0
Catalonia	26_S16		0	0	0	0	0	0	0	0	0	0	0	0	13	0	0	0	0	0	0	0	0	0	0	0	0	0	0	0	0	0	0	0	0	0	0	0	118	0	0	0	0	0	0	0	0	0	0
Catalonia	27_S28		0	0	0	26	0	0	0	0	0	0	0	0	139	0	0	0	0	0	0	70	0	0	0	0	0	0	0	0	0	0	1755	432	0	0	0	0	134	0	0	0	0	0	0	0	0	0	0
Catalonia	28_S40		0	0	0	29	0	0	0	0	0	0	0	0	158	0	0	0	9	0	0	195	0	0	0	0	0	71	0	0	0	0	9	114	0	0	0	0	299	0	0	0	0	0	0	0	0	0	0
Catalonia	29_S52		0	0	0	0	0	0	0	0	0	0	0	0	0	0	0	0	0	0	0	28	0	0	0	0	0	21	0	0	0	0	0	0	0	0	0	0	0	0	0	0	0	0	0	0	0	0	0
Catalonia	3_S25		0	0	0	0	0	0	0	0	0	0	0	0	889	0	0	0	0	0	0	667	0	0	0	0	0	0	0	0	0	0	1045	612	0	0	0	0	0	0	0	0	0	0	0	0	0	0	0
Catalonia	30_S64		0	0	0	9	0	0	0	0	0	0	0	0	113	0	0	0	0	547	0	55	0	0	0	0	0	23	0	0	0	0	113	63	0	0	0	0	347	0	0	0	0	0	0	0	0	0	0
Catalonia	31_S76		0	0	0	23	0	0	0	0	0	0	0	0	0	0	0	0	0	28	0	0	0	0	0	0	0	0	0	0	0	0	0	44	0	0	0	0	146	0	0	0	0	0	0	0	91	0	0
Catalonia	32_S88		0	0	0	695	0	0	0	0	0	0	0	0	1477	0	0	0	120	30	0	382	0	85	0	0	0	1227	0	0	0	0	3258	58	0	0	0	0	736	0	0	0	0	0	0	0	0	104	0
Catalonia	33_S5		0	0	0	810	0	0	0	0	0	0	0	0	782	0	0	0	0	128	0	122	0	0	0	0	0	209	0	0	0	0	723	174	0	0	0	0	703	0	0	0	0	0	0	0	0	0	0
Catalonia	34_S17		0	0	0	697	0	0	0	0	0	0	0	0	549	0	0	0	84	0	0	374	0	0	0	0	0	397	0	0	0	0	744	261	0	0	0	0	0	0	0	0	0	0	0	0	0	0	0
Catalonia	35_S29		0	0	0	0	0	0	0	0	0	0	0	0	0	0	0	0	0	0	23	151	0	0	0	0	0	0	0	0	0	0	0	0	0	0	0	0	0	0	0	0	0	0	0	0	0	0	0
Catalonia	36_S41		0	0	0	212	0	0	0	0	0	0	0	0	0	0	0	0	56	488	0	0	0	0	0	0	0	139	0	0	0	0	0	460	47	0	0	0	44	0	0	0	0	0	0	0	0	18	88
Catalonia	37_S53		0	0	0	0	0	0	0	0	0	0	0	0	0	0	0	0	0	0	0	0	0	0	0	0	0	0	0	0	0	0	0	28	0	0	0	0	0	0	0	0	0	0	0	0	0	0	0
Catalonia	38_S65		0	0	0	0	0	0	0	0	0	0	0	0	0	0	0	0	0	0	0	0	0	0	0	0	0	0	0	0	0	0	0	0	0	0	0	0	0	0	0	0	0	0	0	0	0	0	0
Catalonia	39_S77		0	0	0	0	0	0	0	0	0	0	0	0	0	0	0	0	0	0	0	242	0	0	0	0	0	0	0	0	0	0	0	0	0	0	0	0	0	0	0	0	0	0	0	0	675	0	0
Catalonia	4_S37		0	0	0	1242	6	0	0	0	0	0	0	0	156	0	0	0	0	0	0	0	0	0	0	0	0	327	4137	0	0	0	30	0	0	0	0	0	13	0	0	0	0	0	0	0	143	0	21
Catalonia	40_S89		0	0	0	46	0	0	0	0	0	0	0	0	184	0	0	0	17	105	0	279	0	0	0	0	0	105	0	0	0	0	457	357	0	0	0	0	130	0	0	0	0	0	0	0	0	75	0
Catalonia	41_S6		0	0	0	0	0	0	0	0	0	0	0	0	27	0	0	0	24	130	0	468	0	0	0	0	0	0	0	0	0	0	69	1828	0	0	0	0	0	0	0	0	0	0	0	0	0	28	0
Catalonia	42_S18		0	0	0	0	0	0	0	0	0	0	0	0	0	0	0	0	332	195	0	0	0	0	0	0	0	0	0	0	0	0	0	0	0	0	0	0	0	0	0	0	0	0	0	0	0	194	0
Catalonia	43_S30		0	0	0	435	0	0	0	0	0	0	0	0	0	0	0	0	0	0	0	197	0	0	0	0	0	18	0	0	0	0	147	27	0	0	0	0	107	0	0	0	0	0	0	0	0	7	0
Catalonia	44_S42		0	0	0	2291	12	0	0	0	0	0	0	0	146	0	0	0	11	0	0	46	0	0	0	0	0	232	0	0	0	0	163	640	0	0	0	0	145	0	0	0	25	0	0	0	0	0	0
Catalonia	45_S54		0	0	0	0	0	0	0	0	0	0	0	0	0	0	0	0	129	49	0	0	0	0	0	0	0	0	0	0	0	0	0	0	0	0	0	0	60	0	0	0	0	0	0	0	0	3157	0
Catalonia	46_S66		0	0	0	68	0	0	0	0	0	0	0	0	79	0	0	0	0	140	0	64	0	0	0	0	0	214	0	0	0	0	2261	25	0	0	0	0	817	0	2492	0	35	0	0	0	0	0	0
Catalonia	47_S78		0	0	0	43	0	0	0	0	0	0	0	0	0	0	0	0	0	22	0	0	0	0	0	0	0	27	0	0	0	0	0	44	0	0	0	0	13	0	0	0	0	0	0	0	0	0	0
Catalonia	48_S90		0	0	0	319	10	0	0	0	0	0	0	0	226	0	22	0	14	750	0	90	0	0	0	0	0	805	0	0	0	0	226	1137	0	0	0	0	285	0	118	0	155	0	0	0	0	34	0
Catalonia	49_S7		0	0	0	837	15	0	0	0	0	0	0	0	439	0	0	0	334	0	0	1159	0	0	0	0	0	0	0	0	0	0	2579	3101	15	0	0	0	0	0	0	0	0	0	0	0	0	31	0
Catalonia	5_S49		0	0	0	666	19	0	0	0	0	0	0	0	167	0	0	0	0	8	0	0	0	0	0	0	0	186	3979	0	0	0	174	0	0	0	0	0	0	0	44	0	0	0	0	0	0	0	0
Catalonia	50_S19		0	0	0	293	0	0	0	0	0	0	0	0	2546	0	0	0	25	0	0	289	0	82	0	0	0	2129	0	0	0	0	336	115	0	0	0	0	132	0	0	0	259	0	0	0	0	0	0
Catalonia	51_S31		0	0	0	0	0	0	0	0	0	0	0	0	0	0	0	0	61	0	291	14	0	0	0	0	0	0	0	0	0	0	0	0	123	0	0	0	0	0	0	0	0	0	0	0	0	0	0
Catalonia	52_S43		0	0	0	7	0	0	0	0	0	0	0	0	0	0	0	0	140	137	0	0	0	0	0	0	0	0	0	0	0	0	0	0	0	0	0	0	0	0	0	0	0	0	0	0	0	0	0
Catalonia	53_S55		0	0	0	144	50	0	0	0	0	0	0	0	41	0	0	0	0	234	0	588	0	0	0	0	0	31	0	0	0	0	66	5311	0	0	0	0	609	0	0	0	0	0	0	0	0	0	0
Catalonia	54_S67		0	0	0	1029	0	0	0	0	0	0	0	0	48	0	0	0	0	0	0	717	0	0	0	0	0	0	0	0	0	0	520	43	0	0	0	0	13	0	442	0	0	0	0	0	0	0	0
Catalonia	55_S79		0	0	0	79	0	0	0	0	0	0	0	0	227	0	0	0	108	597	0	52	0	0	0	0	0	1164	0	0	0	0	0	313	0	0	0	0	48	0	0	0	0	0	0	0	0	45	0
Catalonia	56_S91		0	0	0	601	27	0	0	0	0	0	0	0	294	0	0	0	0	0	0	75	0	0	0	0	0	227	0	0	164	0	365	100	0	0	0	0	97	0	938	0	0	0	0	0	0	0	0
Catalonia	57_S8		0	0	0	0	0	0	0	0	0	0	0	0	15	0	0	0	14	32	0	0	0	0	0	0	0	27	0	0	0	0	0	127	0	0	0	0	193	0	0	0	0	0	0	0	0	20	0
Catalonia	58_S20		0	0	0	7547	0	0	0	0	0	0	0	0	0	0	0	0	276	0	137	81	0	0	0	0	0	0	0	0	0	0	0	0	0	0	0	0	0	0	0	0	0	0	0	0	0	0	0
Catalonia	59_S32		0	0	0	0	0	0	0	0	0	0	0	0	13	0	0	0	76	213	0	0	0	0	0	0	0	0	0	0	0	0	0	399	0	0	0	0	279	0	0	0	0	0	0	0	0	0	0
Catalonia	6_S61		0	0	0	809	0	0	0	0	0	0	0	0	232	0	0	0	0	0	0	33	0	0	0	0	0	120	2767	0	0	0	95	0	0	0	0	0	0	0	76	0	0	0	0	0	0	0	0
Catalonia	60_S44		0	0	0	215	5	0	0	0	0	0	5071	0	764	0	0	0	0	117	0	0	0	32	0	0	0	105	0	0	0	0	235	141	0	0	0	0	0	0	0	0	244	0	0	0	0	0	52
Catalonia	61_S56		0	0	0	155	0	0	0	0	0	0	0	0	0	0	0	0	0	0	0	0	0	0	0	0	0	0	0	0	0	0	0	61	19	0	0	0	0	0	0	0	0	0	0	0	0	0	0
Catalonia	62_S68		0	0	0	56	0	0	0	0	0	0	0	0	314	0	0	0	41	1351	0	0	0	0	0	0	0	119	0	0	0	0	0	2917	0	0	0	0	376	0	0	0	0	0	0	39	0	7	169
Catalonia	63_S80		0	0	0	137	579	0	0	0	0	0	21	0	35	0	97	0	450	2342	0	13	0	0	0	0	0	80	0	0	39	0	0	505	0	0	0	0	41	0	0	0	134	0	0	20	0	402	30
Catalonia	64_S92		0	0	0	43	0	0	0	0	0	0	0	0	52	0	0	0	0	0	0	255	0	0	0	0	0	21	0	0	0	0	0	191	0	0	0	0	0	0	677	0	0	0	0	0	0	0	0
Catalonia	65_S9		0	0	0	0	0	0	0	0	0	0	0	0	0	0	0	0	498	173	0	0	0	0	0	0	0	0	0	0	0	0	22	268	151	0	0	0	0	0	0	0	0	0	0	0	0	0	0
Catalonia	66_S21		0	0	0	19	48	0	0	0	0	0	0	0	25	0	0	0	0	0	0	126	0	0	0	0	0	190	0	0	0	0	732	75	0	0	0	0	308	0	974	0	0	0	0	0	0	0	0
Catalonia	67_S33		0	0	0	76	0	0	0	0	0	0	0	0	17	0	0	0	76	0	0	0	0	0	0	0	0	0	0	0	303	0	0	108	0	0	0	0	37	0	0	0	0	0	0	0	0	0	0
Catalonia	68_S45		0	0	0	0	0	0	0	0	0	0	0	0	0	0	0	0	384	0	449	127	0	0	0	0	0	0	0	0	0	0	0	0	118	0	0	0	0	0	0	0	0	0	0	0	0	0	0
Catalonia	69_S57		0	0	0	3307	0	0	0	0	0	0	0	0	81	0	0	0	70	0	0	244	0	0	0	0	0	25	0	0	0	0	48	495	0	0	0	0	0	0	181	0	0	0	0	0	0	0	0
Catalonia	7_S73		0	0	0	1533	13	0	0	0	0	0	0	0	494	0	0	0	9	33	0	61	0	0	0	0	0	114	2129	0	0	0	72	0	0	0	0	0	0	0	92	0	0	0	0	0	0	0	0
Catalonia	70_S69		0	0	0	523	53	0	0	0	0	0	0	0	116	0	734	0	81	0	0	15	0	0	0	0	0	301	0	0	0	0	2203	301	0	0	0	0	88	0	0	0	0	0	0	0	0	0	0
Catalonia	71_S81		0	0	0	13	0	0	0	0	0	0	0	0	0	0	0	0	24	0	0	0	0	0	0	0	0	0	0	0	0	0	0	0	0	0	0	0	0	0	0	0	0	0	0	0	104	0	0
Catalonia	72_S93		0	0	0	0	0	0	0	0	0	0	0	0	0	0	0	0	94	351	0	0	0	0	0	0	0	96	0	0	0	0	0	974	0	0	0	0	217	0	0	0	0	0	0	0	0	282	0
Catalonia	73_S10		0	0	0	20	0	0	0	0	0	0	0	0	0	0	0	0	0	0	0	0	0	0	0	0	0	0	0	0	0	0	0	1010	53	0	0	0	0	0	0	0	0	0	0	0	0	0	0
Catalonia	74_S22		0	0	0	0	0	0	0	0	0	0	0	0	0	0	0	0	0	279	0	0	0	0	0	0	0	0	0	0	0	0	0	83	39	0	0	0	0	0	0	0	0	0	0	0	0	15	0
Catalonia	75_S34		0	0	0	351	34	0	0	0	0	0	0	0	1204	0	0	0	61	100	0	0	0	61	0	0	0	99	0	0	474	0	0	1051	0	0	0	0	45	0	0	0	0	0	0	0	0	0	225
Catalonia	76_S46		0	0	0	34	0	0	0	0	0	0	0	0	49	0	0	0	0	5004	0	69	0	0	0	0	0	27	0	0	0	0	55	898	0	0	0	0	31	0	0	0	0	0	0	0	0	0	0
Catalonia	77_S58		0	0	0	1093	79	0	0	0	0	0	0	0	74	0	0	0	23	0	0	184	0	0	0	0	0	273	0	0	0	0	611	15	0	0	0	0	350	0	0	0	62	0	0	0	0	21	96
Catalonia	78_S70		0	0	0	2828	0	0	0	0	0	0	0	0	0	0	0	0	138	0	0	86	0	0	0	0	0	0	0	0	0	0	0	795	29	0	0	0	0	0	0	0	0	0	0	0	0	0	0
Catalonia	79_S82		0	0	0	5365	1781	0	0	0	0	0	0	0	227	0	0	0	593	166	0	103	0	40	0	0	0	718	0	0	0	0	618	297	45	0	0	0	91	0	0	0	0	0	0	0	0	0	276
Catalonia	8_S85		0	0	0	0	20	0	0	0	0	0	0	0	166	0	0	0	0	2686	0	178	0	0	0	0	0	370	0	0	0	0	431	1704	0	0	0	0	0	0	0	0	47	0	0	0	0	0	0
Catalonia	80_S94		0	0	0	25	0	0	0	0	0	0	0	0	211	0	0	0	0	186	0	549	0	0	0	0	0	570	0	0	0	0	3586	428	0	0	0	0	76	0	140	0	0	0	0	0	0	0	0
Catalonia	81_S11		0	0	0	0	133	0	0	0	0	0	0	0	0	0	0	0	1655	121	0	22	0	0	0	0	0	13	0	0	0	0	0	0	0	0	0	0	29	0	0	0	0	0	0	0	0	4735	0
Catalonia	82_S23		0	0	0	39	0	0	0	0	0	0	0	0	365	0	0	0	32	0	0	0	0	0	0	0	0	0	0	0	0	0	1258	0	0	0	0	0	0	0	8489	0	0	0	0	0	0	0	0
Catalonia	83_S35		0	0	0	16	0	0	0	0	0	0	0	0	0	0	116	0	140	681	0	57	0	0	0	0	0	0	0	0	0	0	0	0	36	0	0	0	0	0	0	0	0	0	0	0	0	1971	0
Catalonia	84_S47		0	0	0	339	532	0	0	0	0	0	0	0	427	0	0	0	287	0	0	215	0	0	0	0	0	48	0	0	0	0	1738	85	0	0	0	0	0	0	0	0	0	0	0	0	0	0	0
Catalonia	85_S59		0	0	0	0	74	0	0	0	0	0	0	0	43	0	0	0	157	233	0	0	0	0	0	0	0	687	0	0	0	0	0	283	0	0	0	0	249	0	0	0	0	0	0	0	0	404	0
Catalonia	86_S71		0	0	0	0	0	0	0	0	0	0	0	0	0	0	0	0	562	61	0	0	0	0	0	0	0	41	0	0	0	0	0	168	0	0	0	0	1324	0	0	0	0	0	0	0	0	44	0
Catalonia	87_S83		0	0	0	21	0	0	0	0	0	0	0	0	63	0	0	0	0	136	0	23	0	0	0	0	0	0	0	0	0	0	222	1409	0	0	0	0	21	0	0	0	0	0	0	0	0	0	0
Catalonia	88_S95		0	0	0	834	0	0	0	0	0	0	0	0	479	0	0	0	0	0	0	48	0	0	0	0	0	398	0	0	0	0	741	0	0	0	0	0	0	0	0	0	0	0	0	0	0	0	0
Catalonia	89_S12		0	0	0	237	0	0	0	0	0	0	6896	0	1422	0	0	0	0	403	0	0	0	58	0	0	0	127	0	0	0	0	621	413	0	0	0	0	12	0	21	0	167	0	0	0	0	0	67
Catalonia	9_S2		0	0	0	334	0	0	0	0	0	0	0	0	71	0	0	0	49	699	0	258	0	0	0	0	0	257	0	0	0	0	440	1801	0	0	0	0	655	0	0	0	0	0	0	0	0	156	433
Catalonia	90_S24		0	0	0	985	0	0	0	0	0	0	0	0	98	0	0	0	42	983	0	312	0	0	0	0	0	0	0	0	0	0	1098	436	0	0	0	0	150	0	0	0	0	0	0	0	0	0	46
Catalonia	91_S36		0	0	0	4333	35	0	0	0	0	0	0	0	666	0	0	0	47	608	0	477	0	22	0	0	0	882	0	0	0	0	1136	1279	0	0	0	0	140	0	0	0	63	0	0	0	0	0	192
Catalonia	92_S48		0	0	0	369	0	0	0	0	0	0	0	0	0	0	0	0	1182	0	0	5621	0	0	0	0	0	0	0	0	0	0	0	819	0	0	0	0	0	0	0	0	0	0	0	0	0	0	0
Catalonia	93_S60		0	0	0	1166	0	0	0	0	0	0	0	0	0	0	0	0	2180	0	358	0	0	0	0	0	0	0	0	0	0	0	0	0	0	0	0	0	0	0	0	0	0	0	0	0	0	0	0
Catalonia	94_S72		0	0	0	12	50	0	0	0	0	0	0	0	33	0	61	0	558	171	0	0	0	0	0	0	0	31	0	0	0	0	0	47	9	0	0	0	19	0	15	0	0	0	0	0	0	748	0
Catalonia	95_S84		0	0	0	809	0	0	0	0	0	0	0	0	577	0	0	0	0	201	0	497	0	0	0	0	0	0	0	0	0	0	131	935	0	0	0	0	0	0	0	0	85	0	0	0	0	25	0
Catalonia	96_S97		0	0	0	56	0	0	0	0	0	0	0	0	773	0	0	0	0	41	0	0	0	0	0	0	0	15	0	0	0	0	1387	52	0	0	0	0	0	0	0	0	21	0	0	0	0	0	0
Catalonia	97_S109		0	0	0	0	0	0	0	0	0	0	0	0	0	0	0	0	387	721	0	0	0	0	0	0	0	324	0	0	0	0	0	642	0	0	0	0	1177	0	0	0	0	0	0	0	0	525	0
Catalonia	98_S121		0	0	0	176	0	0	0	0	0	0	0	0	13	0	0	0	1234	0	0	1294	0	0	0	0	0	0	0	0	0	0	807	12	7	0	0	0	0	0	0	0	48	0	0	0	0	0	0
Catalonia	99_S133		0	0	0	394	259	0	0	0	0	0	0	0	41	0	0	0	30	48	0	0	0	0	0	0	0	984	0	0	0	0	274	85	0	0	0	0	1006	0	0	0	0	0	0	0	0	24	0
Mayotte	May1_S154		0	0	0	0	0	0	0	0	0	0	0	0	0	0	0	0	0	0	0	0	0	0	0	0	0	0	0	0	0	0	0	0	0	0	0	0	0	0	0	0	0	0	0	0	0	0	0
Mayotte	May10_S167		0	0	0	0	0	0	0	0	0	0	0	0	0	0	0	0	0	0	0	0	0	0	0	0	0	0	0	0	0	0	0	0	0	0	0	0	0	0	0	0	0	0	0	0	0	0	0
Mayotte	May11_S179		0	0	0	0	0	0	0	0	0	0	0	0	0	0	0	0	0	0	0	0	0	0	0	0	0	0	0	0	0	0	0	0	0	0	0	0	0	0	0	0	0	0	0	0	18	0	0
Mayotte	May12_S191		0	0	0	0	0	0	0	0	0	0	0	0	0	0	0	0	0	0	0	0	0	0	0	0	0	0	0	0	0	0	0	0	0	0	0	0	0	0	0	0	0	0	0	0	0	0	0
Mayotte	May13_S108		0	0	0	0	0	0	0	0	0	0	0	0	0	0	0	0	0	0	0	0	0	0	0	0	0	0	0	0	0	0	0	0	0	0	0	0	0	0	0	0	0	0	0	0	0	0	0
Mayotte	May14_S120		0	0	0	0	0	0	0	0	0	0	0	0	0	0	0	0	0	0	0	0	0	0	5939	0	0	0	0	0	0	0	0	0	0	0	0	0	0	0	0	0	0	0	0	0	0	0	0
Mayotte	May15_S132		0	0	0	0	0	0	0	0	0	0	0	0	0	0	0	0	0	0	0	0	0	0	11	0	0	0	0	0	0	0	0	0	0	0	0	0	0	0	0	0	0	0	0	0	3023	0	0
Mayotte	May16_S144		0	0	0	0	0	0	0	0	0	0	0	0	0	0	0	0	0	0	0	0	0	0	0	0	0	0	0	0	0	0	0	0	0	0	0	0	0	0	0	0	0	0	0	0	32	0	0
Mayotte	May17_S156		0	0	0	0	0	0	0	0	0	0	0	0	0	0	0	0	0	0	0	0	0	0	12	0	0	0	0	0	0	0	0	0	0	0	0	0	0	0	0	0	0	0	0	0	0	0	0
Mayotte	May18_S168		0	0	0	0	0	0	0	0	0	0	0	0	0	0	0	0	0	0	0	0	0	0	17	0	0	0	0	0	0	0	0	0	0	0	0	0	0	0	0	0	0	0	0	0	0	0	0
Mayotte	May19_S180		0	0	0	0	0	0	0	0	0	0	0	0	0	0	0	0	0	0	0	0	0	0	225	0	0	0	0	0	0	0	0	0	0	0	0	0	0	0	0	0	0	0	0	0	0	0	0
Mayotte	May2_S166		0	0	0	0	0	0	0	0	0	0	0	0	0	0	0	0	0	0	0	0	0	0	0	0	0	0	0	0	0	0	0	0	0	0	0	0	0	0	0	0	0	0	0	0	68	0	0
Mayotte	May20_S192		0	0	0	0	0	0	0	0	0	0	0	0	0	0	0	0	0	0	0	0	0	0	0	0	0	0	0	0	0	0	0	0	0	0	0	0	0	0	0	0	0	0	0	0	206	0	0
Mayotte	May3_S178		0	0	0	0	0	0	0	0	0	0	0	0	0	0	0	0	0	0	0	0	0	0	0	0	0	0	0	0	0	0	0	0	0	0	0	0	0	0	0	0	0	0	0	0	0	0	0
Mayotte	May4_S190		0	0	0	0	0	0	0	0	0	0	0	0	0	0	0	0	0	0	0	0	0	0	9	0	0	0	0	0	0	0	0	0	0	0	0	0	0	0	0	0	0	0	0	0	14	0	0
Mayotte	May5_S107		0	0	0	0	0	0	0	0	0	0	0	0	0	0	0	0	0	0	0	0	0	0	0	0	0	0	0	0	0	0	0	0	0	0	0	0	0	0	0	0	0	0	0	0	0	0	0
Mayotte	May6_S119		0	0	0	0	0	0	0	0	0	0	0	0	0	0	0	0	0	0	0	0	0	0	0	0	0	0	0	0	0	0	0	0	0	0	0	0	0	0	0	0	0	0	0	0	0	0	0
Mayotte	May7_S131		0	0	0	0	0	0	0	0	0	0	0	0	0	0	0	0	0	0	0	0	0	0	0	0	0	0	0	0	0	0	0	0	0	0	0	0	0	0	0	0	0	0	0	0	0	0	0
Mayotte	May8_S143		0	0	0	0	0	0	0	0	0	0	0	0	0	0	0	0	0	0	0	0	0	0	0	0	0	0	0	0	0	0	0	0	0	0	0	0	0	0	0	0	0	0	0	0	0	0	0
Mayotte	May9_S155		0	0	0	0	0	0	0	0	0	0	0	0	0	0	0	0	0	0	0	0	0	0	208	0	0	0	0	0	0	0	0	0	0	0	0	0	0	0	0	0	0	0	0	0	79	0	0
Sweden	UB-2864-1_S1		0	1173	15	0	0	20066	0	6406	23257	0	0	0	0	0	0	0	0	0	886	2225	2405	0	0	0	0	0	0	0	0	0	0	0	2800	24574	0	0	0	0	0	1091	0	0	2325	0	0	0	0
Sweden	UB-2864-10_S10		16	15301	0	0	0	0	0	3985	13	0	0	0	0	0	3511	0	21613	0	14347	880	446	0	0	0	0	0	0	0	0	0	0	0	4627	0	0	0	0	0	0	0	0	0	0	1139	0	0	0
Sweden	UB-2864-100_S94		13	16	8	0	0	11136	54435	0	0	0	0	2302	0	6722	0	0	0	0	2721	5281	0	0	0	0	0	0	0	0	0	0	0	0	0	0	0	0	0	0	0	19377	0	0	5262	0	0	0	0
Sweden	UB-2864-13_S12		0	15639	0	0	0	1894	0	5578	2882	0	0	0	0	1487	3272	0	2844	0	12362	1433	13672	0	0	0	0	0	0	0	0	0	0	0	2445	3491	0	0	0	0	0	0	0	0	753	0	0	0	0
Sweden	UB-2864-14_S13		10	1437	0	0	0	20953	0	29952	0	0	0	0	0	0	0	0	5	0	0	0	0	0	0	0	0	0	0	0	0	0	0	0	0	0	0	0	0	0	0	0	0	0	2200	0	0	0	0
Sweden	UB-2864-15_S14		21	41879	0	0	112	29903	0	6247	69603	0	0	0	0	2026	140	0	0	0	0	0	91	0	0	0	0	0	0	0	0	0	0	0	0	0	0	0	0	0	0	146	0	0	3495	0	0	0	0
Sweden	UB-2864-16_S15		0	17	0	0	0	34	0	0	0	0	0	0	0	0	0	0	0	0	1921	0	5	0	0	0	0	0	0	0	0	0	0	0	0	0	0	0	0	0	0	0	0	0	0	0	0	0	0
Sweden	UB-2864-17_S16		2428	15396	340	0	0	76247	0	2127	30626	0	0	183	0	113	1662	0	24	0	177	25	126	0	0	0	0	0	0	0	0	0	0	0	118	31	0	0	0	0	0	20	0	0	2448	39	18	0	0
Sweden	UB-2864-18_S17		67	539	0	0	0	28326	0	666	30713	0	0	33	0	89	0	0	0	0	33	38	0	0	0	0	0	0	0	0	0	0	0	0	0	0	0	0	0	0	0	29	0	0	6853	11	0	0	0
Sweden	UB-2864-19_S18		30	0	0	0	0	0	0	0	0	0	0	0	0	0	0	0	0	0	0	0	0	0	0	0	0	0	0	0	0	0	0	0	0	0	0	0	0	0	0	0	0	0	0	0	0	0	0
Sweden	UB-2864-2_S2		18	1087	10	0	0	26573	0	4641	40452	0	0	0	0	274	889	0	0	0	416	0	647	0	0	0	0	0	0	0	0	0	0	0	0	4767	0	0	0	0	0	3093	0	0	3360	0	1810	0	0
Sweden	UB-2864-20_S19		14	9318	279	0	0	74572	0	25151	28451	0	0	157	0	21	0	0	54	0	19	50	43	0	0	0	0	0	0	0	0	0	0	0	181	0	0	0	0	0	0	0	0	0	542	69	0	0	0
Sweden	UB-2864-21_S20		15	1057	0	0	0	17580	0	242	1426	0	0	0	0	77	0	0	0	0	0	0	0	0	0	0	0	0	0	0	0	0	0	0	0	0	0	0	0	0	0	0	0	0	19011	0	0	0	0
Sweden	UB-2864-23_S22		11	437	17218	0	0	3970	0	166	6185	0	0	8784	0	63	827	0	5468	0	745	2569	23	0	0	0	0	0	0	0	0	0	0	0	36964	38	0	0	0	0	0	62	0	0	19	1211	27	0	0
Sweden	UB-2864-25_S24		147	1246	0	0	0	297	0	9522	12214	0	0	2046	0	2096	690	0	1891	0	1766	1200	27865	0	0	0	0	0	0	0	0	0	0	0	4873	0	0	0	0	0	0	0	0	0	1173	2102	0	0	0
Sweden	UB-2864-26_S25		0	16027	66458	0	0	5394	0	7887	9333	0	0	1802	0	3079	6565	0	2440	0	5106	2778	611	0	0	0	0	0	0	0	0	0	0	0	618	0	0	0	0	0	0	38	0	0	1520	1582	0	0	0
Sweden	UB-2864-27_S26		14	30982	47795	0	0	16041	252	1643	6915	0	0	709	0	1584	3654	0	4002	0	3421	2379	2976	0	0	0	0	0	0	0	0	0	0	0	4050	141	0	0	0	0	0	377	0	0	452	1492	81	0	0
Sweden	UB-2864-28_S27		80	13013	81975	0	0	9245	0	377	10655	0	0	103	0	172	4753	0	3099	0	1866	2479	2134	0	0	0	0	0	0	0	0	0	0	0	6310	462	0	0	0	0	0	186	0	0	1053	1532	143	0	0
Sweden	UB-2864-29_S28		154	8408	40199	0	0	13762	0	2015	4211	0	0	3699	0	1704	251	0	977	0	1142	0	40	0	0	0	0	0	0	0	0	0	0	0	1798	31828	0	0	0	0	0	5	0	0	919	793	0	0	0
Sweden	UB-2864-3_S3		9	0	0	0	0	810	0	1688	2019	0	0	0	0	324	814	0	0	0	0	0	0	0	0	0	0	0	0	0	0	0	0	0	0	0	0	0	0	0	0	0	0	0	0	0	0	0	0
Sweden	UB-2864-30_S29		0	1160	0	0	0	1770	0	14626	496	0	0	602	0	295	724	0	1352	0	0	324	5644	0	0	0	0	0	0	0	0	0	0	0	269	69963	0	143	0	0	0	0	0	0	4976	0	59	0	0
Sweden	UB-2864-31_S30		25	656	0	0	0	7846	456	198	31576	0	0	0	0	59	1999	0	1593	0	574	22649	53753	0	0	0	0	0	0	0	0	0	0	0	6280	11284	0	0	0	0	0	162	0	0	2059	872	0	0	0
Sweden	UB-2864-32_S31		0	73603	5471	0	0	20238	0	15364	2818	0	0	0	0	8075	8197	0	12827	0	2393	1332	7812	0	0	0	0	0	0	0	0	0	0	0	387	881	0	0	0	0	0	503	0	0	1825	0	562	0	0
Sweden	UB-2864-33_S32		20	12023	0	0	0	0	0	583	1752	0	0	956	0	0	1646	0	0	0	7125	438	0	0	0	0	0	0	0	0	0	0	0	0	12578	0	0	0	0	0	0	603	0	0	0	0	3823	0	0
Sweden	UB-2864-34_S33		0	40162	50119	0	0	7073	0	2413	821	0	0	3097	0	2105	1374	0	239	0	3012	572	2193	0	0	0	0	0	0	0	0	0	0	0	6501	0	0	0	0	0	0	1116	0	0	518	11078	0	0	0
Sweden	UB-2864-35_S34		19	21717	0	0	0	6457	0	9827	16260	0	0	3516	0	704	2770	0	0	0	0	0	2689	0	0	0	0	0	0	0	0	0	0	0	1548	0	0	0	0	0	0	2059	0	0	5101	0	0	0	0
Sweden	UB-2864-36_S35		0	35687	108	0	0	1080	0	245	16411	0	0	0	0	5827	2151	0	2815	0	7572	81	944	0	0	0	0	0	0	0	0	0	0	0	7088	0	0	0	0	0	0	1100	0	0	2241	0	24	0	0
Sweden	UB-2864-37_S36		0	16824	26250	0	0	25982	0	277	4436	0	0	0	0	414	1158	0	413	0	2498	0	784	0	0	0	0	0	0	0	0	0	0	0	259	0	0	0	0	0	0	0	0	0	4881	675	0	0	0
Sweden	UB-2864-38_S37		0	1408	106	0	0	1361	0	24301	1053	0	0	26	0	16	0	0	6	0	133	0	1325	0	0	0	0	0	0	0	0	0	0	0	4626	0	0	0	0	0	0	8278	0	0	52	0	283	0	0
Sweden	UB-2864-39_S38		28	14857	0	0	0	15080	0	36	872	0	0	0	0	141	152	0	0	0	305	0	413	0	0	0	0	0	0	0	0	0	0	0	13	15	0	0	0	0	0	0	0	0	29206	0	0	0	0
Sweden	UB-2864-4_S4		0	10091	9	0	0	35162	0	2497	22624	0	0	0	0	1621	1505	0	0	0	465	0	465	0	0	0	0	0	0	0	0	0	0	0	449	269	0	0	0	0	0	1239	0	0	2485	0	167	0	0
Sweden	UB-2864-41_S39		0	27136	0	0	0	0	2363	12	0	0	0	1770	0	7187	0	0	2216	0	9241	0	6975	0	0	0	0	0	0	0	0	0	0	0	1741	0	0	0	0	0	0	0	0	0	494	2252	0	0	0
Sweden	UB-2864-42_S40		16	8228	58510	0	0	1001	22013	5613	1399	0	0	24661	0	3637	2657	0	1994	0	2922	2120	0	0	0	0	0	0	0	0	0	0	0	0	2339	0	0	0	0	0	0	0	0	0	250	1999	0	0	0
Sweden	UB-2864-43_S41		427	3467	33397	0	0	497	12972	15274	0	0	0	38133	0	1267	8921	0	1525	0	1326	5783	0	0	0	0	0	0	0	0	0	0	0	0	1993	5095	0	0	0	0	0	0	0	0	142	3633	0	0	0
Sweden	UB-2864-44_S42		0	13263	45263	0	0	0	2714	10580	301	0	0	9276	0	8996	1572	0	702	0	5963	4411	0	0	0	0	0	0	0	0	0	0	0	0	947	35	0	0	0	0	0	659	0	0	1050	3376	0	0	0
Sweden	UB-2864-45_S43		0	12230	725	0	0	81	1156	53544	0	0	0	1679	0	9928	2898	0	5818	0	11489	12720	0	0	0	0	0	0	0	0	0	0	0	0	414	0	0	0	0	0	0	391	0	0	82	6986	0	0	0
Sweden	UB-2864-46_S44		120	31076	2424	0	0	0	0	1449	0	0	0	0	0	18767	1051	0	0	0	2371	3382	0	0	0	0	0	0	0	0	0	0	0	0	0	0	0	0	0	0	0	0	0	0	0	0	0	0	0
Sweden	UB-2864-47_S45		0	4477	0	0	0	1393	2586	2551	329	0	0	340	0	1005	856	0	3470	0	171	0	0	0	0	0	0	0	0	0	0	0	0	0	0	0	0	0	0	0	0	451	0	0	2709	0	0	0	0
Sweden	UB-2864-49_S47		426	116243	74	0	0	152	6803	7379	249	0	0	49	0	5364	522	0	11	0	1975	41	46	0	0	0	0	0	0	0	0	0	0	0	84	14	0	0	0	0	0	27	0	0	49	0	0	0	0
Sweden	UB-2864-5_S5		8	0	0	0	0	0	0	831	0	0	0	0	0	0	0	0	0	0	0	0	0	0	0	0	0	0	0	0	0	0	0	0	0	7966	0	0	0	0	0	0	0	0	667	0	0	0	0
Sweden	UB-2864-50_S48		0	26507	0	0	0	0	99816	2496	0	0	0	0	0	16	0	0	0	0	79	0	28812	0	0	0	0	0	0	0	0	0	0	0	0	0	0	0	0	0	0	5402	0	0	893	0	0	0	0
Sweden	UB-2864-51_S49		37	156299	0	0	0	3802	2266	1122	0	0	0	0	0	217	1191	0	894	0	229	0	0	0	0	0	0	0	0	0	0	0	0	0	0	0	0	0	0	0	0	0	0	0	575	0	0	0	0
Sweden	UB-2864-52_S50		0	5769	0	0	0	3038	26954	2363	0	0	0	0	0	2984	17820	0	0	0	10994	7364	0	0	0	0	0	0	0	0	0	0	0	0	0	0	0	0	0	0	0	39583	0	0	364	1220	0	0	0
Sweden	UB-2864-54_S51		26	1215	10181	0	0	0	9051	0	4225	0	0	17302	0	0	647	0	0	0	256	142	0	0	0	0	0	0	0	0	0	0	0	0	0	0	0	0	0	0	0	1208	0	0	5343	194	0	0	0
Sweden	UB-2864-55_S52		0	25666	0	0	0	0	19834	0	0	0	0	0	0	1141	0	0	0	0	0	0	0	0	0	0	0	0	0	0	0	0	0	0	0	0	0	0	0	0	0	1330	0	0	0	0	0	0	0
Sweden	UB-2864-56_S53		0	4433	0	0	0	0	82882	2946	232	0	0	894	0	3988	651	0	923	0	1681	0	361	0	0	0	0	0	0	0	0	0	0	0	0	961	0	0	0	0	0	1057	0	0	1133	0	0	0	0
Sweden	UB-2864-57_S54		1712	1690	246	0	0	9223	180	124	6665	0	0	114	0	101	90	0	65	0	20	3174	194	0	0	0	0	0	0	0	0	0	0	0	263	63	0	0	0	0	0	54	0	0	182	13	0	0	0
Sweden	UB-2864-6_S6		30	9101	0	0	0	20520	0	17586	6378	0	0	0	0	0	0	0	0	0	0	0	973	0	0	0	0	0	0	0	0	0	0	0	0	0	0	0	0	0	0	102	0	0	2137	0	0	0	0
Sweden	UB-2864-60_S55		5395	43409	33719	0	0	0	22	1017	0	0	0	1113	0	2183	2530	0	0	0	1367	0	0	0	0	0	0	0	0	0	0	0	0	0	0	0	0	0	0	0	0	0	0	0	0	8971	0	0	0
Sweden	UB-2864-61_S56		223357	109	3821	0	0	0	1577	52	0	0	0	257	0	1376	1139	0	687	0	84	0	0	0	0	0	0	0	0	0	0	0	0	0	0	0	0	1762	0	0	0	0	0	0	0	891	0	0	0
Sweden	UB-2864-62_S57		156774	358	26676	0	0	0	2931	116	0	0	0	41	0	570	338	0	385	0	618	235	27	0	0	0	0	0	0	0	0	0	0	0	131	0	0	14	0	0	0	52	0	0	814	263	0	0	0
Sweden	UB-2864-63_S58		218668	625	589	0	0	0	1321	110	0	0	0	0	0	914	617	0	235	0	698	105	3010	0	0	0	0	0	0	0	0	0	0	0	57	119	0	0	0	0	0	0	0	0	0	248	0	0	0
Sweden	UB-2864-64_S59		12747	10599	37253	0	0	0	10322	14	21	0	0	3279	0	2696	3779	0	0	0	2465	0	3107	0	0	0	0	0	0	0	0	0	0	0	844	272	0	4584	0	0	0	0	0	0	322	4874	0	0	0
Sweden	UB-2864-65_S60		71787	19432	8340	0	0	0	11802	251	30	0	0	10139	0	3059	849	0	28	0	1362	0	100	0	0	0	0	0	0	0	0	0	0	0	40	32	0	650	0	0	0	0	0	0	1826	0	0	0	0
Sweden	UB-2864-66_S61		22169	58	0	0	0	165	1280	7885	1929	0	0	0	0	5681	765	0	1273	0	2733	71	3687	0	0	0	0	0	0	0	0	0	0	0	479	0	0	0	0	0	0	0	0	0	287	8154	0	0	0
Sweden	UB-2864-67_S62		190219	2244	10048	0	0	251	2452	63	610	0	0	308	0	1920	74	0	0	0	259	0	38	0	0	0	0	0	0	0	0	0	0	0	0	0	0	22	0	0	0	0	0	0	315	59	0	0	0
Sweden	UB-2864-68_S63		41836	2435	3709	0	0	0	5353	9967	0	0	0	41	0	1846	15436	0	3423	0	1520	199	227	0	0	0	0	0	0	0	0	0	0	0	1229	0	0	326	0	0	0	220	0	0	10	14440	0	0	0
Sweden	UB-2864-69_S64		36022	317	156	0	0	790	65	61	341	0	0	91	0	3823	25	0	13	0	6159	0	96	0	0	0	0	0	0	0	0	0	0	0	120	19	0	0	0	0	0	2541	0	0	587	3542	0	0	0
Sweden	UB-2864-7_S7		0	16602	8	0	0	23262	0	66838	4870	0	0	0	0	83	86	0	0	0	81	23	32	0	0	0	0	0	0	0	0	0	0	0	18	180	0	0	0	0	0	34	0	0	1042	0	0	0	0
Sweden	UB-2864-70_S65		9105	1446	24	0	0	0	0	0	17	0	0	753	0	1426	0	0	2872	0	6264	532	2165	0	0	0	0	0	0	0	0	0	0	0	0	0	0	7590	0	0	0	2800	0	0	0	0	586	0	0
Sweden	UB-2864-71_S66		123477	14423	6755	0	0	0	18345	1418	0	0	0	85	0	1812	14402	0	3114	0	617	3010	0	0	0	0	0	0	0	0	0	0	0	0	802	0	0	0	0	0	0	0	0	0	0	2086	0	0	0
Sweden	UB-2864-72_S67		143490	1504	21820	0	0	0	1488	87	0	0	0	1665	0	2916	350	0	0	0	1746	0	0	0	0	0	0	0	0	0	0	0	0	0	202	0	0	0	0	0	0	581	0	0	32	92	0	0	0
Sweden	UB-2864-73_S68		0	901	0	0	0	4	0	0	0	0	0	0	0	3693	0	0	0	0	1436	0	0	0	0	0	0	0	0	0	0	0	0	0	0	0	0	0	0	0	0	0	0	0	0	0	0	0	0
Sweden	UB-2864-74_S69		0	1482	33	0	0	0	64	6230	0	0	0	1016	0	2859	306	0	0	0	7309	0	0	0	0	0	0	0	0	0	0	0	0	0	1118	0	0	0	0	0	0	21296	0	0	0	447	0	0	0
Sweden	UB-2864-76_S70		129620	216	23815	0	0	0	4085	41	0	0	0	0	0	312	2967	0	1032	0	170	0	50	0	0	0	0	0	0	0	0	0	0	0	328	0	0	1983	0	0	0	31	0	0	42	698	0	0	0
Sweden	UB-2864-77_S71		68951	3257	4942	0	0	0	1876	1286	0	0	0	891	0	3941	29380	0	3667	0	495	3165	59	0	0	0	0	0	0	0	0	0	0	0	528	0	0	0	0	0	0	30	0	0	15	3057	0	0	0
Sweden	UB-2864-78_S72		196727	0	2141	0	0	0	4806	0	172	0	0	0	0	1287	0	0	0	0	331	0	0	0	0	0	0	0	0	0	0	0	0	0	318	0	0	0	0	0	0	0	0	0	0	0	0	0	0
Sweden	UB-2864-79_S73		56779	970	9405	0	0	0	4664	1587	0	0	0	0	0	1987	4633	0	2599	0	218	0	0	0	0	0	0	0	0	0	0	0	0	0	188	0	0	0	0	0	0	0	0	0	75	4534	0	0	0
Sweden	UB-2864-8_S8		20	29579	0	0	0	15427	0	2484	4077	0	0	0	0	196	80	0	0	0	10707	1195	1967	0	0	0	0	0	0	0	0	0	0	0	0	6418	0	0	0	0	0	583	0	0	3658	0	0	0	0
Sweden	UB-2864-80_S74		6926	6333	8173	0	0	0	0	0	0	0	0	0	0	0	0	0	0	0	1814	0	0	0	0	0	0	0	0	0	0	0	0	0	0	0	0	0	0	0	0	787	0	0	0	0	0	0	0
Sweden	UB-2864-81_S75		168171	123	103	0	0	1248	1163	211	153	0	0	340	0	438	90	0	83	0	294	0	72	0	0	0	0	0	0	0	0	0	0	0	76	0	0	0	0	0	0	0	0	0	70	199	0	0	0
Sweden	UB-2864-82_S76		76019	4159	0	0	0	0	0	0	0	0	0	0	0	6179	0	0	0	0	2075	0	17973	0	0	0	0	0	0	0	0	0	0	0	0	0	0	0	0	0	0	0	0	0	0	9969	0	0	0
Sweden	UB-2864-83_S77		70427	14825	353	0	0	0	5	0	0	0	0	2822	0	1273	1161	0	0	0	0	0	3172	0	0	0	0	0	0	0	0	0	0	0	0	0	0	0	0	0	0	0	0	0	0	0	0	0	0
Sweden	UB-2864-84_S78		81328	0	2711	0	0	0	2707	0	0	0	0	0	0	11062	5940	0	0	0	0	0	0	0	0	0	0	0	0	0	0	0	0	0	0	4250	0	0	0	0	0	0	0	0	0	0	0	0	0
Sweden	UB-2864-85_S79		8703	11033	0	0	0	5693	0	0	0	0	0	5148	0	1420	1480	0	0	0	0	3045	0	0	0	0	0	0	0	0	0	0	0	0	0	0	0	0	0	0	0	5223	0	0	0	1685	0	0	0
Sweden	UB-2864-86_S80		4552	0	0	0	0	0	673	0	0	0	0	0	0	3946	1076	0	0	0	0	0	0	0	0	0	0	0	0	0	0	0	0	0	0	0	0	0	0	0	0	0	0	0	0	0	0	0	0
Sweden	UB-2864-87_S81		8936	15890	9251	0	0	859	0	11	677	0	0	77131	0	9923	855	0	208	0	879	225	0	0	0	0	0	0	0	0	0	0	0	0	5557	0	0	30	0	0	0	5	0	0	43	2964	0	0	0
Sweden	UB-2864-88_S82		96365	483	188	0	0	0	0	27	0	0	0	1367	0	757	0	0	0	0	53	146	0	0	0	0	0	0	0	0	0	0	0	0	196	2686	0	0	0	0	0	0	0	0	22	1776	0	0	0
Sweden	UB-2864-89_S83		0	14711	3753	0	0	10	0	0	0	0	0	7575	0	1625	0	0	0	0	0	3696	0	0	0	0	0	0	0	0	0	0	0	0	2083	0	0	0	0	0	0	0	0	0	0	8692	0	0	0
Sweden	UB-2864-9_S9		19	1973	11	0	0	120	0	637	127	0	0	0	0	9	11921	0	31367	0	851	0	20	0	0	0	0	0	0	0	0	0	0	0	11	0	0	0	0	0	0	0	0	0	11	0	1063	0	0
Sweden	UB-2864-90_S84		1411	0	0	0	0	4	0	0	0	0	0	0	0	11859	0	0	0	0	284	0	0	0	0	0	0	0	0	0	0	0	0	0	0	0	0	0	0	0	0	0	0	0	1055	0	0	0	0
Sweden	UB-2864-91_S85		44568	2340	0	0	0	14305	2993	836	828	0	0	1339	0	5924	672	0	0	0	2567	0	0	0	0	0	0	0	0	0	0	0	0	0	464	0	0	0	0	0	0	2549	0	0	0	0	0	0	0
Sweden	UB-2864-92_S86		96385	2615	236	0	0	12757	618	2343	2419	0	0	1633	0	3532	1710	0	57	0	166	0	0	0	0	0	0	0	0	0	0	0	0	0	302	0	0	0	0	0	0	0	0	0	1116	508	0	0	0
Sweden	UB-2864-94_S88		15	15215	0	0	0	0	0	1493	71	0	0	9616	0	10411	0	0	12	0	6726	0	2936	0	0	0	0	0	0	0	0	0	0	0	6266	0	0	0	0	0	0	0	0	0	5	0	0	0	0
Sweden	UB-2864-95_S89		0	1960	3476	0	0	0	0	0	0	0	0	14862	0	0	0	0	0	0	0	0	0	0	0	0	0	0	0	0	0	0	0	0	0	0	0	0	0	0	0	0	0	0	917	0	0	0	0
Sweden	UB-2864-96_S90		20	63965	4831	0	0	0	29710	3813	0	0	0	0	0	43604	0	0	0	0	5255	0	0	0	0	0	0	0	0	0	0	0	0	0	0	0	0	0	0	0	0	1258	0	0	0	0	0	0	0
Sweden	UB-2864-97_S91		8935	24530	0	0	0	0	2755	0	0	0	0	6092	0	3996	3634	0	0	0	8671	1891	0	0	0	0	0	0	0	0	0	0	0	0	0	0	0	0	0	0	0	13470	0	0	0	0	0	0	0
Sweden	UB-2864-98_S92		615	8302	9364	0	0	471	53	5971	240	0	0	9780	0	1101	60	0	2269	0	869	154	177	0	0	0	0	0	0	0	0	0	0	0	9731	168	0	29	0	0	0	112	0	0	127	4083	0	0	0
Sweden	UB-2864-99_S93		0	8583	2124	0	0	2526	3127	0	0	0	0	4577	0	2702	0	0	0	0	0	0	0	0	0	0	0	0	0	0	0	0	0	0	0	0	0	0	0	0	0	0	0	0	0	921	0	0	0
Sweden	MK-diatom-1_S1		0	2605	2955	0	0	0	189	98	0	0	0	438	0	552	4200	0	45	0	862	0	56	0	0	0	0	0	0	0	0	0	0	0	0	0	0	0	0	0	0	264	0	0	78	605	0	0	0
Sweden	MK-diatom-10_S10		0	2408	25	0	0	0	11562	0	0	0	0	4035	0	337	0	0	0	0	68	0	0	0	0	0	0	0	0	0	0	0	0	0	0	0	0	0	0	0	0	55	0	0	7725	0	0	0	0
Sweden	MK-diatom-100_S100		508	2007	764	0	0	0	24	653	0	0	0	460	0	743	1458	0	31	0	392	324	30	0	0	0	0	0	0	0	0	0	0	0	451	0	0	0	0	0	0	0	0	0	0	115	0	0	0
Sweden	MK-diatom-101_S101		1048	0	129	0	0	0	277	78	188	0	0	30	0	0	107	0	0	0	43	0	0	0	0	0	0	0	0	0	0	0	0	0	0	166	0	0	0	0	0	0	0	0	120	0	0	0	0
Sweden	MK-diatom-102_S102		1324	343	789	0	0	0	119	629	0	0	0	723	0	294	263	0	107	0	140	0	0	0	0	0	0	0	0	0	0	0	0	0	328	52	0	0	0	0	0	0	0	0	0	239	0	0	0
Sweden	MK-diatom-103_S103		0	7637	0	0	0	0	0	111	15	0	0	208	0	320	28	0	0	0	1106	0	317	0	0	0	0	0	0	0	0	0	0	28	0	0	0	0	0	0	0	162	0	0	0	125	0	0	0
Sweden	MK-diatom-104_S104		1632	441	69	0	0	0	75	161	69	0	0	57	0	28	409	0	0	0	115	0	27	0	0	0	0	0	0	0	0	0	0	0	0	51	0	0	0	0	0	31	0	0	16	35	0	0	0
Sweden	MK-diatom-107_S107		3112	1960	181	0	0	0	57	76	115	0	0	2443	0	166	205	0	54	0	166	226	70	0	0	0	0	0	0	0	0	0	0	0	346	0	0	0	0	0	0	26	0	0	0	26	0	0	0
Sweden	MK-diatom-108_S108		501	2163	350	0	0	56	28	285	19	0	0	176	0	274	561	0	78	0	0	70	39	0	0	0	0	0	0	0	0	0	0	0	100	0	0	0	0	0	0	0	0	0	10	0	0	0	0
Sweden	MK-diatom-109_S109		0	1184	175	0	0	0	8	131	0	0	0	218	0	544	207	0	33	0	208	2527	0	0	0	0	0	0	0	0	0	0	0	0	74	0	0	0	0	0	0	73	0	0	0	24	0	0	0
Sweden	MK-diatom-11_S11		0	2225	57	0	0	0	10	0	0	0	0	333	0	133	35	0	461	0	452	84	0	0	0	0	0	0	0	0	0	0	0	0	0	0	0	956	0	0	0	103	0	0	0	0	0	0	0
Sweden	MK-diatom-110_S110		0	1614	11448	0	0	150	81	0	0	0	0	2747	0	509	13	0	0	0	175	0	0	0	0	0	0	0	0	0	0	0	0	0	0	0	0	0	0	0	0	252	0	0	72	87	0	0	0
Sweden	MK-diatom-111_S111		391	0	8910	0	0	0	0	7	0	0	0	96	0	0	21	0	0	0	0	0	0	0	0	0	0	0	0	0	0	0	0	0	26	0	0	0	0	0	0	0	0	0	0	0	0	0	0
Sweden	MK-diatom-113_S113		7850	827	129	0	0	0	35	157	0	0	0	717	0	55	817	0	65	0	120	0	0	0	0	0	0	0	0	0	0	0	0	0	60	0	0	0	0	0	0	15	0	0	0	0	0	0	0
Sweden	MK-diatom-114_S114		780	3808	0	0	0	5825	7804	173	0	0	0	97	0	1434	0	0	0	0	0	0	0	0	0	0	0	0	0	0	0	0	0	0	0	0	0	0	0	0	0	0	0	0	655	0	0	0	0
Sweden	MK-diatom-115_S115		0	34	0	0	0	0	0	437	12	0	0	0	0	0	83	0	1027	0	214	852	0	0	0	0	0	0	0	0	0	0	0	0	110	0	0	0	0	0	0	0	0	0	0	33	0	0	0
Sweden	MK-diatom-116_S116		0	7959	0	0	0	6492	0	18	1119	0	0	0	0	0	0	0	0	0	101	0	0	0	0	0	0	0	0	0	0	0	0	0	0	0	0	0	0	0	0	174	0	0	11	0	0	0	0
Sweden	MK-diatom-118_S118		0	66	0	0	0	24	0	876	717	0	0	61	0	0	0	0	572	0	475	652	28	0	0	0	0	0	0	0	0	0	0	0	377	0	0	0	0	0	0	29	0	0	0	214	0	0	0
Sweden	MK-diatom-119_S119		0	81	0	0	0	0	0	820	377	0	0	0	0	0	64	0	167	0	198	0	0	0	0	0	0	0	0	0	0	0	0	0	134	0	0	0	0	0	0	109	0	0	0	0	0	0	0
Sweden	MK-diatom-12_S12		139	228	9574	0	0	25	180	30	136	0	0	114	0	27	233	0	80	0	0	0	32	0	0	0	0	0	0	0	0	0	0	0	0	0	0	10014	0	0	0	0	0	0	0	28	0	0	0
Sweden	MK-diatom-120_S120		0	234	0	0	0	0	0	957	65	0	0	690	0	45	0	0	413	0	321	155	194	0	0	0	0	0	0	0	0	0	0	0	450	0	0	0	0	0	0	62	0	0	0	296	0	0	0
Sweden	MK-diatom-121_S121		0	1227	0	0	0	22	0	22	671	0	0	1959	0	0	0	0	137	0	300	400	64	0	0	0	0	0	0	0	0	0	0	0	231	0	0	0	0	0	0	145	0	0	0	0	42	0	0
Sweden	MK-diatom-123_S123		0	23	0	0	0	0	0	143	78	0	0	47	0	0	0	0	334	0	118	192	0	0	0	0	0	0	0	0	0	0	0	0	103	0	0	0	0	0	0	0	0	0	0	26	0	0	0
Sweden	MK-diatom-125_S125		0	32	0	0	0	0	0	116	24	0	0	0	0	0	119	0	182	0	137	609	0	0	0	0	0	0	0	0	0	0	0	0	253	0	0	0	0	0	0	0	0	0	0	0	0	0	0
Sweden	MK-diatom-127_S127		0	167	0	0	0	6	0	61	0	0	0	23	0	180	0	0	79	0	392	369	634	0	0	0	0	0	0	0	0	0	0	0	99	0	0	0	0	0	0	110	0	0	0	0	0	0	0
Sweden	MK-diatom-128_S128		0	139	0	0	0	0	0	140	350	0	0	91	0	0	0	0	102	0	181	200	0	0	0	0	0	0	0	0	0	0	0	0	272	0	0	0	0	0	0	17	0	0	0	0	0	0	0
Sweden	MK-diatom-129_S129		0	614	0	0	0	426	0	86	795	0	0	0	0	0	0	0	0	0	0	432	0	0	0	0	0	0	0	0	0	0	0	0	0	0	0	0	0	0	0	2924	0	0	0	0	158	0	0
Sweden	MK-diatom-13_S13		109	166	1814	0	0	0	31	0	0	0	0	0	0	111	1455	0	0	0	80	70	0	0	0	0	0	0	0	0	0	0	0	0	0	0	0	48283	0	0	0	21	0	0	0	109	0	0	0
Sweden	MK-diatom-130_S130		0	219	0	0	0	137	0	39	3297	0	0	0	0	0	0	0	56	0	171	94	19	0	0	0	0	0	0	0	0	0	0	0	37	0	0	0	0	0	0	0	0	0	87	0	0	0	0
Sweden	MK-diatom-131_S131		0	434	0	0	0	0	0	316	34	0	0	0	0	29	146	0	988	0	348	318	6	0	0	0	0	0	0	0	0	0	0	0	1569	0	0	0	0	0	0	10	0	0	0	0	0	0	0
Sweden	MK-diatom-132_S132		0	93	0	0	0	22	0	288	233	0	0	178	0	42	0	0	346	0	138	153	48	0	0	0	0	0	0	0	0	0	0	0	453	0	0	0	0	0	0	50	0	0	0	0	0	0	0
Sweden	MK-diatom-133_S133		0	110	0	0	0	0	0	249	106	0	0	365	0	0	0	0	290	0	65	556	28	0	0	0	0	0	0	0	0	0	0	0	834	0	0	0	0	0	0	71	0	0	0	0	0	0	0
Sweden	MK-diatom-135_S135		0	1914	0	0	0	2112	0	160	153	0	0	0	0	99	0	0	0	0	748	333	0	0	0	0	0	0	0	0	0	0	0	0	0	73	0	0	0	0	0	0	0	0	162	0	0	0	0
Sweden	MK-diatom-136_S136		0	0	0	0	0	872	0	50	7331	0	0	0	0	0	0	0	0	0	0	0	0	0	0	0	0	0	0	0	0	0	0	0	0	0	0	0	0	0	0	29	0	0	0	0	0	0	0
Sweden	MK-diatom-137_S137		0	178	0	0	0	1984	0	403	1381	0	0	0	0	53	0	0	0	0	0	0	25	0	0	0	0	0	0	0	0	0	0	0	0	0	0	0	0	0	0	0	0	0	101	0	0	0	0
Sweden	MK-diatom-138_S138		0	513	0	0	0	4077	0	240	19592	0	0	0	0	0	0	0	0	0	0	0	0	0	0	0	0	0	0	0	0	0	0	0	0	0	0	0	0	0	0	0	0	0	4	0	0	0	0
Sweden	MK-diatom-139_S139		0	3941	0	0	0	77	0	145	579	0	0	0	0	0	0	0	0	0	0	0	0	0	0	0	0	0	0	0	0	0	0	0	0	0	0	0	0	0	0	0	0	0	0	0	0	0	0
Sweden	MK-diatom-14_S14		0	172	1856	0	0	0	38	51	0	0	0	0	0	291	1867	0	216	0	71	0	0	0	0	0	0	0	0	0	0	0	0	0	112	0	0	21754	0	0	0	16	0	0	0	315	0	0	0
Sweden	MK-diatom-140_S140		0	103	0	0	0	409	0	3082	2078	0	0	0	0	0	0	0	0	0	0	0	0	0	0	0	0	0	0	0	0	0	0	0	0	0	0	0	0	0	0	0	0	0	138	0	0	0	0
Sweden	MK-diatom-141_S141		0	30	0	0	0	1460	0	72	3234	0	0	0	0	0	0	0	0	0	147	90	0	0	0	0	0	0	0	0	0	0	0	0	0	32	0	0	0	0	0	0	0	0	262	0	0	0	0
Sweden	MK-diatom-142_S142		0	29	0	0	0	2312	0	115	176	0	0	0	0	0	0	0	0	0	20	29	57	0	0	0	0	0	0	0	0	0	0	0	29	0	0	0	0	0	0	0	0	0	14	0	31	0	0
Sweden	MK-diatom-144_S144		0	325	0	0	0	0	0	1319	379	0	0	0	0	0	84	0	658	0	143	3424	779	0	0	0	0	0	0	0	0	0	0	0	173	0	0	0	0	0	0	48	0	0	198	0	88	0	0
Sweden	MK-diatom-145_S145		0	0	0	0	0	81	0	293	1139	0	0	0	0	0	0	0	340	0	0	0	65	0	0	0	0	0	0	0	0	0	0	0	60	0	0	0	0	0	0	0	0	0	232	0	113	0	0
Sweden	MK-diatom-146_S146		0	916	0	0	0	4306	0	372	7184	0	0	0	0	87	0	0	0	0	758	0	0	0	0	0	0	0	0	0	0	0	0	0	733	0	0	0	0	0	0	200	0	0	76	0	0	0	0
Sweden	MK-diatom-147_S147		0	147	0	0	0	0	0	1021	38	0	0	0	0	0	56	0	93	0	102	1106	171	0	0	0	0	0	0	0	0	0	0	0	0	0	0	0	0	0	0	40	0	0	13	0	47	0	0
Sweden	MK-diatom-148_S148		0	2576	0	0	0	2424	0	87	2284	0	0	0	0	227	0	0	0	0	290	0	0	0	0	0	0	0	0	0	0	0	0	0	0	0	0	0	0	0	0	59	0	0	175	0	0	0	0
Sweden	MK-diatom-149_S149		0	337	0	0	0	365	0	73	1063	0	0	0	0	18	0	0	0	0	209	426	141	0	0	0	0	0	0	0	0	0	0	0	331	0	0	0	0	0	0	0	0	0	72	0	0	0	0
Sweden	MK-diatom-15_S15		0	75	3455	0	0	0	15	35	0	0	0	0	0	300	1305	0	160	0	119	0	0	0	0	0	0	0	0	0	0	0	0	0	43	0	0	24353	0	0	0	0	0	0	0	152	0	0	0
Sweden	MK-diatom-150_S150		0	100	0	0	0	2046	0	27	1231	0	0	0	0	0	0	0	0	0	44	123	41	0	0	0	0	0	0	0	0	0	0	0	0	0	0	0	0	0	0	18	0	0	614	0	0	0	0
Sweden	MK-diatom-151_S151		0	468	0	0	0	4394	0	923	2794	0	0	0	0	0	0	0	0	0	0	0	0	0	0	0	0	0	0	0	0	0	0	0	0	0	0	0	0	0	0	0	0	0	1281	0	0	0	0
Sweden	MK-diatom-152_S152		0	568	0	0	0	1388	0	902	745	0	0	0	0	0	39	0	0	0	440	535	2513	0	0	0	0	0	0	0	0	0	0	0	0	45	0	0	0	0	0	0	0	0	23	0	0	0	0
Sweden	MK-diatom-154_S154		0	1456	0	0	0	432	0	1166	373	0	0	67	0	126	363	0	5	0	50	156	152	0	0	0	0	0	0	0	0	0	0	0	706	0	0	0	0	0	0	0	0	0	209	0	0	0	0
Sweden	MK-diatom-155_S155		0	77	0	0	0	29	0	724	2413	0	0	0	0	128	0	0	161	0	0	0	0	0	0	0	0	0	0	0	0	0	0	0	86	234	0	0	0	0	0	0	0	0	256	0	374	0	0
Sweden	MK-diatom-156_S156		0	274	0	0	0	1747	0	101	0	0	0	0	0	0	0	0	0	0	0	0	0	0	0	0	0	0	0	0	0	0	0	0	0	0	0	0	0	0	0	0	0	0	94	0	0	0	0
Sweden	MK-diatom-157_S157		0	684	0	0	0	242	0	10564	1414	0	0	0	0	140	0	0	0	0	307	0	0	0	0	0	0	0	0	0	0	0	0	0	0	0	0	0	0	0	0	41	0	0	114	0	0	0	0
Sweden	MK-diatom-16_S16		0	90	609	0	0	0	200	371	0	0	0	130	0	286	1528	0	125	0	37	0	0	0	0	0	0	0	0	0	0	0	0	0	58	0	0	3962	0	0	0	0	0	0	42	154	0	0	0
Sweden	MK-diatom-17_S17		0	33	26888	0	0	0	57	446	0	0	0	646	0	186	364	0	0	0	52	0	0	0	0	0	0	0	0	0	0	0	0	0	0	0	0	8153	0	0	0	0	0	0	0	32	0	0	0
Sweden	MK-diatom-18_S18		0	0	4912	0	0	0	69	815	0	0	0	130	0	186	1100	0	328	0	0	0	0	0	0	0	0	0	0	0	0	0	0	0	33	0	0	1058	0	0	0	0	0	0	25	248	0	0	0
Sweden	MK-diatom-19_S19		0	11581	79	0	0	0	1174	0	0	0	0	0	0	180	131	0	0	0	26	0	0	0	0	0	0	0	0	0	0	0	0	0	0	0	0	0	0	0	0	253	0	0	0	0	0	0	0
Sweden	MK-diatom-2_S2		0	27537	1046	0	0	0	278	21	0	0	0	1025	0	5556	12666	0	49	0	1921	112	203	0	0	0	0	0	0	0	0	0	0	0	99	0	0	0	0	0	0	0	0	0	5	564	0	0	0
Sweden	MK-diatom-20_S20		0	164	1101	0	0	4	0	53	0	0	0	55	0	811	1132	0	32	0	86	0	207	0	0	0	0	0	0	0	0	0	0	0	22	0	0	0	0	0	0	0	0	0	0	598	0	0	0
Sweden	MK-diatom-21_S21		0	81	2621	0	0	0	20	340	0	0	0	121	0	536	3312	0	62	0	188	0	0	0	0	0	0	0	0	0	0	0	0	0	46	0	0	0	0	0	0	75	0	0	101	165	0	0	0
Sweden	MK-diatom-22_S22		1970	125	4225	0	0	0	120	383	0	0	0	92	0	1981	870	0	106	0	1032	0	22	0	0	0	0	0	0	0	0	0	0	0	60	0	0	0	0	0	0	0	0	0	57	0	0	0	0
Sweden	MK-diatom-23_S23		589	409	407	0	0	0	0	732	0	0	0	274	0	10237	384	0	73	0	776	166	0	0	0	0	0	0	0	0	0	0	0	0	44	0	0	0	0	0	0	0	0	0	10	766	0	0	0
Sweden	MK-diatom-24_S24		1813	44	2830	0	0	0	22	14	0	0	0	94	0	0	1249	0	104	0	0	0	0	0	0	0	0	0	0	0	0	0	0	0	100	0	0	0	0	0	0	0	0	0	0	406	0	0	0
Sweden	MK-diatom-25_S25		822	29	619	0	0	0	0	58	0	0	0	0	0	265	2227	0	0	0	135	0	167	0	0	0	0	0	0	0	0	0	0	0	0	0	0	0	0	0	0	0	0	0	0	70	0	0	0
Sweden	MK-diatom-26_S26		7708	664	17845	0	0	0	479	151	63	0	0	1579	0	494	0	0	0	0	242	57	0	0	0	0	0	0	0	0	0	0	0	0	99	0	0	74	0	0	0	51	0	0	55	113	0	0	0
Sweden	MK-diatom-27_S27		261	391	23543	0	0	0	32	0	0	0	0	172	0	63	0	0	0	0	21	0	0	0	0	0	0	0	0	0	0	0	0	0	233	0	0	0	0	0	0	0	0	0	0	0	0	0	0
Sweden	MK-diatom-28_S28		0	8173	0	0	0	0	646	10	0	0	0	0	0	204	0	0	0	0	200	0	0	0	0	0	0	0	0	0	0	0	0	0	0	0	0	0	0	0	0	268	0	0	582	0	0	0	0
Sweden	MK-diatom-285_S285		2414	197	980	0	0	0	1197	0	438	0	0	0	0	577	1177	0	0	0	2596	0	1294	0	0	0	0	0	0	0	0	0	0	0	268	0	0	15706	0	0	0	0	0	0	65	449	0	0	0
Sweden	MK-diatom-286_S286		1225	915	674	0	0	0	0	301	480	0	0	1171	0	204	2778	0	159	0	2755	539	0	0	0	0	0	0	0	0	0	0	0	0	2110	0	0	0	0	0	0	0	0	0	0	809	0	0	0
Sweden	MK-diatom-287_S287		0	647	0	0	0	5818	0	6643	1333	0	0	0	0	0	0	0	0	0	0	245	0	0	0	0	0	0	0	0	0	0	0	0	0	0	0	0	0	0	0	188	0	0	164	0	0	0	0
Sweden	MK-diatom-29_S29		0	6003	38	0	0	0	0	0	0	0	0	410	0	701	0	0	0	0	77	0	0	0	0	0	0	0	0	0	0	0	0	0	0	0	0	19	0	0	0	50	0	0	10	29	0	0	0
Sweden	MK-diatom-3_S3		118	8920	165	0	0	0	264	132	0	0	0	833	0	3096	32	0	0	0	1313	58	206	0	0	0	0	0	0	0	0	0	0	0	23	14	0	0	0	0	0	47	0	0	9	0	0	0	0
Sweden	MK-diatom-30_S30		0	4051	704	0	0	0	208	49	0	0	0	1246	0	1340	34	0	0	0	878	0	485	0	0	0	0	0	0	0	0	0	0	0	40	0	0	0	0	0	0	53	0	0	143	47	0	0	0
Sweden	MK-diatom-31_S31		3598	5213	1861	0	0	0	0	100	0	0	0	763	0	111	0	0	0	0	439	59	0	0	0	0	0	0	0	0	0	0	0	0	64	0	0	0	0	0	0	37	0	0	17	0	0	0	0
Sweden	MK-diatom-32_S32		0	2415	5451	0	0	0	158	0	0	0	0	1001	0	911	19	0	0	0	312	0	0	0	0	0	0	0	0	0	0	0	0	0	77	0	0	0	0	0	0	43	0	0	110	63	0	0	0
Sweden	MK-diatom-33_S33		0	3414	2378	0	0	0	162	0	0	0	0	812	0	513	0	0	0	0	641	0	0	0	0	0	0	0	0	0	0	0	0	0	0	0	0	0	0	0	0	42	0	0	150	39	0	0	0
Sweden	MK-diatom-34_S34		0	367	6473	0	0	0	206	0	0	0	0	1085	0	2295	32	0	0	0	745	0	0	0	0	0	0	0	0	0	0	0	0	0	79	0	0	0	0	0	0	0	0	0	1267	259	0	0	0
Sweden	MK-diatom-35_S35		0	934	16719	0	0	0	98	0	0	0	0	1740	0	315	109	0	0	0	305	0	0	0	0	0	0	0	0	0	0	0	0	0	130	0	0	47	0	0	0	52	0	0	6	92	0	0	0
Sweden	MK-diatom-36_S36		2007	2724	1949	0	0	0	183	0	0	0	0	399	0	2662	538	0	85	0	1204	0	0	0	0	0	0	0	0	0	0	0	0	0	155	0	0	0	0	0	0	112	0	0	0	521	0	0	0
Sweden	MK-diatom-37_S37		0	17096	23121	0	0	0	87	7	0	0	0	1116	0	921	137	0	157	0	761	0	0	0	0	0	0	0	0	0	0	0	0	0	131	0	0	0	0	0	0	71	0	0	51	252	0	0	0
Sweden	MK-diatom-38_S38		0	7008	2512	0	0	0	14	0	0	0	0	190	0	2526	0	0	0	0	225	0	0	0	0	0	0	0	0	0	0	0	0	0	0	0	0	0	0	0	0	0	0	0	0	0	0	0	0
Sweden	MK-diatom-39_S39		0	1150	2117	0	0	0	177	0	0	0	0	1063	0	604	0	0	45	0	258	0	0	0	0	0	0	0	0	0	0	0	0	0	0	0	0	56	0	0	0	0	0	0	1534	251	0	0	0
Sweden	MK-diatom-4_S4		1860	1340	21823	0	0	0	644	0	36	0	0	548	0	957	167	0	0	0	183	0	0	0	0	0	0	0	0	0	0	0	0	0	0	0	0	0	0	0	0	84	0	0	480	0	0	0	0
Sweden	MK-diatom-40_S40		14078	876	656	0	0	0	80	25	23	0	0	638	0	1201	173	0	0	0	47	186	0	0	0	0	0	0	0	0	0	0	0	0	27	0	0	0	0	0	0	0	0	0	0	20	0	0	0
Sweden	MK-diatom-41_S41		4557	0	596	0	0	0	0	660	0	0	0	169	0	95	349	0	96	0	165	0	0	0	0	0	0	0	0	0	0	0	0	0	104	0	0	0	0	0	0	21	0	0	0	177	0	0	0
Sweden	MK-diatom-42_S42		0	1535	2559	0	0	0	589	30	0	0	0	1055	0	550	8	0	0	0	2041	0	0	0	0	0	0	0	0	0	0	0	0	0	0	0	0	0	0	0	0	67	0	0	151	34	0	0	0
Sweden	MK-diatom-43_S43		0	6551	3209	0	0	0	62	12	0	0	0	1042	0	1714	99	0	53	0	949	184	0	0	0	0	0	0	0	0	0	0	0	0	221	0	0	0	0	0	0	233	0	0	6	55	0	0	0
Sweden	MK-diatom-44_S44		0	648	1659	0	0	0	0	0	7	0	0	0	0	331	46	0	18	0	183	0	0	0	0	0	0	0	0	0	0	0	0	0	41	0	0	0	0	0	0	0	0	0	0	389	0	0	0
Sweden	MK-diatom-45_S45		0	1490	15	0	0	0	0	0	0	0	0	57	0	200	0	0	0	0	751	0	0	0	0	0	0	0	0	0	0	0	0	0	61	0	0	0	0	0	0	634	0	0	0	0	0	0	0
Sweden	MK-diatom-46_S46		960	1052	3992	0	0	0	0	0	12	0	0	387	0	163	0	0	0	0	198	0	0	0	0	0	0	0	0	0	0	0	0	0	1366	0	0	502	0	0	0	0	0	0	0	51	0	0	0
Sweden	MK-diatom-47_S47		7331	0	12881	0	0	240	0	21	13	0	0	91	0	74	57	0	0	0	0	0	0	0	0	0	0	0	0	0	0	0	0	0	924	0	0	0	0	0	0	0	0	0	105	25	0	0	0
Sweden	MK-diatom-48_S48		2813	152	2259	0	0	28	125	24	28	0	0	524	0	39	0	0	0	0	47	13	0	0	0	0	0	0	0	0	0	0	0	0	97	0	0	5734	0	0	0	0	0	0	9	0	0	0	0
Sweden	MK-diatom-49_S49		487	1305	71	0	0	0	34	0	0	0	0	1738	0	256	46	0	0	0	117	0	0	0	0	0	0	0	0	0	0	0	0	0	0	0	0	12255	0	0	0	39	0	0	28	0	0	0	0
Sweden	MK-diatom-5_S5		466	3938	2270	0	0	0	188	0	0	0	0	999	0	3051	58	0	0	0	1774	0	0	0	0	0	0	0	0	0	0	0	0	0	0	0	0	0	0	0	0	78	0	0	0	0	0	0	0
Sweden	MK-diatom-50_S50		23	26	0	0	0	0	0	241	0	0	0	0	0	735	38	0	45	0	235	0	6497	0	0	0	0	0	0	0	0	0	0	0	589	195	0	0	0	0	0	0	0	0	0	885	0	0	0
Sweden	MK-diatom-51_S51		4497	170	1659	0	0	201	0	25	19	0	0	403	0	226	147	0	0	0	32	0	0	0	0	0	0	0	0	0	0	0	0	0	68	0	0	914	0	0	0	0	0	0	144	68	0	0	0
Sweden	MK-diatom-52_S52		3104	0	6363	0	0	0	0	0	0	0	0	130	0	31	47	0	0	0	0	0	0	0	0	0	0	0	0	0	0	0	0	0	0	0	0	142	0	0	0	0	99	0	0	0	0	0	0
Sweden	MK-diatom-53_S53		28738	0	132	0	0	0	0	363	0	0	0	1783	0	717	617	0	157	0	47	105	355	0	0	0	0	0	0	0	0	0	0	0	155	0	0	2443	0	0	0	0	0	0	0	85	0	0	0
Sweden	MK-diatom-54_S54		309	0	410	0	0	0	0	12	5	0	0	119	0	87	113	0	0	0	0	0	0	0	0	0	0	0	0	0	0	0	0	38	77	0	0	0	0	0	0	0	0	0	0	30	0	0	0
Sweden	MK-diatom-55_S55		9418	0	6953	0	0	0	0	94	0	0	0	108	0	0	278	0	0	0	0	0	0	0	0	0	0	0	0	0	0	0	0	0	0	0	0	435	0	0	0	0	132	0	0	48	0	0	0
Sweden	MK-diatom-56_S56		922	1101	1931	112	0	0	0	32	10	0	0	370	0	1577	247	0	0	0	631	106	0	0	0	0	0	0	0	0	0	0	0	0	136	0	0	426	0	0	0	0	0	0	0	39	0	0	0
Sweden	MK-diatom-57_S57		2454	62	38	0	0	0	0	460	0	0	0	47	0	1284	163	0	0	0	309	0	2803	0	0	0	0	0	0	0	0	0	0	0	408	0	0	0	0	0	0	0	0	0	0	288	0	0	0
Sweden	MK-diatom-58_S58		270	1837	313	0	0	445	71	18	29	0	0	1043	0	1082	53	0	0	0	1001	0	0	0	0	0	0	0	0	0	0	0	0	0	378	0	0	263	0	0	0	29	0	0	341	74	0	0	0
Sweden	MK-diatom-59_S59		2853	169	1355	0	0	77	0	37	0	0	0	701	0	226	282	0	0	0	87	0	0	0	0	0	0	0	0	0	0	0	0	0	113	0	0	0	0	0	0	0	0	0	0	57	0	0	0
Sweden	MK-diatom-6_S6		3577	6337	1614	0	0	0	44	0	0	0	0	458	0	2160	210	0	0	0	593	118	21	0	0	0	0	0	0	0	0	0	0	0	96	0	0	0	0	0	0	0	0	0	0	302	0	0	0
Sweden	MK-diatom-60_S60		684	2708	721	0	0	105	0	682	33	0	0	7320	0	1319	551	0	0	0	583	0	51	0	0	0	0	0	0	0	0	0	0	0	42	0	0	0	0	0	0	258	0	0	0	71	0	0	0
Sweden	MK-diatom-61_S61		714	2035	308	0	0	60	0	92	42	0	0	13671	0	334	164	0	0	0	158	0	0	0	0	0	0	0	0	0	0	0	0	0	45	0	0	0	0	0	0	91	0	0	0	19	0	0	0
Sweden	MK-diatom-62_S62		346	1363	4204	0	0	231	76	69	0	0	0	8079	0	465	128	0	0	0	200	0	0	0	0	0	0	0	0	0	0	0	0	0	101	0	0	172	0	0	0	159	0	0	0	36	0	0	0
Sweden	MK-diatom-63_S63		3903	2647	0	0	0	0	0	10	0	0	0	4487	0	57	529	0	175	206	76	0	0	0	0	0	0	0	0	0	0	0	0	218	126	0	0	46	0	0	0	47	0	0	0	133	0	0	0
Sweden	MK-diatom-64_S64		17	3297	0	0	0	131	0	534	0	0	0	223	0	1401	93	0	31	0	1690	0	242	0	0	0	0	0	0	0	0	0	0	0	52	0	0	0	0	0	0	88	0	0	0	188	0	0	0
Sweden	MK-diatom-65_S65		0	2848	0	0	0	0	26	32	17	0	0	3135	0	47	0	0	0	0	39	0	0	0	0	0	0	0	0	0	0	0	0	0	0	0	0	84	0	0	0	70	0	0	0	0	0	0	0
Sweden	MK-diatom-66_S66		10925	537	1261	0	0	63	0	28	52	0	0	1311	0	95	254	0	0	0	0	74	0	0	0	0	0	0	0	0	0	0	0	0	30	0	0	0	0	0	0	20	0	0	54	0	0	0	0
Sweden	MK-diatom-67_S67		14224	2453	1241	0	0	17	0	68	0	0	0	492	0	411	812	0	0	0	82	257	0	0	0	0	0	0	0	0	0	0	0	0	53	0	0	0	0	0	0	0	0	0	0	85	0	0	0
Sweden	MK-diatom-68_S68		11158	1142	64	0	0	20	0	0	35	0	0	748	0	339	17	0	0	0	68	0	167	0	0	0	0	0	0	0	0	0	0	0	63	0	0	0	0	0	0	24	0	0	13	17	0	0	0
Sweden	MK-diatom-69_S69		2083	48	0	0	0	0	0	0	25	0	0	83	0	109	0	0	0	0	0	0	233	0	0	0	0	0	0	0	0	0	0	0	62	29	0	0	0	0	0	0	0	0	0	25	0	0	0
Sweden	MK-diatom-7_S7		337	1511	304	0	0	0	0	0	0	0	0	236	0	1902	178	0	0	0	333	0	0	0	0	0	0	0	0	0	0	0	0	0	6224	0	0	107	0	0	0	0	0	0	0	125	0	0	0
Sweden	MK-diatom-70_S70		0	2388	0	0	0	0	0	0	0	0	0	28911	0	138	0	0	0	0	314	0	0	0	0	0	0	0	0	0	0	0	0	0	154	0	0	0	0	0	0	92	0	0	0	0	0	0	0
Sweden	MK-diatom-71_S71		78	8481	0	0	0	25	0	921	0	0	0	1197	0	834	90	0	0	0	803	0	732	0	0	0	0	0	0	0	0	0	0	0	190	57	0	0	0	0	0	0	0	0	0	173	0	0	0
Sweden	MK-diatom-72_S72		398	1560	747	0	0	204	0	1107	49	0	0	2931	0	475	581	0	0	0	212	0	0	0	0	0	0	0	0	0	0	0	0	0	0	0	0	0	0	0	0	182	0	0	0	0	0	0	0
Sweden	MK-diatom-73_S73		2179	1601	1787	0	0	428	0	2097	141	0	0	15511	0	771	1009	0	0	0	854	154	0	0	0	0	0	0	0	0	0	0	0	0	122	0	0	0	0	0	0	102	0	0	0	665	0	0	0
Sweden	MK-diatom-74_S74		2180	179	11842	0	0	10	0	0	0	0	0	195	0	57	100	0	0	0	74	21	0	0	0	0	0	0	0	0	0	0	0	0	0	0	0	0	0	0	0	15	0	0	10	122	0	0	0
Sweden	MK-diatom-75_S75		5625	1093	1174	0	0	34	0	46	0	0	0	771	0	520	781	0	0	0	240	119	24	0	0	0	0	0	0	0	0	0	0	0	21	0	0	0	0	0	0	0	0	0	0	63	0	0	0
Sweden	MK-diatom-76_S76		1116	615	406	0	0	0	0	28	0	0	0	544	0	60	661	0	64	0	86	56	0	0	0	0	0	0	0	0	0	0	0	0	83	0	0	0	0	0	0	0	0	0	0	92	30	0	0
Sweden	MK-diatom-77_S77		0	233	3820	0	0	217	245	237	113	0	0	467	0	126	247	0	15	0	107	0	0	0	0	0	0	0	0	0	0	0	0	0	0	0	0	0	0	0	0	0	0	0	100	0	0	0	0
Sweden	MK-diatom-78_S78		0	3892	8317	0	0	1996	19340	4940	3160	0	0	4189	0	574	5851	0	0	0	501	295	52	0	0	0	0	0	0	0	0	0	0	0	0	0	0	0	0	0	0	80	0	0	400	106	54	0	0
Sweden	MK-diatom-79_S79		0	248	41	0	0	0	188	738	64	0	0	121	0	960	62	0	0	0	262	77	488	0	0	0	0	0	0	0	0	0	0	0	0	0	0	0	0	0	0	1038	0	0	92	0	0	0	0
Sweden	MK-diatom-8_S8		1327	1910	3646	0	0	0	67	0	0	0	0	434	0	5041	43	0	0	0	388	0	0	0	0	0	0	0	0	0	0	0	0	0	187	0	0	39	0	0	0	0	0	0	11	0	0	0	0
Sweden	MK-diatom-80_S80		0	1592	4205	0	0	948	3731	1280	344	0	0	868	0	262	2584	0	8	0	266	115	16	0	0	0	0	0	0	0	0	0	0	0	0	0	0	0	0	0	0	86	0	0	37	35	0	0	0
Sweden	MK-diatom-81_S81		0	560	3808	0	0	1011	4954	877	144	0	0	821	0	468	2705	0	0	0	298	0	20	0	0	0	0	0	0	0	0	0	0	0	0	0	0	0	0	0	0	0	0	0	53	188	0	0	0
Sweden	MK-diatom-82_S82		0	3841	0	0	0	0	7652	81	0	0	0	0	0	270	0	0	0	0	19	0	218	0	0	0	0	0	0	0	0	0	0	0	0	0	0	0	0	0	0	0	0	0	8	0	0	0	0
Sweden	MK-diatom-83_S83		0	860	154	0	0	0	3534	0	0	0	0	7291	0	155	0	0	0	0	325	0	0	0	0	0	0	0	0	0	0	0	0	0	11	0	0	0	0	0	0	0	0	0	46	0	0	0	0
Sweden	MK-diatom-84_S84		0	582	3773	0	0	59	5200	906	0	0	0	98	0	253	330	0	0	0	417	0	105	0	0	0	0	0	0	0	0	0	0	0	25	0	0	0	0	0	0	28	0	0	103	27	0	0	0
Sweden	MK-diatom-85_S85		0	4156	21	0	0	0	3361	0	0	0	0	0	0	0	0	0	0	0	0	0	0	0	0	0	0	0	0	0	0	0	0	0	0	0	0	0	0	0	0	27	0	0	0	0	0	0	0
Sweden	MK-diatom-86_S86		0	2610	5863	0	0	0	1684	210	0	0	0	372	0	115	274	0	0	0	71	0	11	0	0	0	0	0	0	0	0	0	0	0	0	21	0	0	0	0	0	91	0	0	282	0	0	0	0
Sweden	MK-diatom-87_S87		0	1035	0	0	0	0	4924	1065	17	0	0	123	0	470	0	0	0	0	1398	0	41	0	0	0	0	0	0	0	0	0	0	0	15	114	0	0	0	0	0	67	0	0	9	0	0	0	0
Sweden	MK-diatom-88_S88		0	612	8785	0	0	88	385	629	59	0	0	626	0	82	1018	0	0	0	261	777	20	0	0	0	0	0	0	0	0	0	0	0	0	0	0	0	0	0	0	0	0	0	8	0	0	0	0
Sweden	MK-diatom-89_S89		0	192	309	0	0	0	971	1342	27	0	0	135	0	84	386	0	27	0	343	190	154	0	0	0	0	0	0	0	0	0	0	0	61	0	0	0	0	0	0	114	0	0	39	50	0	0	0
Sweden	MK-diatom-9_S9		169	823	6246	0	0	0	106	87	0	0	0	188	0	638	17	0	0	0	139	0	0	0	0	0	0	0	0	0	0	0	0	0	0	0	0	0	0	0	0	0	0	0	85	0	0	0	0
Sweden	MK-diatom-90_S90		0	1145	660	0	0	590	585	7174	261	0	0	106	0	351	7532	0	0	0	613	523	104	0	0	0	0	0	0	0	0	0	0	0	0	22	0	0	0	0	0	0	0	0	25	0	0	0	0
Sweden	MK-diatom-91_S91		0	3516	0	0	0	0	12844	175	0	0	0	0	0	0	81	0	0	0	168	0	16	0	0	0	0	0	0	0	0	0	0	0	0	0	0	0	0	0	0	0	0	0	0	0	0	0	0
Sweden	MK-diatom-92_S92		0	1706	17	0	0	0	0	326	0	0	0	15	0	336	2869	0	0	0	808	0	76	0	0	0	0	0	0	0	0	0	0	0	0	0	0	0	0	0	0	43	0	0	4	0	0	0	0
Sweden	MK-diatom-93_S93		0	6702	21	0	0	0	65	486	0	0	0	0	0	252	3931	0	25	0	7327	0	517	0	0	0	0	0	0	0	0	0	0	0	0	0	0	0	0	0	0	125	0	0	14	0	0	0	0
Sweden	MK-diatom-94_S94		0	969	4412	0	0	171	5039	184	0	0	0	1421	0	145	684	0	20	0	154	0	0	0	0	0	0	0	0	0	0	0	0	0	0	0	0	0	0	0	0	76	0	0	368	0	0	0	0
Sweden	MK-diatom-95_S95		0	5887	0	0	0	0	94	1108	0	0	0	0	0	0	0	0	0	0	0	0	0	0	0	0	0	0	0	0	0	0	0	0	0	0	0	0	0	0	0	0	0	0	28	0	0	0	0
Sweden	MK-diatom-97_S97		8	14	0	0	0	0	2189	143	160	0	0	0	0	0	0	0	0	0	0	0	0	0	0	0	0	0	0	0	0	0	0	0	0	0	0	0	0	0	0	0	0	0	0	0	0	0	0
Sweden	MK-diatom-98_S98		14939	782	1328	0	0	0	48	25	19	0	0	1669	0	45	81	0	0	0	49	67	60	0	0	0	0	0	0	0	0	0	0	0	295	0	0	0	0	0	0	0	0	0	6	95	0	0	0
Sweden	MK-diatom-99_S99		2378	614	3383	0	0	0	59	353	27	0	0	548	0	451	777	0	41	0	182	197	0	0	0	0	0	0	0	0	0	0	0	0	474	0	0	0	0	0	0	0	0	0	0	73	0	0	0
[truncated: 3,255 more columns]
