# Supplementary material for: Can genetic diversity in microalgae species be explained by climate: an overview of metabarcoding with diatoms
Source: ISME Commun. 2025 Sep 26;5(1):ycaf171. doi: 10.1093/ismeco/ycaf171 (PMC12527276; doi:10.1093/ismeco/ycaf171)
Supplement: Supplementary_material_4_ycaf171 [file supplementary_material_4_ycaf171.xlsx]

## Sheet: Suppl.mat_4
Supplementary material 4 - Table with the DNA sequence and taxonomy assignment of the 3,302 ASVs
sequence	Empire	Kingdom	Subkingdom	Phylum	Class	Order	Family	Genus	Species	boot.Empire	boot.Kingdom	boot.Subkingdom	boot.Phylum	boot.Class	boot.Order	boot.Family	boot.Genus	boot.Species	ASV
CGTTACTGCAGCTACTCAAGAAGAAGTTTACAAACGTGCTGCCTTTGCTAAAGAACTTGGTTCTGTTATTATTATGATCGACTTAGTAATGGGTTATACATCAATCCAAACAACAGCTATTTGGGCACGTGAAAACGATATGATTTTACATTTACATCGTGCAGGTAACTCTACATATGCTCGTCAAAAAAATCATGGTATTAACTTCCGTGTTATTTGTAAATGGATGCGTATGTCTGGTGTAGACCATATCCACGCTGGTA	Eukaryota	Chromista	Chromobiota	Bacillariophyta	Bacillariophyceae	Eunotiales	Eunotiaceae	Eunotia	Eunotia_formica	100	100	100	100	100	100	100	100	78	ASV1
CGTTACTGCAGCTACTCAAGACGAAATCTTCAAACGTGCTGAGTTTGCTAAAGAAATCGGGTCTGTAATTGTTATGATTGACTTAGTATTAGGTTACACAGCAATTCAAACAACTGCAATTTGGGCACGTGAAAATGACATGATTTTACATTTACACCGTGCAGGTAACTCTACATATGCTCGTCAAAAAAATCACGGTATTAACTTCCGTGTTATTTGTAAATGGATGCGTATGTCTGGTGTAGATCATATTCACGCTGGTA	Eukaryota	Chromista	Chromobiota	Bacillariophyta	Bacillariophyceae	Eunotiales	Eunotiaceae	Eunotia	Eunotia_pectinalis	100	100	100	100	100	100	100	100	96	ASV2
CATCACTGCTGGTACAATGGAAGAAGTATACAAACGTGCTGAGTATGCTAAAGCTGTTGGTTCAGTAATTGTTATGATCGATTTAGTAATGGGTTATACAGCAATTCAAAGTGCAGCTATCTGGTCTCGTGAAAATGATCTAGTATTACATTTACACCGTGCAGGTAACTCTACATATGCTCGTCAAAAAAATCATGGTATCAACTTCCGTGTTATTTGTAAATGGATGCGTATGTCTGGTGTAGATCATATCCACGCTGGTA	Eukaryota	Chromista	Chromobiota	Bacillariophyta	Bacillariophyceae	Achnanthales	Achnanthidiaceae	Achnanthidium	NA	100	100	100	100	99	99	94	89	26	ASV3
CATCACTGCAGCTACTTATGAAGAAGTAGTTAAACGTGCTGAATACGCTAAAGAAGTTGGTTCTATCATCGTAATGATCGATTTAGTAATGGGTTACACAGCAATCCAATCAATTGCTATTTGGGCTCGTGAAAACGATATGCTTTTACACTTACACCGTGCAGGTAACTCTACTTACGCTCGTCAAAAGAACCATGGTATTAACTTCCGTGTAATCTGTAAATGGATGCGTATGTCTGGTGTAGATCATATCCACGCTGGTA	Eukaryota	Chromista	Chromobiota	Bacillariophyta	Coscinodiscophyceae	Melosirales	Melosiraceae	Melosira	Melosira_varians	100	100	100	100	100	100	100	100	100	ASV4
CATAACTGCGGCAACTATGGAAGAGGTTTATAAACGTGCTGAATACGCTAAAGAAGTAGGTTCTGTAATCGTTATGATCGATTTAGTTATGGGTTACACAGCAATTCAAAGTGCTGCAATTTGGGCTCGTGAAAATGATATGCTTTTACATTTACACCGTGCAGGGAACTCTACTTACGCTCGTCAAAAGAATCACGGTATCAACTTCCGTGTTATCTGTAAATGGATGCGTATGTCTGGTGTAGATCATATTCACGCAGGTA	Eukaryota	Chromista	Chromobiota	Bacillariophyta	Fragilariophyceae	Fragilariales	Fragilariaceae	Diatoma	Diatoma_vulgaris	100	100	100	100	100	100	100	100	100	ASV5
CGTAACTGCAGGTACAATGGAAGAAGTTTACAAACGTGCTGAGTATGCAAAAAATATCGGTTCGATTGTTATCATGATCGACTTAGTTATGGGTTATACTGCTATTCAAAGTACAGCAATCTGGGCTCGTGAAAACGACATGCTTTTACACTTACACCGTGCAGGTAACTCAGCATATGCTCGTCAAAAAAATCATGGTATTAACTTCCGTGTAATTTGTAAATGGATGCGTATGTCAGGTGTAGACCATATCCATGCTGGTA	Eukaryota	Chromista	Chromobiota	Bacillariophyta	Bacillariophyceae	Naviculales	Amphipleuraceae	Frustulia	Frustulia_erifuga	100	100	100	100	100	100	100	100	100	ASV6
CGTAACTGCAGGTACAATGGAAGAAGTTTACAAACGTGCTGAGTATGCAAAAAATATCGGTTCGATTATTATCATGATCGACTTAGTTATGGGTTATACTGCTATTCAAAGTACAGCAATCTGGGCTCGTGAAAACGACATGCTTTTACACTTACACCGTGCAGGTAACTCAGCATATGCTCGTCAAAAAAATCATGGTATTAACTTCCGTGTAATTTGTAAATGGATGCGTATGTCAGGTGTAGACCATATCCATGCTGGTA	Eukaryota	Chromista	Chromobiota	Bacillariophyta	Bacillariophyceae	Naviculales	Amphipleuraceae	Frustulia	Frustulia_erifuga	100	100	100	100	100	100	100	100	100	ASV7
CATAACAGCTGCGACGATGGAAGAAGTTTACAAACGTGGAGCTTATGCAAAAGAAGTAGGCTCTGTAATTGTTATGATCGATTTAGTTATGGGTTATACTGCAATTCAAAGTGCTGCAATTTGGGCTCGTGAAAATGATATGATTTTACATTTACACCGTGCTGGTAACTCTACTTATGCTCGTCAAAAAAATCATGGTATTAATTTCCGTGTTATTTGTAAATGGATGCGTATGTCAGGTGTAGATCATATTCACGCTGGTA	Eukaryota	Chromista	Chromobiota	Bacillariophyta	Fragilariophyceae	Tabellariales	Tabellariaceae	Tabellaria	Tabellaria_flocculosa	100	100	100	100	100	100	100	100	100	ASV8
CGTAACTGCAGGTACAATGGAAGAAGTTTACAAACGTTCTGAGTATGCAAAAAATATCGGTTCTGTTATTATCATGATCGACTTAGTTATGGGTTATACTGCTATTCAAAGTACAGCATTATGGGCTCGTGAAAACGACATGCTTTTACACTTACACCGTGCAGGTAACTCAGCATATGCTCGTCAAAAAAATCATGGTATTAACTTCCGTGTAATTTGTAAATGGATGCGTATGTCAGGTGTAGACCATATCCATGCAGGTA	Eukaryota	Chromista	Chromobiota	Bacillariophyta	Bacillariophyceae	Naviculales	Amphipleuraceae	Frustulia	Frustulia_sp.	100	100	100	100	100	100	100	100	70	ASV9
CATTACTGCTGGTACAATGGAAGAAGTGTACAAACGTGCTGAGTACGCTAAAGCAGTTGGTTCAGTAATTGTTATGATCGATTTAGTAATGGGTTATACAGCAATTCAAAGTGCAGCTATCTGGTCTCGTGAAAATGACATGGTATTACATTTACACCGTGCAGGTAACTCTACATATGCTCGTCAAAAAAATCATGGTATTAACTTCCGTGTTATTTGTAAATGGATGCGTATGTCTGGTGTAGATCATATCCACGCTGGTA	Eukaryota	Chromista	Chromobiota	Bacillariophyta	Bacillariophyceae	Achnanthales	Achnanthidiaceae	Achnanthidium	Achnanthidium_minutissimum	100	100	100	100	100	99	99	98	78	ASV10
CATCACTGCTGGTACAATGGAAGAGCTATACAAACGTGCTGAGTATGCTAAAGCTGTTGGTTCAGTAATTGTAATGATCGATTTAGTATTAGGTTACACAGCAATTCAAAGTGCTGCTGTTTGGGCTCGTGAAAATGATTGTATTTTACATTTACACCGTGCAGGTAACTCTACATACGCTCGTCAAAAAAACCATGGTATCAACTTCCGTGTTATTTGTAAATGGATGCGTATGTCTGGTGTAGATCATATCCACGCTGGTA	Eukaryota	Chromista	Chromobiota	Bacillariophyta	Bacillariophyceae	Achnanthales	Achnanthidiaceae	Achnanthidium	Achnanthidium_delmontii	100	100	100	100	100	100	100	100	100	ASV11
CGTTACTGCAGCTACTCAAGAAGAAGTTTACAAACGTGCTGCCTTTGCTAAAGAACTTGGTTCTGTTATTATTATGATCGACTTAGTAATGGGTTACACATCAATCCAAACAACTGCTATTTGGGCACGTGAAAACGATATGATTTTACACTTACACCGTGCAGGTAACTCTACATATGCTCGTCAAAAGAATCATGGTATTAACTTCCGTGTTATTTGTAAATGGATGCGTATGTCTGGTGTAGACCATATCCACGCTGGTA	Eukaryota	Chromista	Chromobiota	Bacillariophyta	Bacillariophyceae	Eunotiales	Eunotiaceae	Eunotia	Eunotia_glacialis	100	100	100	100	100	100	100	100	75	ASV12
CATCACAGCAGCTACTATGGAAGAAGTATACAAACGTGCTGAGTACGCTAAAGCTGTTGGTTCTATCATTGTTATGATCGATTTAGTAATGGGTTATACTGCAATCCAAAGTATTGCTTTATGGGCTCGTGAAAACGATATGGTTTTACACTTACACCGTGCTGGTAACTCTACTTACGCTCGTCAAAAGAACCACGGTATTAACTTCCGTGTTATCTGTAAATGGATGCGTATGTCTGGTGTAGATCACATCCACGCTGGTA	Eukaryota	Chromista	Chromobiota	Bacillariophyta	Bacillariophyceae	Naviculales	Naviculaceae	Navicula	Navicula_tripunctata	100	100	100	100	100	100	100	100	100	ASV13
CGTTACTGCAGCTACTCAAGACGAAATTTTCAAACGTGCTGAGTTTGCTAGAGAAATCGGTTCTGTAATTATTATGATTGACTTAGTATTAGGTTATACAGCAATTCAAACAACTGCAATTTGGTCACGTGAAAATGACATGATTTTACATTTACACCGTGCAGGTAACTCTACATATGCTCGTCAAAAAAATCATGGTATTAACTTCCGTGTTATTTGTAAATGGATGCGTATGTCTGGTGTAGATCATATTCATGCTGGTA	Eukaryota	Chromista	Chromobiota	Bacillariophyta	Bacillariophyceae	Eunotiales	Eunotiaceae	Eunotia	Eunotia_implicata	100	100	100	100	100	100	100	100	100	ASV14
CATCACGGCTGCTACTATGGAAGAACTTTACAAACGTGGTGCTTACGCTAAAGCTGTAGGTTCTGTAATCGTTATGATCGATTTAGTTTTAGGTTACACAGCAATTCAAAGTGCTGCTATCTGGGCTCGTGAAAACGATTTAGTATTACACTTACACCGTGCAGGTAACTCAACTTACGCTCGTCAAAAAAATCACGGTATCAACTTCCGTGTAATCTGTAAATGGATGCGTATGTCTGGTGTTGATCACATCCACGCAGGTA	Eukaryota	Chromista	Chromobiota	Bacillariophyta	Fragilariophyceae	Fragilariales	Fragilariaceae	Fragilaria	Fragilaria_gracilis	100	100	100	100	100	100	100	100	100	ASV15
CATCACTGCTGGTACAATGGAAGAAGTATACAAACGTGCTGAGTATGCTAAAGCAGTTGGATCTGTAATTGTTATGATTGACTTAGTAATGGGTTACACAGCAATTCAAAGTTCTGCTATCTGGGCTCGTGATAACGATATGCTTTTACACTTACACCGTGCAGGTAACTCAACTTACGCTCGTCAAAAAAATCATGGTATTAACTTCCGTGTTATTTGTAAATGGATGCGTATGTCTGGTGTAGACCATATCCACGCTGGTA	Eukaryota	Chromista	Chromobiota	Bacillariophyta	Bacillariophyceae	Cymbellales	Gomphonemataceae	Gomphonema	Gomphonema_parvulum	100	100	100	100	100	100	100	100	93	ASV16
CGTTACTGCATCTACTATGGAAGAACTTTACAAACGTGCTAACTACGCTAAAGCTGTAGGTTCTGTAATCATCATGATCGATTTAGTATTAGGTTACACAGCTATTCAAAGTGCTGCTATCTGGTCTCGTGAAAATGATATGGTATTACACTTACACCGTGCAGGTAACTCAACTTACGCTCGTCAAAAAAATCACGGTATTAACTTCCGTGTAATTTGTAAATGGATGCGTATGTCTGGTGTTGACCACATCCACGCTGGTA	Eukaryota	Chromista	Chromobiota	Bacillariophyta	Fragilariophyceae	Fragilariales	Fragilariaceae	Ulnaria	Ulnaria_ulna	100	100	100	100	100	100	100	100	100	ASV17
CATTACTGCTGGTACAATGGAAGAAGTGTACAAACGTGCTGAGTACGCTAAAGCTGTTGGTTCTGTAATTGTTATGATCGATTTAGTAATGGGTTATACAGCAATTCAAAGTGCAGCTATTTGGTCTCGTGACAATGACATGTTATTACATTTACACCGTGCTGGTAACTCTACATATGCACGTCAAAAAAATCATGGTATTAACTTCCGTGTTATTTGTAAATGGATGCGTATGTCAGGTGTAGATCATATTCACGCTGGTA	Eukaryota	Chromista	Chromobiota	Bacillariophyta	Bacillariophyceae	Achnanthales	Achnanthidiaceae	Achnanthidium	Achnanthidium_minutissimum	100	100	100	100	100	100	100	100	100	ASV18
CATTACTGCTGGTACAATGGAAGAAGTGTACAAACGTGCTGAGTACGCTAAAGCTGTTGGTTCTGTAATTGTTATGATCGATTTAGTAATGGGTTATACAGCAATTCAAAGTGCAGCTATTTGGTCTCGTGATAATGATATGTTATTACATTTACACCGTGCAGGTAACTCTACATACGCACGTCAAAAAAATCATGGTATTAACTTCCGTGTTATTTGTAAATGGATGCGTATGTCAGGTGTAGATCATATCCACGCTGGTA	Eukaryota	Chromista	Chromobiota	Bacillariophyta	Bacillariophyceae	Achnanthales	Achnanthidiaceae	Achnanthidium	Achnanthidium_minutissimum	100	100	100	100	100	100	100	100	100	ASV19
CATCACTGCTGCTACAATGGAAGAAGTATACAAACGTGCTGAGTATGCTAAAGCAGTTGGTTCTGTAATTGTTATGATTGACTTAGTAATGGGTTACACAGCAATTCAAAGTTCTGCTATTTGGGCTCGTGAAAACGATATGCTTTTACACTTACACCGTGCAGGTAACTCAACTTACGCTCGTCAAAAAAATCATGGTATTAACTTCCGTGTTATTTGTAAATGGATGCGTATGTCTGGTGTAGACCATATTCATGCTGGTA	Eukaryota	Chromista	Chromobiota	Bacillariophyta	Bacillariophyceae	Cymbellales	Gomphonemataceae	Gomphonema	Gomphonema_saprophilum	100	100	100	100	100	100	100	100	92	ASV20
CATTACTGCTGGTACAATGGAAGAAGTGTACAAACGTGCTGAGTACGCTAAAGCTGTTGGTTCAGTAATTGTTATGATCGATTTAGTAATGGGTTACACAGCAATTCAAAGTGCTGCTATCTGGGCTCGTGAAAACGATTGTGTATTACATTTACACCGTGCAGGTAACTCTACATATGCTCGTCAAAAGAATCATGGTATCAACTTCCGTGTTATCTGTAAATGGATGCGTATGTCTGGTGTAGATCATATCCACGCTGGTA	Eukaryota	Chromista	Chromobiota	Bacillariophyta	Bacillariophyceae	Achnanthales	Achnanthidiaceae	Rossithidium	Rossithidium_anastasiae	100	100	100	100	100	100	100	97	97	ASV21
CGTAACTTCAGCTACTATGGAAGAAGTTTACAAACGTGCAGAGTATGCTAAAACTGTAGGTTCTGTAATTATCATGATCGATTTAGTTATGGGCTACACAGCAATCCAAAGTATTGCTTTATGGTCTCGTGATAACGATATGGTATTACATTTACACCGTGCAGGTAACTCTACTTACGCTCGTCAAAAAAATCATGGTATTAACTTCCGTGTTATTTGTAAATGGATGCGTATGTCTGGTGTAGATCATATCCACGCTGGTA	Eukaryota	Chromista	Chromobiota	Bacillariophyta	Bacillariophyceae	Naviculales	Pleurosigmataceae	Gyrosigma	Gyrosigma_sciotense	100	100	100	100	100	100	98	98	89	ASV22
TGTTACTGCTGGTACAATGGAAGAAGTTTACAAACGTGCTGAATATGCTAAAGCTGTAGGTTCTATCATTATTATGATCGACTTAGTTATGGGTTATACAGCAATTCAATCAATTGCATACTGGGCTCGTGACAATGATATGCTTTTACATTTACACCGTGCAGGTAACTCTACATACGCACGTCAAAAAAATCATGGTATTAACTTCCGTGTAATTTGTAAATGGATGCGTATGTCAGGTGTAGATCACATTCACGCTGGTA	Eukaryota	Chromista	Chromobiota	Bacillariophyta	Bacillariophyceae	Rhopalodiales	Rhopalodiaceae	Epithemia	Epithemia_hirudiniformis	100	100	100	100	100	100	100	100	100	ASV23
CATTACTGCTGCTACTCAAGACGAAATCTTCAAACGCGCTGAATTTGCTAAAGAAATTGGTTCTGTAATTGTTATGATTGACTTAGTATTAGGTTACACAGCAATCCAAACAACTGCAATTTGGGCACGTGATAATGACATGATTTTACACTTACACCGTGCAGGTAACTCTGCATATGCTCGTCAAAAAAATCATGGTATTAACTTCCGTGTTATTTGTAAATGGATGCGTATGTCTGGTGTAGATCATATCCACGCTGGTA	Eukaryota	Chromista	Chromobiota	Bacillariophyta	Bacillariophyceae	Eunotiales	Eunotiaceae	Eunotia	Eunotia_pectinalis	100	100	100	100	100	98	96	96	89	ASV24
CATCACGGCTGGTACAATGGAAGAAGTTTACAAACGTGCTGAATACGGTAAAGCTGTAGGCTCTGTAATCGTAATGATCGATTTAGTTATGGGTTACACAGCAATTCAAAGTGCTGCAATCTGGGCTCGTGAAAACGATATGCTTTTACATTTACACCGTGCAGGTAACTCTACTTATGCTCGTCAAAAAAATCATGGTATTAACTTCCGTGTAATTTGTAAATGGATGCGTATGTCTGGTGTAGACCACATTCACGCTGGTA	Eukaryota	Chromista	Chromobiota	Bacillariophyta	Bacillariophyceae	Cymbellales	Cymbellaceae	Encyonema	Encyonema_lunatum	100	100	100	100	100	97	97	95	60	ASV26
CGTTACAGCTGCAACTTTAGAAGAAACTTACAAACGTGCAGAATATGCTAAAGAAGTAGGTTCTATTATCGTTATGGTTGATTTAGTTATGGGTTACACAGCTTTACAATCAATGGCTATTTGGTCTCGTGAAAATGATATGTTATTACATTTACACCGTGCGGGTAACTCTACTTATGCTCGTCAAAAAAATCATGGTATTAACTTCCGTGTTATTTGTAAATGGATGCGTATGACTGGTGTAGATCATATTCATGCTGGTA	Eukaryota	Chromista	Chromobiota	Bacillariophyta	Bacillariophyceae	Bacillariales	Bacillariaceae	Nitzschia	NA	100	100	100	100	100	100	100	100	52	ASV27
CATCACAGCAGCTACTATGGAAGAAGTTTACAAACGTGCAGAATACGCTAAAATGGTTGGTTCTGTTATCGTTATGATCGATTTAGTAATGGGTTACACAGCAATTCAAAGTATTGCTTTATGGGCTCGTGAAAACGATATGTTATTACACTTACACCGTGCTGGTAACTCTACTTACGCTCGTCAAAAAAATCACGGTATTAACTTCCGTGTTATTTGTAAATGGATGCGTATGTCTGGTGTAGATCACATTCACGCTGGTA	Eukaryota	Chromista	Chromobiota	Bacillariophyta	Bacillariophyceae	Naviculales	Naviculaceae	NA	NA	100	100	100	100	99	96	91	39	17	ASV28
CATCACAGCTGGTACTATGGAAGAAGTTTACAAACGTGCAGCATATGCTAAGAATGTTGGCTCTGTAGTTGTAATGATTGACTTAGTAATGGGTTACACAGCAATTCAAAGTGCTGCAATCTGGGCTCGCGAAAATGACTGTCTTTTACATTTACACCGTGCTGGTAACTCTACTTATGCACGTCAAAAAAATCATGGTATTAATTTCCGTGTTATTTGTAAATGGATGCGTATGTCTGGTGTAGATCATATCCACGCTGGTA	Eukaryota	Chromista	Chromobiota	Bacillariophyta	Bacillariophyceae	Achnanthales	Achnanthidiaceae	Achnanthidium	Achnanthidium_subhudsonis	100	100	100	100	100	100	100	100	100	ASV29
CATCACTGCAGCAACAATGGAAGAAGTGTACAAACGTGCTGAGTACGCTAAAGCTGTTGGTTCTATCGTTGTAATGATCGATTTAGTTATGGGTTACACAGCAATTCAAAGTTCAGCTATCTGGGCTCGTGAAAACGATATGCTTTTACATTTACACCGTGCCGGTAACTCAACTTACGCGCGTCAAAAAAATCATGGTATTAACTTCCGTGTTATTTGTAAATGGATGCGTATGTCTGGTGTAGATCATATCCACGCTGGTA	Eukaryota	Chromista	Chromobiota	Bacillariophyta	Bacillariophyceae	Cymbellales	Gomphonemataceae	Gomphadelpha	Gomphadelpha_kociolekii	100	100	100	100	100	100	100	100	100	ASV30
CATCACTGCTGGTACAATGGAAGAGTTATACAAACGTGCTGAGTATGCTAAAGCTGTTGGTTCAGTAATCGTAATGATCGATTTAGTATTAGGTTACACAGCAATTCAAAGTGCTGCACTTTGGGCTCGTGAGAATGATTGTATTTTACATTTACACCGTGCAGGTAACTCTACTTACGCTCGTCAAAAAAATCATGGTATTAACTTCCGTGTTATTTGTAAATGGATGCGTATGTCTGGTGTAGATCATATCCACGCAGGTA	Eukaryota	Chromista	Chromobiota	Bacillariophyta	Bacillariophyceae	Achnanthales	Achnanthidiaceae	Achnanthidium	Achnanthidium_pyrenaicum	100	100	100	100	100	100	100	100	100	ASV31
CGTTACTGCTGCTACTATGGAAGAAGTGTACAAACGTGCTGAGTACGCTAAAACAGTAGGTTCTGTAATTATTATGATCGATTTAGTTATGGGTTATACTGCAATTCAAAGTATTGCACTATGGTCTCGTGAAAACGACATGGTTTTACACTTACACCGTGCAGGTAACTCTACATATGCTCGTCAAAAGAATCATGGTATTAACTTCCGTGTTATCTGTAAATGGATGCGTATGTCAGGTGTAGATCATATCCACGCTGGTA	Eukaryota	Chromista	Chromobiota	Bacillariophyta	Bacillariophyceae	Thalassiophysales	Catenulaceae	Amphora	Amphora_pediculus	100	100	100	100	100	100	100	100	100	ASV32
CATTACTGCTGGTACAATGGAAGAAGTGTACAAACGTGCTGAGTACGCTAAAGCTGTTGGTTCTGTAATTGTTATGATCGATTTAGTAATGGGTTATACAGCAATTCAAAGTGCAGCTATTTGGTCTCGTGATAATGATATGTTATTACATTTACACCGTGCAGGTAACTCTACGTACGCACGTCAAAAAAATCATGGTATTAACTTCCGTGTTATTTGTAAATGGATGCGTATGTCAGGTGTAGATCATATTCACGCTGGTA	Eukaryota	Chromista	Chromobiota	Bacillariophyta	Bacillariophyceae	Achnanthales	Achnanthidiaceae	Achnanthidium	Achnanthidium_minutissimum	100	100	100	100	100	100	100	100	100	ASV34
CATTACTGCAGCTACAATGGAAGAAGTGTACAAACGTGCTGAGTACGCTAAAGCAGTTGGTTCTGTAATCGTAATGATCGATTTAGTTATGGGTTACACAGCAATTCAAAGTTCAGCTATCTGGGCTCGTGAAAACGACATGATTTTACACTTACACCGTGCAGGTAACTCAACTTACGCTCGTCAAAAAAACCATGGTATTAACTTCCGTGTTATTTGTAAATGGATGCGTATGTCTGGTGTAGATCATATCCACGCTGGTA	Eukaryota	Chromista	Chromobiota	Bacillariophyta	Bacillariophyceae	Cymbellales	Gomphonemataceae	Gomphonema	Gomphonema_acuminatum/clavatum	100	100	100	100	100	100	100	100	100	ASV35
CGTTACTGCAGCTACTCAAGAAGAAGTTTACAAACGTGCTAATTTTGCTAAAGAACTTGGTTCTGTTATTGTTATGATCGACTTAGTAATGGGTTACACATCAATCCAATCAACTGCTATTTGGGCACGTGAAAACGATATGATTTTACACTTACATCGTGCAGGTAACTCTACATATGCTCGTCAAAAAAATCATGGTATTAACTTCCGTGTTATTTGTAAATGGATGCGTATGTCTGGTGTAGACCATATCCACGCTGGTA	Eukaryota	Chromista	Chromobiota	Bacillariophyta	Bacillariophyceae	Eunotiales	Eunotiaceae	Eunotia	Eunotia_glacialis	100	100	100	100	100	100	100	100	74	ASV36
CGTAACAGCAGCTACTATGGATGAACTTTACAAACGTGCTGAGTACGCTAAAGCTGTAGGTTCTGTAATCGTTATGATCGACTTAGTATTAGGTTACACAGCAATTCAAAGTGCTGCTATCTGGGCTCGTGAAAACGATATGGTATTACACTTACACCGTGCAGGTAACTCTACATACGCTCGTCAAAAAAATCACGGTATCAACTTCCGTGTAATCTGTAAATGGATGCGTATGTCAGGTGTTGATCACATCCACGCAGGTA	Eukaryota	Chromista	Chromobiota	Bacillariophyta	Fragilariophyceae	Fragilariales	Fragilariaceae	Ulnaria	Ulnaria_goulardii	100	100	100	100	100	100	100	100	100	ASV37
CGTTACTGCAGCTACTCAAGAAGAAGTTTACAAACGTGCTGCCTTTGCTAAAGAACTTGGTTCTGTTATTATTATGATCGACTTAGTAATGGGTTACACATCAATCCAAACAACTGCTATTTGGGCACGTGAAAACGATATGATTTTACACTTACATCGTGCAGGTAACTCTACATATGCTCGTCAAAAAAATCATGGTATTAACTTCCGTGTTATTTGTAAATGGATGCGTATGTCTGGTGTAGACCATATCCACGCTGGTA	Eukaryota	Chromista	Chromobiota	Bacillariophyta	Bacillariophyceae	Eunotiales	Eunotiaceae	Eunotia	Eunotia_glacialis	100	100	100	100	100	100	100	100	66	ASV38
CATCACTGCTGGTACAATGGAAGAAGTTTACAAACGTGCTGAGTACGCTAAAGCTGTAGGTTCTATCGTTGTAATGATCGATTTAGTTATGGGTTACACAGCAATTCAAAGTGCTGCAATCTGGTCTCGTGACAACGATATGCTTTTACACTTACACCGTGCAGGTAACTCAACTTACGCTCGTCAAAAAAACCATGGTATTAACTTCCGTGTTATTTGTAAATGGATGCGTATGTCTGGTGTAGATCATATCCACGCTGGTA	Eukaryota	Chromista	Chromobiota	Bacillariophyta	Bacillariophyceae	Cymbellales	Gomphonemataceae	Gomphonella	Gomphonella_olivacea	100	100	100	100	100	100	100	100	100	ASV39
CGTTACTGCAGCTACTCAAGAAGAAATTTACAAACGTGCTCAGTTCGCTAAAGAACTTGGTTCTGTAATTATCATGATCGACTTAGTAATGGGCTACACATCAATTCAAACAACTGCGATTTGGGCACGTGAAAACGATATGATTTTACACTTACACCGTGCAGGTAACTCAACATATGCTCGTCAAAAAAATCACGGTATTAACTTCCGTGTTATTTGTAAATGGATGCGTATGTCTGGTGTAGACCATATCCACGCTGGTA	Eukaryota	Chromista	Chromobiota	Bacillariophyta	Bacillariophyceae	Eunotiales	Eunotiaceae	Eunotia	NA	100	100	100	100	100	98	98	98	52	ASV40
CATCACAGCAGCTACTATGGAAGAAGTATACAAACGTGCTGAGTATGCTAAAGCTGTTGGTTCTATCGTTGTTATGATCGATTTAGTAATGGGTTATACTGCAATCCAAAGTATTGCTTTATGGTCTCGTGAAAACGATATGCTTTTACACTTACATCGTGCTGGTAACTCTACTTACGCTCGTCAAAAGAACCATGGTATTAACTTCCGTGTTATCTGTAAATGGATGCGTATGTCTGGTGTAGATCACATCCACGCTGGTA	Eukaryota	Chromista	Chromobiota	Bacillariophyta	Bacillariophyceae	Naviculales	Naviculaceae	Navicula	Navicula_lanceolata	100	100	100	100	100	100	100	100	100	ASV41
CATCACTGCTGGTACAATGGAAGAAGTATACAAACGTGCTGAGTACGCTAAAGCAGTTGGCTCTGTAGTTGTAATGATCGATTTAGTAATGGGTTACACAGCAATTCAAAGTTCTGCTATCTGGGCTCGTGATAACGATATGCTTTTACATTTACACCGTGCGGGTAACTCAACTTACGCTCGTCAAAAAAATCATGGTATTAACTTCCGTGTTATTTGTAAATGGATGCGTATGTCTGGTGTAGATCATATCCATGCTGGTA	Eukaryota	Chromista	Chromobiota	Bacillariophyta	Bacillariophyceae	Cymbellales	Gomphonemataceae	Gomphonema	Gomphonema_minutum	100	100	100	100	100	100	100	100	100	ASV42
CATTACTGCTGGTACTATGGAAGAAGTGTACAAACGTGCTGAGTACGCTAAAACAGTAGGTTCTGTAATTGTTATGATCGATTTAGTTATGGGTTATACAGCAATTCAAAGTATTGCAATATGGGCTCGTGAAAACGACATGCTTTTACACTTACACCGTGCCGGTAACTCTACATATGCTCGTCAAAAGAATCATGGTATTAACTTCCGTGTTATCTGTAAATGGATGCGTATGTCAGGTGTAGATCATATCCACGCTGGTA	Eukaryota	Chromista	Chromobiota	Bacillariophyta	Bacillariophyceae	Thalassiophysales	Catenulaceae	Amphora	Amphora_ovalis	100	100	100	100	100	100	100	100	90	ASV43
CATTACTGCAGCTACTATGGAAGAAGTATACAAACGTGCTGAATACGCTAAAAAAATTGGTTCTGTAATCATTATGATCGATTTAGTAATGGGTTACACAGCAATTCAAAGTATTGCTATTTGGTCTCGTGAAAACGACATGATTTTACACTTACACCGTGCTGGTAACTCTACATACGCTCGTCAAAAAAATCACGGTATTAACTTCCGTGTTATCTGTAAATGGATGCGTATGTCTGGTGTAGACCATATCCACGCTGGTA	Eukaryota	Chromista	Chromobiota	Bacillariophyta	Bacillariophyceae	Naviculales	Naviculaceae	Navicula	NA	100	100	100	100	91	88	86	85	53	ASV44
CGTTACTGCAGCTACTCAAGAAGAAGTTTACAAACGTGCAGCATATGCTAAAGAAATTGGTTCTGTAATTATTATGATTGACTTAGTAATGGGTTATACATCAATCCAAACAACTGCTATTTGGGCCCGTGAAAATGATATGATTTTACACTTACACCGTGCAGGTAACTCTACATATGCTCGTCAAAAAAATCATGGCATCAATTTCCGTGTTATTTGTAAATGGATGCGGATGTCCGGTGTAGATCATATTCATGCTGGTA	Eukaryota	Chromista	Chromobiota	Bacillariophyta	Bacillariophyceae	Eunotiales	Eunotiaceae	Eunotia	NA	100	100	100	100	90	84	80	80	46	ASV45
CATTACTGCTGGTACAATGGAAGAAGTGTACAAACGTGCTGAGTATGCTAAAGCTGTGGGTTCTGTAATTGTTATGATCGATTTAGTAATGGGTTATACAGCAATTCAAAGTGCAGCTATTTGGTCTCGTGATAATGATATGTTATTACATTTACACCGTGCAGGTAACTCTACATACGCACGTCAAAAAAATCATGGTATCAACTTCCGTGTTATTTGTAAATGGATGCGTATGTCAGGTGTAGATCATATTCACGCTGGTA	Eukaryota	Chromista	Chromobiota	Bacillariophyta	Bacillariophyceae	Achnanthales	Achnanthidiaceae	Achnanthidium	Achnanthidium_minutissimum	100	100	100	100	100	100	100	100	100	ASV46
CGTTACAGGTGCTACAATGGAAGACGTTTACGAACGTTCTGAGTATGCTAAAGAAGTTGGTTCTGTAATTATCATGATCGATTTAGTAATGGGTTACACAGCAATTCAAAGTATTGCTTTATGGGCTCGTAAAAACGATATGATTTTACACTTACACCGTGCGGGTAACTCAACTTACGCTCGTCAAAAAAACCATGGTATTAACTTCCGTGTAATCTGTAAATGGATGCGTATGTCTGGTGTAGATCATATCCACGCTGGTA	Eukaryota	Chromista	Chromobiota	Bacillariophyta	Bacillariophyceae	Bacillariales	Bacillariaceae	Nitzschia	Nitzschia_palea	100	100	100	100	100	100	100	100	100	ASV47
CATCACAGCTGCAACTATGGAAGAAGTTTACAAACGTGCTGAGTACGCTAAAGAAGTAGGTTCTATCATCGTTATGATCGATTTAGTTATGGGTTACACAGCAATTCAAAGTGCTGCAATCTGGGCTCGTGACAACGATATGCTTTTACATTTACACCGTGCTGGTAACTCTACTTACGCTCGTCAAAAAAATCATGGTATTAACTTCCGTGTTATTTGTAAATGGATGCGTATGTCTGGTGTAGATCATATCCACGCTGGTA	Eukaryota	Chromista	Chromobiota	Bacillariophyta	Fragilariophyceae	Fragilariales	Fragilariaceae	Diatoma	Diatoma_moniliformis	100	100	100	100	92	92	92	92	82	ASV48
CGTAACAGCTGCAACTATGGAAGAAGTAATCAAACGTTGTGAATATGCGAAAGAAGTAGGTTCTGTCGTTGTTATGATCGATTTAGTTATGGGTTACACAGCTATTCAAAGTGCTGCAATCTGGGCTCGTGAAAACGATATGCTTTTACATTTACACCGTGCAGGTAACTCTACATACGCGCGTCAAAAAAATCATGGTATTAACTTCCGTGTAATTTGTAAATGGATGCGTATGTCTGGTGTAGATCATATCCACGCTGGTA	Eukaryota	Chromista	Chromobiota	Bacillariophyta	Bacillariophyceae	Bacillariales	Bacillariaceae	Nitzschia	Nitzschia_fonticola	100	100	100	100	100	100	100	95	91	ASV49
CATCACTGCTGCTACAATGGAAGAAGTATACAAACGTGCTGAGTATGCTAAAGCAGTTGGTTCTGTAATTGTTATGATTGACTTAGTAATGGGTTACACAGCAATTCAAAGTTCTGCTATTTGGGCTCGTGAAAACGATATGCTTTTACACTTACACCGTGCAGGTAACTCAACTTACGCTCGTCAAAAAAATCATGGTATTAACTTCCGTGTTATTTGTAAATGGATGCGTATGTCTGGTGTAGACCATATTCACGCTGGTA	Eukaryota	Chromista	Chromobiota	Bacillariophyta	Bacillariophyceae	Cymbellales	Gomphonemataceae	Gomphonema	Gomphonema_parvulum	100	100	100	100	100	100	100	100	64	ASV50
CATTACTGCAGGAACAATGGAAGAAGTGTACAAACGTGCTGAGTACGCTAAAGCAGTTGGTTCTGTAATCGTAATGATCGATTTAGTTATGGGTTACACAGCAATTCAAAGTTCAGCTATCTGGGCTCGTGACAACGATATGCTTTTACATTTACACCGTGCAGGTAACTCAACTTACGCTCGTCAAAAAAATCATGGTATTAACTTCCGTGTTATTTGTAAATGGATGCGTATGTCTGGTGTAGACCATATCCACGCTGGTA	Eukaryota	Chromista	Chromobiota	Bacillariophyta	Bacillariophyceae	Cymbellales	Gomphonemataceae	Gomphonema	NA	100	100	100	100	100	100	100	99	32	ASV52
CATCACTGCTGGTACTATGGAAGAAGTTTATGCACGTGCAGAATACGGTAAAGCAGTTGGTTCTGTAATCGTTATGATCGATTTAGTTATGGGTTACACAGCAATTCAATCTGCTGCTATTTGGGCTCGTAACAACGACATGCTTTTACACTTACACCGTGCAGGTAACTCTACTTACGCTCGTCAAAAGAACCATGGTATTAACTTCCGTGTTATCTGTAAATGGATGCGTATGTCTGGTGTAGATCATATCCACGCTGGTA	Eukaryota	Chromista	Chromobiota	Bacillariophyta	Bacillariophyceae	Naviculales	Sellaphoraceae	Sellaphora	Sellaphora_nigri	100	100	100	100	100	98	96	95	90	ASV53
CGTTACTGCAGCGACACAAGAAGAAGTTTATGCACGTGCAGAATTTGCTAAAGAACTTGGTTCTGTAATTGTTATGATTGACTTAGTAATGGGTTACACATCAATCCAAACAACTGCGATTTGGGCTCGTAAAAACGACATGATTTTACACTTACACCGTGCAGGTAACTCTACATATGCTCGTCAAAAAAATCATGGTATTAACTTCCGTGTTATTTGTAAATGGATGCGTATGTCTGGTGTAGATCATATTCATGCTGGTA	Eukaryota	Chromista	Chromobiota	Bacillariophyta	Bacillariophyceae	Eunotiales	Eunotiaceae	Eunotia	NA	100	100	100	100	92	85	83	83	56	ASV54
CATTACTGCTGGTACTATGGAAGAAGTGTACAAACGTGCTGAGTACGCTAAAACAGTAGGTTCTGTAATTGTTATGATCGATTTAGTTATGGGTTATACAGCAATTCAAAGTATTGCAATATGGGCTCGTGAAAACGACATGCTTTTACACTTACACCGTGCAGGTAACTCTACATATGCTCGTCAAAAGAATCATGGTATTAACTTCCGTGTTATCTGTAAATGGATGCGTATGTCAGGTGTAGATCATATCCACGCTGGTA	Eukaryota	Chromista	Chromobiota	Bacillariophyta	Bacillariophyceae	Thalassiophysales	Catenulaceae	Amphora	Amphora_ovalis	100	100	100	100	100	100	100	100	66	ASV55
CATCACTGCTGCTACTATGGAAGAACTTTACAAACGTGGTGCTTACGCTAAAGCTGTAGGTTCTGTAATCGTTATGATCGATTTAGTTTTAGGTTACACAGCAATTCAAAGTGCTGCTATCTGGGCTCGTGAAAACGATTTAGTATTACACTTACACCGTGCAGGTAACTCAACTTACGCTCGTCAAAAAAATCACGGTATCAACTTCCGTGTAATCTGTAAATGGATGCGTATGTCTGGTGTTGACCACATCCACGCAGGTA	Eukaryota	Chromista	Chromobiota	Bacillariophyta	Fragilariophyceae	Fragilariales	Fragilariaceae	Fragilaria	Fragilaria_gracilis	100	100	100	100	100	100	100	100	100	ASV56
CATTACTGCTGGTACAATGGAAGAAGTGTACAAACGTGCTGAGTACGCTAAAGCTGTTGGTTCTGTAGTTGTAATGATCGATTTAGTTATGGGTTATACAGCAATTCAAAGTTGTGCTATCTGGGCTCGTGATAACGACATGATCTTACATTTACACCGTGCGGGTAACTCAACTTACGCTCGTCAAAAAAATCACGGTATTAACTTCCGTGTTATTTGTAAATGGATGCGTATGTCAGGTGTAGATCATATCCACGCTGGTA	Eukaryota	Chromista	Chromobiota	Bacillariophyta	Bacillariophyceae	Cymbellales	Gomphonemataceae	Gomphonema	Gomphonema_tergestinum	100	100	100	100	100	100	100	100	100	ASV57
CATTACTGCAGGTACAATGGAAGAAGTATACAAACGTGCTGCGTATGCTAAAGCAGTTGGCTCTGTAGTCATGATGATCGATTTAGTAATGGGTTATACAGCAATTCAAAGTTCAGCTATCTGGGCTCGTGACAACGATATGATTTTACACTTACATCGTGCAGGTAACTCAACTTACGCTCGTCAAAAAAATCATGGTATTAACTTCCGTGTTATCTGTAAATGGATGCGTATGTCTGGTGTAGACCATATTCATGCTGGTA	Eukaryota	Chromista	Chromobiota	Bacillariophyta	Bacillariophyceae	Cymbellales	Gomphonemataceae	Gomphonema	NA	100	100	100	100	96	73	73	73	27	ASV59
CATTACTGCAGCTACTCAAGAAGAAGTTTATAAACGTGCTAATTTTGCTAAAGAACTTGGTTCTGTTATTGTTATGATCGACTTAGTAATGGGTTATACATCAATCCAAACAACTGCTATTTGGGCACGTGAAAACGATATGATTTTACATTTACATCGTGCAGGTAACTCTACATATGCTCGTCAAAAAAATCATGGTATTAACTTCCGTGTTATTTGTAAATGGATGCGTATGTGTGGTGTAGACCATATCCACGCTGGTA	Eukaryota	Chromista	Chromobiota	Bacillariophyta	Bacillariophyceae	Eunotiales	Eunotiaceae	Eunotia	NA	100	100	100	100	100	100	100	100	58	ASV60
CATTACAGCTGCTACAATGGAAGAAGTGTACAAACGTGCTGATTACGCGAAACAAGTTGGTTCTGTAATTGTTATGATCGACTTAGTTATGGGTTACACAGCAATTCAAAGTGCTGCTATTTGGGCGCGTGAAAACGACATGCTTTTACACTTACACCGTGCTGGTAACTCTACATATGCTCGTCAAAAGAACCATGGTATTAACTTCCGTGTAATCTGTAAATGGATGCGGATGTCAGGTGTAGATCATATTCACGCTGGTA	Eukaryota	Chromista	Chromobiota	Bacillariophyta	Mediophyceae	Triceratiales	Triceratiaceae	Pleurosira	Pleurosira_laevis	100	100	100	100	100	100	100	100	100	ASV61
CGTTACTGCAGCTACTCAAGAAGAAGTTTACAAACGTGCTGCCTTTGCTAAAGAACTTGGTTCTGTAATTATTATGATCGACTTAGTAATGGGTTACACATCAATCCAAACAACTGCTATTTGGGCACGTGAAAACGATATGATTTTACACTTACATCGTGCAGGTAACTCTACATATGCTCGTCAAAAAAATCATGGGATTAACTTCCGTGTTATTTGTAAATGGATGCGTATGTCTGGTGTAGACCATATCCACGCTGGTA	Eukaryota	Chromista	Chromobiota	Bacillariophyta	Bacillariophyceae	Eunotiales	Eunotiaceae	Eunotia	Eunotia_glacialis	100	100	100	100	100	100	100	100	76	ASV62
CATTACTGCTGCTACTATGGAAGAAGTGTACAAACGTGCTGAGTACGCTAAAACAGTAGGTTCTGTAATTGTTATGATCGATTTAGTAATGGGTTATACAGCAATTCAAAGTATTGCATTATGGGCTCGTGAAAACGACATGGTTTTACACTTACACCGTGCAGGTAACTCTACATATGCTCGTCAAAAGAATCATGGTATTAACTTCCGTGTTATCTGTAAATGGATGCGTATGTCAGGTGTAGATCATATCCACGCTGGTA	Eukaryota	Chromista	Chromobiota	Bacillariophyta	Bacillariophyceae	Thalassiophysales	Catenulaceae	Amphora	Amphora_pediculus	100	100	100	100	100	100	100	100	87	ASV63
CGTAACTTCAGCTACTATGGAAGAAGTTTACAAACGTGCAGAGTATGCTAAAACTGTAGGTTCTGTAATTATCATGATCGATTTAGTTATGGGTTATACAGCAATCCAAAGTATTGCTTTATGGTCTCGTGAAAACGATATGGTATTACACTTACACCGTGCAGGTAACTCTACTTACGCTCGTCAAAAAAATCATGGTATTAACTTCCGTGTTATCTGTAAATGGATGCGTATGTCTGGTGTAGATCATATCCACGCTGGTA	Eukaryota	Chromista	Chromobiota	Bacillariophyta	Bacillariophyceae	Naviculales	Pleurosigmataceae	Gyrosigma	Gyrosigma_sciotense	100	100	100	100	100	100	100	100	99	ASV64
CGTTACTGCAGCTACTATGGAAGAAGTGTACAAACGTGCAGAATACGCGAAAGCAATTGGTTCTGTCATCATTATGATCGATTTAGTAATGGGCTATACAGCAATTCAAAGTATTGCTATTTGGTCTCGTGAAAACGACATGGTTTTACACTTACACCGTGCTGGTAACTCGACTTATGCTCGTCAAAAGAATCACGGTATTAACTTCCGTGTTATCTGTAAATGGATGCGTATGTCTGGTGTAGATCATATCCACGCTGGTA	Eukaryota	Chromista	Chromobiota	Bacillariophyta	Bacillariophyceae	Naviculales	Naviculaceae	Navicula	Navicula_cryptotenella	100	100	100	100	100	100	100	100	100	ASV65
CATCACTGCTGGTACAATGGAAGAAGTTTACAAACGTGCTGAATACGGTAAAGCTGTAGGTTCTGTAATCGTAATGATCGATTTAGTTATGGGCTACACAGCAATTCAAAGTGCTGCAATCTGGGCTCGTGAAAACGATATGATTTTACATTTACACCGTGCAGGTAACTCTACTTATGCTCGTCAAAAAAATCATGGTATTAACTTCCGTGTAATCTGTAAATGGATGCGTATGTCTGGTGTAGACCATATCCACGCTGGTA	Eukaryota	Chromista	Chromobiota	Bacillariophyta	Bacillariophyceae	Cymbellales	Cymbellaceae	Encyonema	NA	100	100	100	100	100	99	97	67	30	ASV66
CATCACTGCTGGTACAATGGAAGAAGTTTACAAACGTGCTGAATACGGTAAAGCTGTTGGTTCTGTAATTGTAATGATCGACTTAGTTATGGGTTACACAGCAATTCAAAGTGCTGCTATCTGGGCTCGTGAAAATGATTGTATTTTACACTTACATCGTGCAGGTAACTCAACTTACGCTCGTCAAAAAAACCATGGTATTAACTTCCGTGTTATTTGTAAATGGATGCGTATGGCTGGTGTAGATCATATCCACGCTGGTA	Eukaryota	Chromista	Chromobiota	Bacillariophyta	Bacillariophyceae	Cymbellales	Cymbellaceae	Cymbella	Cymbella_aspera	100	100	100	100	100	100	100	100	100	ASV67
CGTTACTGCAGCGACTCAAGAAGAAGTTTACAAACGTGCAGCGTTTGCTAAAGAACTTGGCTCTGTAATTATTATGATCGATTTAGTAATGGGCTACACAGCAATACAAACAATTGCTCTTTGGGCACGTGAACACGATATGATTTTACATTTACACCGTGCTGGTAACTCTACATACGCTCGTCAAAAAAATCATGGTATTAACTTCCGTGTTATCTGTAAATGGATGCGTATGTCTGGTGTAGATCATATCCACGCTGGTA	Eukaryota	Chromista	Chromobiota	Bacillariophyta	Bacillariophyceae	Eunotiales	Eunotiaceae	Eunotia	Eunotia_latitaenia	100	100	100	100	100	100	100	100	71	ASV68
CGTTACTGCAGCTACTCAAGAAGAAGTTTACAAACGTGCTGCCTTTGCTAAAGAACTTGGTTCTGTTATTATTATGATCGACTTAGTAATGGGTTACACATCAATCCAAACAACTGCTATTTGGGCACGTGAAAACGATATGATTTTACACTTACACCGTGCAGGTAACTCTACATATGCTCGTCAAAAAAATCATGGTATTAACTTCCGTGTTATTTGTAAATGGATGCGTATGTCTGGTGTAGACCATATCCACGCTGGTA	Eukaryota	Chromista	Chromobiota	Bacillariophyta	Bacillariophyceae	Eunotiales	Eunotiaceae	Eunotia	Eunotia_glacialis	100	100	100	100	100	100	100	100	77	ASV69
CATCACTGCTGGTACAATGGAAGAAGTTTACAAACGTGCTGAGTACGGTAAAGCTGTAGGTTCTGTAGTTGTAATGATCGATTTAGTTATGGGTTACACAGCGATTCAAAGTGCTGCAATCTGGTCTCGTGAAAACGATATGGTTTTACATTTACACCGTGCAGGTAACTCAACTTATGCACGTCAAAAAAATCATGGTATTAACTTCCGTGTAATCTGTAAATGGATGCGTATGGCTGGTGTAGATCATATTCACGCAGGTA	Eukaryota	Chromista	Chromobiota	Bacillariophyta	Bacillariophyceae	Cymbellales	Cymbellaceae	Encyonema	Encyonema_silesiacum	100	100	100	100	100	100	100	100	69	ASV70
CATTACTGCAGGTACAATGGAAGAAGTATACAAACGTGCTGAGTATGCTAAAGCAGTTGGCTCTGTAGTCATGATGATTGATTTAGTAATGGGTTATACAGCAATTCAAAGTTCAGCTATCTGGGCTCGTGATAACGATATGATTTTACATTTACACCGTGCAGGTAACTCAACTTACGCGCGTCAAAAAAATCATGGTATCAACTTCCGTGTTATCTGTAAATGGATGCGTATGTCTGGTGTAGACCATATTCACGCTGGTA	Eukaryota	Chromista	Chromobiota	Bacillariophyta	Bacillariophyceae	Cymbellales	Gomphonemataceae	Gomphonema	NA	100	100	100	100	98	69	64	63	11	ASV73
CGTTACAGCTGCTACTATGGAAGAAATCTACAAACGTTGTGAATATGCTAAAGAAGTAGGTTCTGTAATTGTGATGATCGATTTAGTAATGGGTTACACAGCAATTCAAAGTACTGCTATTTGGGCTCGTGAGAATGATATGCTTTTACATTTACACCGTGCAGGCAACTCTACATACGCGCGTCAAAAAAATCATGGGATTAACTTCCGTGTTATTTGTAAATGGATGCGTATGTCAGGTGTAGATCACATTCACGCTGGGA	Eukaryota	Chromista	Chromobiota	Bacillariophyta	Bacillariophyceae	Bacillariales	Bacillariaceae	Nitzschia	Nitzschia_amphibia	100	100	100	100	100	100	100	89	76	ASV74
CATCACTGCAGGTACAATGGAAGAAGTTTACAAACGTGCTGCATACGCTAAAGCAGTAGGTTCTGTAATCATAATGATCGACTTAGTAATGGGTTACACAGCAATTCAAAGTGCTGCTATCTGGTCTCGTGACAACGATATGCTTTTACACTTACACCGTGCAGGTAACTCTACATACGCTCGTCAAAAAAATCATGGTATTAACTTCCGTGTTATTTGTAAATGGATGCGTATGTCTGGTGTAGATCATATCCACGCTGGTA	Eukaryota	Chromista	Chromobiota	Bacillariophyta	Bacillariophyceae	Naviculales	Stauroneidaceae	Stauroneis	Stauroneis_kriegeri	100	100	100	100	100	100	100	100	100	ASV75
CGTTACAGCTGCGACTATGGAAGAAATCTACAAACGTTGTGAGTATGCTAAAGAAGTAGGTTCTGTAATTGTAATGATCGATTTAGTTATGGGTTATACAGCAATTCAAAGTACTGCTATTTGGGCTCGTGAAAACGATATGCTTTTACATTTACACCGTGCAGGTAACTCAACATATGCACGTCAAAAAAATCATGGTATTAACTTCCGTGTTATTTGTAAATGGATGCGTATGTCAGGTGTAGATCATATCCACGCTGGGA	Eukaryota	Chromista	Chromobiota	Bacillariophyta	Bacillariophyceae	Bacillariales	Bacillariaceae	Nitzschia	NA	100	100	100	100	93	90	90	78	48	ASV76
CGTTACAGCAGCTACTCAAGAAGAAGTTTACAAACGTGCACAGTTTGCTAAAGAACTTGGTTCTGTAATTATTATGATCGACTTAGTAATGGGTTACACATCAATTCAAACAACTGCTATTTGGGCACGTGAAAATGATATGATTTTACACTTACACCGTGCAGGTAACTCTACATATGCTCGTCAAAAAAATCATGGTATTAACTTCCGTGTTATTTGTAAATGGATGCGTATGTCTGGTGTAGACCATATCCACGCTGGTA	Eukaryota	Chromista	Chromobiota	Bacillariophyta	Bacillariophyceae	Eunotiales	Eunotiaceae	Eunotia	Eunotia_glacialis	100	100	100	100	100	100	99	99	66	ASV77
CGTTACTGCAGCTACTCAAGACGAAATCTTCAAACGTGCTGAGTTTGCTAAAGAAATCGGCTCTGTAATTGTTATGATTGACTTAGTATTAGGTTACACAGCAATTCAAACAACTGCAATTTGGGCACGTGAAAACGACATGCTTTTACATTTACACCGTGCAGGTAACTCTACATATGCTCGTCAAAAAAATCATGGTATTAACTTCCGTGTTATTTGTAAATGGATGCGTATGTCTGGTGTAGATCATATTCACGCTGGTA	Eukaryota	Chromista	Chromobiota	Bacillariophyta	Bacillariophyceae	Eunotiales	Eunotiaceae	Eunotia	Eunotia_minor	100	100	100	100	100	100	100	100	76	ASV78
CATTACTGCAGCTACAATGGAAGAAGTGTACAAACGTGCTGAGTACGCTAAAGCAGTTGGTTCTGTAATCGTAATGATCGATTTAGTTATGGGTTATACAGCAATTCAAAGTTCAGCTATTTGGGCTCGTGACAATGATATGCTTTTACACTTACACCGTGCTGGTAACTCAACTTACGCTCGTCAAAAAAATCATGGTATTAACTTCCGTGTTATTTGTAAATGGATGCGTATGTCTGGTGTAGACCATATCCACGCTGGTA	Eukaryota	Chromista	Chromobiota	Bacillariophyta	Bacillariophyceae	Cymbellales	Gomphonemataceae	Gomphonema	Gomphonema_bourbonense	100	100	100	100	100	100	100	100	100	ASV79
CATCACTGCAGGTACAATGGAAGAAGTTTACAAACGAGCTGAGTATGCAAAAGCTGTTGGCTCAATCATTGTTATGATCGATTTAGTAATGGGTTATACGGCCATTCAAAGTGCAGCAATTTGGTCTCGTGATAACGATATGTTATTACATTTACATAGAGCAGGTAACTCTACTTACGCTCGCCAAAAAAATCATGGTATTAATTTCCGTGTTATTTGCAAATGGATGCGTATGTCAGGTGTTGACCATATCCATGCTGGAA	Eukaryota	Chromista	Chromobiota	Bacillariophyta	Bacillariophyceae	Achnanthales	Cocconeidaceae	Cocconeis	Cocconeis_euglypta	100	100	100	100	100	100	100	100	98	ASV80
CGTTACTGCAGCTACTATGGACGAACTTTACAAACGTGCTGAGTACGCTAAAGCTGTAGGTTCTGTAATCATCATGATCGACTTAGTATTAGGTTACACAGCTATTCAAAGTGCTGCTATCTGGGCTCGTGAAAATGATATGGTACTACACTTACACCGTGCAGGTAACTCAACTTACGCTCGTCAAAAAAATCATGGTATTAACTTCCGTGTAATTTGTAAATGGATGCGTATGTCTGGTGTTGACCACATCCACGCTGGTA	Eukaryota	Chromista	Chromobiota	Bacillariophyta	Fragilariophyceae	Fragilariales	Fragilariaceae	Ulnaria	Ulnaria_ulna	100	100	100	100	100	100	100	100	100	ASV81
CATCACTGCTGGTACTATGGAAGAAGTTTACGCACGTGCAGAATATGCTAAAGCAGTAGGTTCTGTTATTGTTATGATCGATTTAGTTATGGGTTACACAGCAATCCAAACTGCAGCTATCTGGGCTCGTAACAACGATATGATCTTACACTTACACCGTGCAGGTAACTCAACTTACGCTCGTCAAAAAAATCACGGTATTAACTTCCGTGTTATCTGCAAATGGATGCGTATGTCTGGTGTAGACCACATCCACGCTGGGA	Eukaryota	Chromista	Chromobiota	Bacillariophyta	Bacillariophyceae	Naviculales	Pinnulariaceae	Pinnularia	Pinnularia_neomajor	100	100	100	100	100	100	100	100	98	ASV82
CGTTACTGCAGCTACTATGGATGAACTTTACAAACGTGCTAACTACGCTAAAGCTGTAGGTTCTGTAATTATCATGATCGACTTAGTACTAGGTTACACAGCTATTCAAAGTGCTGCTATCTGGTCTCGTGAAAACGATATGGTATTACACTTACACCGTGCAGGTAACTCAACATATGCTCGTCAAAAAAATCATGGTATTAACTTCCGTGTAATTTGTAAATGGATGCGTATGTCTGGTGTTGACCACATCCACGCTGGTA	Eukaryota	Chromista	Chromobiota	Bacillariophyta	Fragilariophyceae	Fragilariales	Fragilariaceae	Ulnaria	Ulnaria_ulna	100	100	100	100	100	100	100	100	100	ASV83
CATTACTGCTGGTACAATGGAAGAAGTGTACAAACGTGCTGAGTATGCTAAAGCAGTTGGCTCTATAATCGTGATGATCGATTTAGTAATGGGTTACACAGCAATTCAAAGTTCAGCTATTTGGGCTCGTGAGAACGATATGCTTTTACACTTACACCGTGCGGGTAACTCAACTTACGCTCGTCAAAAAAATCATGGTATTAACTTCCGTGTTATCTGTAAATGGATGCGTATGTCTGGTGTAGACCATATTCACGCTGGTA	Eukaryota	Chromista	Chromobiota	Bacillariophyta	Bacillariophyceae	Cymbellales	Gomphonemataceae	Gomphonema	NA	100	100	100	100	100	95	92	92	29	ASV84
CGTTACTGCTGCTACTATGGAAGAAGTGTACAAACGTGCTGAGTACGCTAAAACAGTAGGTTCTGTAATTATTATGATCGATTTAGTTATGGGTTATACTGCAATTCAAAGTATTGCAATATGGTCTCGTGAAAACGACATGGTTTTACACTTACACCGTGCAGGTAACTCTACATATGCTCGTCAAAAGAATCATGGTATTAACTTCCGTGTTATCTGTAAATGGATGCGTATGTCAGGTGTAGATCATATCCACGCTGGTA	Eukaryota	Chromista	Chromobiota	Bacillariophyta	Bacillariophyceae	Thalassiophysales	Catenulaceae	Amphora	Amphora_pediculus	100	100	100	100	100	100	100	100	100	ASV85
CATTACTGCAGGTACAATGGAAGAAGTGTACAAACGTGCTGAGTACGGAAAAGCTGTTGGTTCTGTAATTGTAATGATTGACTTAGTAATGGGTTACACAGCAATTCAAAGTGCTGCAATCTGGGCTCGTGACAATGACATGCTTTTACACTTACACCGTGCAGGTAACTCTACATATGCTCGTCAAAAGAATCATGGTATTAACTTCCGTGTTATCTGTAAATGGATGCGTATGTCTGGTGTAGACCATATCCACGCTGGTA	Eukaryota	Chromista	Chromobiota	Bacillariophyta	Bacillariophyceae	Naviculales	Stauroneidaceae	Craticula	Craticula_subminuscula	100	100	100	100	100	100	100	100	95	ASV86
CATTACTGCAGCAACAATGGAAGAAGTGTACAAACGTGCTGAGTACGCTAAAGCAGTTGGTTCTGTAATCGTAATGATCGATTTAGTTATGGGTTACACAGCAATCCAAAGTTCAGCTATCTGGGCTCGTGATAACGATATGCTTTTACATTTACACCGTGCAGGTAACTCAACTTACGCTCGTCAAAAAAATCATGGTATTAACTTCCGTGTTATTTGTAAATGGATGCGTATGTCTGGTGTAGATCATATCCACGCTGGTA	Eukaryota	Chromista	Chromobiota	Bacillariophyta	Bacillariophyceae	Cymbellales	Gomphonemataceae	Gomphonema	Gomphonema_minutum	100	100	100	100	100	100	100	98	70	ASV87
CGTTACAGCTGCAACTTTAGAAGAAACTTACAAACGTGCAGAATATGCTAAAGAAGTAGGTTCTATCATCGTTATGGTTGATTTAGTTATGGGTTACACAGCTTTACAATCAATGGCTATTTGGTCTCGTGAAAACGATATGTTATTACATTTACACCGTGCGGGTAACTCTACTTATGCTCGTCAAAAAAACCATGGTATTAACTTCCGTGTTATTTGTAAATGGATGCGTATGACTGGTGTAGATCATATTCATGCTGGTA	Eukaryota	Chromista	Chromobiota	Bacillariophyta	Bacillariophyceae	Bacillariales	Bacillariaceae	Nitzschia	NA	100	100	100	100	100	100	100	100	54	ASV88
CATCACTTCAGCTACAATGGAAGAAGTTTACAAACGTGCTGAATACGCTAAATCAGTAGGTTCTGTAATCGTTATGATTGACTTAGTTATGGGTTACACAGCTATTCAATCAATTGCTTTATGGGCTCGTGAAAACGATATGCTTTTACACTTACACCGTGCAGGTAACTCTACATACGCACGTCAAAAAAACCACGGTATTAACTTCCGTGTTATTTGTAAATGGATGCGTATGTCAGGTGTAGATCACATCCACGCTGGTA	Eukaryota	Chromista	Chromobiota	Bacillariophyta	Bacillariophyceae	Surirellales	Surirellaceae	NA	NA	100	100	100	100	100	96	89	53	53	ASV89
CATCACAGCTGCTACTATGGAAGAACTTTACAAACGTGGTGCTTACGCTAAAGCTGTAGGTTCTGTAATCGTTATGATCGATTTAGTTTTAGGTTACACAGCAATTCAAAGTGCTGCTATCTGGGCTCGTGAAAACGATTTAGTATTACACTTACACCGTGCAGGTAACTCAACTTACGCTCGTCAAAAAAATCACGGTATCAACTTCCGTGTAATCTGTAAATGGATGCGTATGTCTGGTGTTGATCACATCCACGCAGGTA	Eukaryota	Chromista	Chromobiota	Bacillariophyta	Fragilariophyceae	Fragilariales	Fragilariaceae	Fragilaria	Fragilaria_gracilis	100	100	100	100	100	100	100	100	96	ASV90
CGTTACAGCAGCTACTCAAGAAGAAATTTATAAACGTGCAGAGTTTGCTAAAGAACTTGGTTCTGTAATTATTATGATCGACTTAGTAATGGGTTACACATCAATTCAAACAACTGCTATTTGGGCACGTGAAAATGATATGATTTTACACTTACACCGTGCAGGTAACTCTACATATGCTCGTCAAAAAAATCATGGTATTAACTTCCGTGTTATTTGCAAATGGATGCGTATGTCTGGTGTAGACCATATTCACGCTGGTA	Eukaryota	Chromista	Chromobiota	Bacillariophyta	Bacillariophyceae	Eunotiales	Eunotiaceae	Eunotia	Eunotia_glacialis	100	100	100	100	100	100	99	99	60	ASV91
CATCACTGCTGGTACAATGGAAGAAGTATACAAACGTGCTGAGTATGCTAAAGCAGTTGGATCTGTAATTGTTATGATTGACTTAGTAATGGGTTACACAGCAATTCAAAGTTCTGCTGTTTGGGCTCGTGAAAACGATATGCTTTTACACTTACACCGTGCAGGTAACTCAACTTACGCTCGTCAAAAAAATCATGGTATCAACTTCCGTGTTATTTGTAAATGGATGCGTATGTCTGGTGTAGACCATATCCACGCTGGTA	Eukaryota	Chromista	Chromobiota	Bacillariophyta	Bacillariophyceae	Cymbellales	Gomphonemataceae	Gomphonema	NA	100	100	100	100	100	100	99	99	58	ASV92
TATTACTGCAGGTACAATGGAAGAAGTGTACAAACGTGCTGAGTACGCGAAATCTGTTGGTTCGATCATTGTAATGATCGATTTAGTAATGGGTTATACAGCAATTCAAAGTGCTGCTATCTGGTCTCGTGATAATGATATGCTTTTACATTTACACCGTGCAGGTAACTCTACTTACGCTCGTCAAAAAAATCATGGTATTAACTTCCGTGTTATCTGTAAATGGATGCGTATGTCTGGTGTAGATCATATTCACGCTGGTA	Eukaryota	Chromista	Chromobiota	Bacillariophyta	Bacillariophyceae	Achnanthales	Achnanthidiaceae	Planothidium	Planothidium_victori	100	100	100	100	100	100	100	100	100	ASV93
CGTTACAGCAGCTACTATGGACGAACTTTACAAACGTGCTGAGTACGCTAAAGCTGTAGGTTCTGTAATTATCATGATCGACTTAGTATTAGGTTACACAGCAATTCAAAGTGCTGCTATCTGGGCTCGTGAAAATGATATGGTATTACACTTACACCGTGCAGGTAACTCTACATATGCTCGTCAAAAAAACCACGGTATTAACTTCCGTGTAATCTGTAAATGGATGCGTATGTCAGGTGTTGACCACATCCACGCTGGTA	Eukaryota	Chromista	Chromobiota	Bacillariophyta	Fragilariophyceae	Fragilariales	Fragilariaceae	Ulnaria	NA	100	100	100	100	100	100	100	97	49	ASV94
CATCACTGCAGGTACGATGGAAGAAGTTTACAAACGTGCTGAATACGGTAAAGCTGTAGGTTCTATCGTTGTAATGATCGATTTAGTTATGGGTTATACAGCAATTCAAAGTGCTGCTATTTGGGCTCGTGATAACGATTGTTTATTACACTTACACCGTGCAGGTAACTCAACTTATGCTCGTCAAAAAAATCACGGTATTAACTTCCGTGTTATTTGTAAATGGATGCGTATGGCTGGTGTTGATCATATTCACGCTGGTA	Eukaryota	Chromista	Chromobiota	Bacillariophyta	Bacillariophyceae	Cymbellales	Cymbellaceae	Cymbella	Cymbella_excisa	100	100	100	100	100	100	100	100	100	ASV95
CATTACAGCAGCTACAATGGAAGAAGTGTACAAACGTGCTGAGTATGCTAAAGCTGTTGGTTCTGTAATTGTTATGATCGATTTAGTAATGGGTTACACAGCAATTCAAAGTATTGCTTTATGGGCTCGTGACAATGATATGGTTTTACACTTACACCGTGCTGGTAACTCTACTTACGCTCGTCAAAAAAATCATGGTATTAACTTCCGTGTAATCTGTAAATGGATGCGTATGTCTGGTGTAGATCACATCCACGCTGGTA	Eukaryota	Chromista	Chromobiota	Bacillariophyta	Bacillariophyceae	Naviculales	Naviculaceae	Navicula	Navicula_radiosa	100	100	100	100	100	100	100	100	100	ASV96
CGTAACTGCATCTACTATGGAAGAACTTTACAAACGTGCTAACTACGCTAAAGCTGTAGGTTCTGTAATCATCATGATCGATTTAGTATTAGGTTACACAGCTATTCAAAGTGCTGCTATCTGGTCTCGTGAAAATGATATGGTATTACACTTACACCGTGCAGGTAACTCAACTTACGCTCGTCAAAAAAATCACGGTATTAACTTCCGTGTAATTTGTAAATGGATGCGTATGTCTGGTGTTGACCACATCCACGCTGGTA	Eukaryota	Chromista	Chromobiota	Bacillariophyta	Fragilariophyceae	Fragilariales	Fragilariaceae	Ulnaria	Ulnaria_ulna	100	100	100	100	100	100	100	100	100	ASV97
CATCACTGCTGGTACAATGGAAGAATTATACAAACGTGCTGAATATGCTAAAGCTGTAGGTTCAGTTATTGTAATGATCGATTTAGTACTAGGCTACACAGCAATTCAAAGTGCTGCTATTTGGGCTCGTGAGAATGATTGTGTTTTACATTTACACCGTGCAGGTAACTCTACTTATGCTCGTCAAAAAAATCATGGTATTAACTTCCGTGTTATTTGTAAATGGATGCGTATGTCTGGTGTAGATCATATCCACGCAGGTA	Eukaryota	Chromista	Chromobiota	Bacillariophyta	Bacillariophyceae	Achnanthales	Achnanthidiaceae	Achnanthidium	Achnanthidium_pyrenaicum	100	100	100	100	100	100	100	100	100	ASV98
CATTACTGCAGCTACTATGGAAGAAGTGTACAAACGTGCTGAGTACGCTAAAGCTGTCGGTTCTATCATTGTTATGATCGATTTAGTAATGGGTTATACAGCAATTCAAAGTATTGCTCTTTGGGCTCGTGAAAACGACATGGTTTTACATTTACACCGTGCTGGTAACTCTACTTACGCTCGTCAAAAGAATCATGGTATTAACTTCCGTGTTATCTGTAAATGGATGCGTATGTCTGGTGTAGATCATATCCACGCTGGTA	Eukaryota	Chromista	Chromobiota	Bacillariophyta	Bacillariophyceae	Naviculales	Naviculaceae	Navicula	Navicula_antonii	100	100	100	100	100	100	100	100	98	ASV99
CATCACTGCTGGTACAATGGAAGAGTTATACAAACGTGCTGAGTATGCTAAAGCTGTTGGTTCAGTAATCGTAATGATCGATTTAGTATTAGGTTACACAGCGATTCAAAGTGCTGCAATTTGGGCTCGTGAAAATGATTGTATTTTACACTTACACCGTGCAGGTAACTCTACATATGCTCGTCAAAAAAATCATGGTATTAACTTCCGTGTTATTTGTAAATGGATGCGTATGTCTGGTGTAGATCATATCCACGCAGGTA	Eukaryota	Chromista	Chromobiota	Bacillariophyta	Bacillariophyceae	Achnanthales	Achnanthidiaceae	Achnanthidium	Achnanthidium_pyrenaicum	100	100	100	100	100	100	100	100	99	ASV100
CATTACTGCAGCTACAATGGAAGAAGTGTACAAACGTGCTGAGTACGCTAAAGCAGTTGGTTCTATCGTTGTAATGATCGATTTAGTTATGGGTTACACAGCAATTCAAAGTTCAGCTATCTGGGCTCGTGAAAACGATATGCTTTTACATTTACACCGTGCAGGTAACTCAACTTACGCACGTCAAAAAAATCATGGTATTAACTTCCGTGTTATTTGTAAATGGATGCGTATGTCTGGTGTAGATCATATCCACGCTGGTA	Eukaryota	Chromista	Chromobiota	Bacillariophyta	Bacillariophyceae	Cymbellales	Gomphonemataceae	Gomphonema	Gomphonema_pumilum_var._pumilum	100	100	100	100	100	100	100	91	90	ASV101
CATCACTGCTGGTACAATGGAAGAAGTTTACAAACGTGCTGAGTACGGTAAAGCTGTAGGTTCTGTAGTTGTAATGATCGATTTAGTTATGGGTTACACAGCAATTCAAAGTGCTGCAATCTGGTCTCGTGAAAACGATATGGTTTTACATTTACACCGTGCGGGTAACTCAACTTATGCGCGTCAAAAAAATCATGGTATTAACTTCCGTGTAATCTGTAAATGGATGCGTATGGCTGGTGTAGATCATATTCACGCAGGTA	Eukaryota	Chromista	Chromobiota	Bacillariophyta	Bacillariophyceae	Cymbellales	Cymbellaceae	Encyonema	Encyonema_minutum	100	100	100	100	100	100	100	100	100	ASV102
CGTGACAGCTGCAACTTGGGAAGAAGTACTTAAACGTTGTGAATATGCTAAAGAAGTAGGTTCTATCATCGTTATGATCGATTTAGTTATGGGTTACACAGCAATTCAAAGTGCTGCACTTTGGGCTCGTGACAATGATATGCTGTTACATTTACACCGTGCAGGTAACTCAACGTATGCGCGTCAAAAAAATCATGGTATTAATTTCCGTGTAATTTGTAAATGGATGCGTATGTCCGGTGTTGATCATATTCACGCTGGTA	Eukaryota	Chromista	Chromobiota	Bacillariophyta	Bacillariophyceae	Bacillariales	Bacillariaceae	Nitzschia	Nitzschia_soratensis	100	100	100	100	100	100	100	100	98	ASV103
CATCACTGCTGGTACAATGGAAGAAGTGTACAAACGTGCTGAGTACGCTAAATCTGTTGGTTCAGTAATTGTTATGATCGATTTAGTAATGGGTTATACAGCAATTCAAAGTGCTGCTCTTTGGTCTCGTGATAATGACCTAGTGTTACATTTACACCGTGCAGGTAACTCTACATATGCTCGTCAAAAGAATCATGGTATCAACTTCCGTGTTATCTGTAAATGGATGCGTATGTCTGGTGTAGATCATATTCATGCTGGTA	Eukaryota	Chromista	Chromobiota	Bacillariophyta	Bacillariophyceae	Achnanthales	Achnanthidiaceae	NA	NA	100	100	100	100	95	92	92	37	37	ASV104
CATTACTGCTGGTACAATGGAAGAAGTGTACAAACGTGCTGAGTACGCTAAAGCGGTTGGTTCAGTAATTGTTATGATCGATTTAGTAATGGGTTATACAGCAATTCAAAGTGCAGCGATCTGGTCTCGTGAAAATGACATGGTATTACACTTACACCGTGCAGGTAACTCTACATATGCTCGTCAAAAAAATCATGGTATTAATTTCCGTGTTATTTGTAAATGGATGCGTATGTCTGGTGTAGATCATATCCACGCTGGTA	Eukaryota	Chromista	Chromobiota	Bacillariophyta	Bacillariophyceae	Achnanthales	Achnanthidiaceae	Achnanthidium	Achnanthidium_minutissimum	100	100	100	100	100	100	100	100	84	ASV105
CGTTACAGCAGCTACTCAAGAAGAAATTTACAAACGTGCTGAGTTTGGTAAAGAAATCGGTTCTGTAATTGTTATGATCGACTTAGTTTTAGGTTACACAGCAATCCAAACAACTGCAATTTGGGCACGTGAAAATGACATGATTTTACACTTACACCGTGCAGGTAACTCGGCATACGCTCGTCAAAAGAACCATGGTATTAACTTCCGTGTTATTTGTAAATGGATGCGTATGTCTGGTGTAGATCATATTCATGCTGGTA	Eukaryota	Chromista	Chromobiota	Bacillariophyta	Bacillariophyceae	Eunotiales	Eunotiaceae	Eunotia	NA	100	100	100	100	87	86	81	81	48	ASV106
CATTACTGCTGCTACTATGGAAGAAGTGTACAAACGTGCTGAATACGCTAAAAACGTTGGTTCTATCATCGTTATGATCGATTTAGTAATGGGTTACACAGCAATTCAAAGTATTGCTCTTTGGGCTCGTGAAAACGACATGCTTTTACACTTACACCGTGCTGGTAACTCTACTTACGCTCGTCAAAAGAACCACGGTATTAACTTCCGTGTTATCTGTAAATGGATGCGTATGTCTGGTGTAGATCATATCCACGCTGGTA	Eukaryota	Chromista	Chromobiota	Bacillariophyta	Bacillariophyceae	Naviculales	Naviculaceae	NA	NA	100	100	100	100	98	92	88	31	30	ASV107
CATTACTGCTGGTACAATGGAAGAAGTGTATAAACGTGCTGAGTACGCTAAAGCTGTTGGTTCAGTAATTGTTATGATCGATTTAGTAATGGGTTATACAGCAATTCAAAGTGCAGCTATCTGGGCTCGTGAAAATGACATGGTATTACACTTACACCGTGCAGGTAACTCTACATATGCTCGTCAAAAAAATCATGGTATTAATTTCCGTGTTATTTGTAAATGGATGCGTATGTCTGGTGTAGATCATATCCACGCTGGTA	Eukaryota	Chromista	Chromobiota	Bacillariophyta	Bacillariophyceae	Achnanthales	Achnanthidiaceae	Achnanthidium	NA	100	100	100	100	99	96	96	95	43	ASV108
CGTTACTGCAGCGACACAAGAAGAAGTTTATAAACGTGCAGAATTTGCTAAAGAACTTGGTTCTGTAATTGTTATGATCGACTTAGTAATGGGTTACACATCAATCCAAACAACTGCTATTTGGGCTCGTCAAAACGACATGATTTTACACTTACACCGTGCAGGTAACTCTACATATGCTCGTCAAAAAAATCATGGTATTAACTTCCGTGTTATTTGTAAATGGATGCGTATGTCTGGTGTAGATCATATTCATGCTGGTA	Eukaryota	Chromista	Chromobiota	Bacillariophyta	Bacillariophyceae	Eunotiales	Eunotiaceae	Eunotia	NA	100	100	100	100	97	96	94	94	58	ASV109
CGTTACTGCAGCTACTCAAGACGAAATCTTCAAACGTGCTGAATTTGCTAAAGAAATCGGCTCTGTAATTGTTATGATTGATTTAGTATTAGGTTACACAGCAATTCAAACAACGGCAATTTGGGCACGTGAAAACGACATGATTTTACATTTACATCGTGCAGGTAACTCTACATATGCTCGTCAAAAAAATCATGGTATTAACTTCCGTGTTATTTGTAAATGGATGCGTATGTCTGGTGTAGATCATATTCACGCTGGTA	Eukaryota	Chromista	Chromobiota	Bacillariophyta	Bacillariophyceae	Eunotiales	Eunotiaceae	Eunotia	Eunotia_minor	100	100	100	100	100	100	100	100	100	ASV110
CGTTACAGCTGCAACTTTAGAAGAAACTTACAAACGTGCACAATATGCTAAAGAAGTAGGTTCTATCATCGTTATGGTTGATTTAGTTATGGGTTACACAGCTTTACAATCAATGGCTATTTGGTCTCGTGAAAACGATATGTTATTACATTTACACCGTGCGGGTAACTCGACTTATGCTCGTCAAAAAAACCATGGTATTAACTTCCGTGTTATTTGTAAATGGATGCGTATGACTGGTGTAGATCATATTCATGCTGGTA	Eukaryota	Chromista	Chromobiota	Bacillariophyta	Bacillariophyceae	Bacillariales	Bacillariaceae	Nitzschia	NA	100	100	100	100	100	100	100	100	47	ASV111
CATTACTGCTGGTACAATGGAAGAAGTATACAAACGTGCTGAGTATGCTAAAGCAGTTGGTTCTGTAATTGTTATGATCGACTTAGTAATGGGTTACACAGCAATTCAAAGTTCTGCTGTATGGGCTCGTGAAAACGATATGCTTTTACACTTACACCGTGCAGGTAACTCAACTTACGCTCGTCAAAAAAATCATGGTATTAACTTCCGTGTTATTTGTAAATGGATGCGTATGTCTGGTGTAGACCATATCCACGCTGGTA	Eukaryota	Chromista	Chromobiota	Bacillariophyta	Bacillariophyceae	Cymbellales	Gomphonemataceae	Gomphonema	Gomphonema_affine	100	100	100	100	100	100	100	100	86	ASV112
CATTACTGCAGGTACAATGGAAGAAGTATACAAACGTGCTGAGTATGCTAAAGCAGTTGGTTCTGTAATCGTGATGATCGACTTAGTAATGGGTTATACAGCAATTCAAAGTTCAGCTATCTGGGCTCGTGAAAATGATATGCTTTTACACTTACACCGTGCAGGTAACTCAACTTACGCTCGTCAAAAAAATCACGGTATTAACTTCCGTGTTATTTGTAAATGGATGCGTATGTCTGGTGTAGACCATATCCACGCTGGTA	Eukaryota	Chromista	Chromobiota	Bacillariophyta	Bacillariophyceae	Cymbellales	Gomphonemataceae	Gomphonema	NA	100	100	100	100	98	80	80	80	11	ASV113
CATCACTGCTGCTACTATGGAAGAACTTTACAAACGTGGTGCTTACGCTAAAGCTGTAGGTTCTGTAATCGTTATGATCGATTTAGTTTTAGGTTACACAGCAATTCAAAGTGCTGCTATCTGGGCTCGTGAAAACGATTTAGTATTACACTTACACCGTGCAGGTAACTCAACTTACGCTCGTCAAAAAAATCACGGTATTAACTTCCGTGTAATCTGTAAATGGATGCGTATGTCTGGTGTTGATCATATCCACGCTGGTA	Eukaryota	Chromista	Chromobiota	Bacillariophyta	Fragilariophyceae	Fragilariales	Fragilariaceae	Fragilaria	NA	100	100	100	100	100	100	100	100	34	ASV114
CATCACTGCTGGTACGATGGAAGAAGTTTATGCACGTGCAGAATACGGTAAAGCAGTTGGTTCTGTAATCGTTATGATCGATTTAGTTATGGGTTACACAGCAATTCAATCTGCTGCTATTTGGGCTCGTAATAACGACATGATCTTACATTTACACCGTGCAGGTAACTCAACTTACGCTCGTCAAAAGAATCATGGTATTAACTTCCGTGTTATCTGTAAATGGATGCGTATGGCTGGTGTAGATCATATCCACGCTGGTA	Eukaryota	Chromista	Chromobiota	Bacillariophyta	Bacillariophyceae	Naviculales	Sellaphoraceae	Sellaphora	Sellaphora_nigri	100	100	100	100	100	100	99	99	99	ASV115
CATCACTGCTGGTACAATGGAAGAAGTATACAAACGTGCTGAATATGCTAAAGCAGTTGGCTCTGTAATTGTTATGATCGACTTAGTAATGGGTTACACAGCAATTCAAAGTTCTGCTGTTTGGGCTCGTGAGAACGATATGCTTTTACACTTACACCGTGCAGGTAACTCAACTTACGCTCGTCAAAAAAATCATGGTATTAACTTCCGTGTTATTTGTAAATGGATGCGTATGTCTGGTGTAGACCATATCCACGCTGGTA	Eukaryota	Chromista	Chromobiota	Bacillariophyta	Bacillariophyceae	Cymbellales	Gomphonemataceae	Gomphonema	NA	100	100	100	100	100	100	100	100	27	ASV116
CGTTACTGCTGCTACTCAAGAAGAAATTTACAAACGTGCTGAATTTGCTAAAGAGCTTGGTTCTGTAATTGTCATGATCGACTTAGTAATGGGTTACACATCAATCCAATCAACTGCTATTTGGGCACGTGAAAATGATATGATTTTACATTTACACCGTGCCGGTAACTCTGCATACGCTCGTCAAAAAAATCATGGTATTAACTTCCGTGTTATTTGTAAATGGATGCGTATGTCTGGTGTAGATCATATCCACGCTGGTA	Eukaryota	Chromista	Chromobiota	Bacillariophyta	Bacillariophyceae	Eunotiales	Eunotiaceae	Eunotia	Eunotia_formica	100	100	100	100	90	88	84	84	62	ASV117
CGTTACTGCAGCTACTATGGAAGAAGTGTACAAACGTGCAGAATACGCTAAACTAGTTGGTTCTGTGATCATTATGATCGACTTAGTAATGGGTTATACAGCAATTCAAAGTATTGCTCTTTGGTCTCGTGAAAATGACATGATATTACACTTACACCGTGCTGGTAACTCTACTTACGCTCGTCAAAAGAATCACGGTATTAACTTCCGTGTTATCTGTAAATGGATGCGTATGTCTGGTGTAGATCATATCCACGCTGGTA	Eukaryota	Chromista	Chromobiota	Bacillariophyta	Bacillariophyceae	Naviculales	Naviculaceae	Navicula	Navicula_cryptotenella	100	100	100	100	100	100	100	93	76	ASV118
CATCACAGCTTCTACTATGGAAGAAGTATACAAACGTGCTGAGTATGCTAAAGCAATCGGTTCTGTAATTGTTATGATCGATTTAGTTATGGGTTACACTGCAATTCAATCAATTGCATACTGGGCTCGTGAAAACGATATGCTTTTACACTTACACCGTGCTGGTAACTCTACTTACGCTCGTCAAAAAAACCATGGTATTAACTTCCGTGTTATTTGTAAATGGATGCGTATGTCAGGTGTAGATCATATCCACGCTGGTA	Eukaryota	Chromista	Chromobiota	Bacillariophyta	Mediophyceae	Thalassiosirales	Skeletonemataceae	Discostella	Discostella_sp.	100	100	100	100	100	100	100	100	82	ASV119
CATCACTGCAGGTACTATGGAAGAAGTTTACAAACGTGCTGAGTATGCTAAAAATATCGGCTCTGTAATTGTAATGATCGATTTAGTTATGGGTTATACAGCAATTCAAAGTACAGCAATCTGGGCTCGTGAAAACGACATGATTTTACACTTACACCGTGCAGGTAACTCTGCATACGCTCGTCAAAAAAATCACGGTATTAACTTCCGTGTTATTTGTAAATGGATGCGTATGAGTGGTGTAGACCATATCCATGCTGGTA	Eukaryota	Chromista	Chromobiota	Bacillariophyta	Bacillariophyceae	Naviculales	Amphipleuraceae	Frustulia	NA	100	100	100	100	100	100	100	100	35	ASV120
CATCACTGCTGGTACTATGGAAGAAGTTTACAAACGTGCACAATATGGTAAAGCAGTTGGTTCTGTAATCGTTATGATCGATTTAGTTATGGGTTATACAGCAATTCAATCTGCTGCTATTTGGGCTCGTGAAAACGATATGATCTTACATTTACACCGTGCAGGTAACTCTACTTACGCTCGTCAAAAGAATCATGGTATTAACTTCCGTGTTATTTGTAAATGGATGCGTATGTCAGGTGTAGATCATATCCACGCTGGTA	Eukaryota	Chromista	Chromobiota	Bacillariophyta	Bacillariophyceae	Naviculales	Sellaphoraceae	Sellaphora	Sellaphora_nigri	100	100	100	100	97	85	80	80	79	ASV121
CATCACTGCTGGTACAATGGAAGAAGTTTACAAACGTGCTGAATACGGTAAAGCTGTAGGTTCTATAGTCGTAATGATCGATTTAGTTATGGGTTACACAGCAATTCAAAGTGCTGCTATCTGGTCTCGTGAAAACGATATGCTTTTACATTTACACCGTGCTGGTAACTCTACTTATGCGCGTCAAAAAAATCATGGTATTAACTTCCGTGTAATTTGTAAATGGATGCGTATGGCTGGTGTAGATCATATTCACGCCGGTA	Eukaryota	Chromista	Chromobiota	Bacillariophyta	Bacillariophyceae	Cymbellales	Cymbellaceae	Encyonema	NA	100	100	100	100	99	98	98	80	23	ASV122
CATCACTGCTGGTACAATGGAAGAAGTGTATGCTCGTGCAGAATACGCTAAAAGCGTTGGTTCTATCGTTGTTATGATCGATTTAGTTATGGGCTACACAGCAATTCAAAGTGCTGCAATCTGGTCTCGTCAAAACGACATGCTTTTACATTTACACCGTGCTGGTAACTCTGCTTACGCTCGTCAAAAAAATCATGGTATCAACTTCCGTGTTATTTGTAAATGGATGCGTATGTCTGGTGTAGATCATATCCACGCTGGTA	Eukaryota	Chromista	Chromobiota	Bacillariophyta	Bacillariophyceae	Naviculales	Sellaphoraceae	Mayamaea	Mayamaea_permitis	100	100	100	100	100	100	100	100	100	ASV123
CATCACGGCTGGTAATATGGAAGAAGTTTACGCACGAGCAGAATATGCGAAATCAGTAGGTTCTGTAATCGTAATGATTGACTTAGTAATGGGTTACACTGCAATTCAAACTGCAGCTATCTGGGCTCGTAATAACGACCTAATCTTACATTTACACCGTGCTGGTAACTCTACTTACGCTCGTCAAAAGAACCATGGTATCAACTTCCGTGTTATCTGTAAATGGATGCGGATGTCTGGTGTAGACCACATCCATGCTGGTA	Eukaryota	Chromista	Chromobiota	Bacillariophyta	Bacillariophyceae	Naviculales	NA	NA	NA	100	100	100	100	81	74	21	21	21	ASV125
CATTACTGCTGGTACAATGGAAGAAGTGTACAAACGTGCTGAGTACGCTAAAGCTGTTGGTTCTGTAATTGTTATGATCGATTTAGTAATGGGTTATACAGCAATTCAAAGTGCAGCTATTTGGTCTCGTGATAATGATATGTTATTACATTTACACCGTGCAGGTAACTCTACATATGCACGTCAAAAAAATCATGGTATTAACTTCCGTGTTATTTGTAAATGGATGCGTATGTCAGGTGTAGATCATATTCACGCTGGTA	Eukaryota	Chromista	Chromobiota	Bacillariophyta	Bacillariophyceae	Achnanthales	Achnanthidiaceae	Achnanthidium	Achnanthidium_minutissimum	100	100	100	100	100	100	100	100	100	ASV126
CGTTACTGCAGCTACTATGGATGAACTTTACAAACGTGCTAACTACGCTAAAGCTGTAGGTTCTGTAATTATCATGATCGACTTAGTATTAGGTTACACAGCTATTCAAAGTGCTGCTATCTGGTCTCGTGAAAACGATATGGTATTACACTTACACCGTGCAGGTAACTCAACATATGCTCGTCAAAAAAATCATGGTATTAACTTCCGTGTAATTTGTAAATGGATGCGTATGTCTGGTGTTGACCACATCCACGCTGGTA	Eukaryota	Chromista	Chromobiota	Bacillariophyta	Fragilariophyceae	Fragilariales	Fragilariaceae	Ulnaria	Ulnaria_ulna	100	100	100	100	100	100	100	100	100	ASV127
CATTACTGCAGCTACTCAAGACGAAATCTTCAAACGTGCTGAGTTTGCTAAAGAAATCGGCTCTGTAATTGTTATGATTGATTTAGTATTAGGTTACACAGCAATTCAAACAACGGCAATTTGGGCACGTGAAAACGACATGATTTTACATTTACACCGTGCAGGTAACTCTACATATGCTCGTCAAAAAAATCATGGTATTAATTTCCGTGTTATTTGTAAATGGATGCGTATGTCTGGTGTAGATCATATTCACGCTGGTA	Eukaryota	Chromista	Chromobiota	Bacillariophyta	Bacillariophyceae	Eunotiales	Eunotiaceae	Eunotia	Eunotia_minor	100	100	100	100	100	100	100	100	100	ASV129
CATTACTGCTGGTACAATGGAAGAAGTGTACAAACGCGCTGAGTACGCTAAAGCTGTTGGTTCTGTAATCGTAATGATCGATTTAGTTATGGGTTACACAGCAATTCAAAGTTCTGCTATCTGGGCTCGTGATAACGATATGCTTTTACATTTACACCGTGCAGGTAACTCAACTTACGCTCGTCAAAAAAATCATGGTATTAACTTCCGTGTTATTTGTAAATGGATGCGTATGTCTGGTGTAGATCATATCCACGCTGGTA	Eukaryota	Chromista	Chromobiota	Bacillariophyta	Bacillariophyceae	Cymbellales	Gomphonemataceae	Reimeria	Reimeria_sinuata	100	100	100	100	100	100	100	100	100	ASV130
CATTACTGCAGGTACAATGGAAGAAGTATACAAACGTGCTGAGTATGCTAAAGCAGTTGGCTCTGTAATCGTGATGATCGATTTAGTAATGGGTTATACAGCAATTCAAAGTTCAGCTATCTGGGCTCGTGACAACGATATGCTTTTACACTTACACCGTGCAGGTAACTCAACTTACGCTCGTCAAAAAAATCATGGTATCAATTTCCGTGTTATCTGTAAATGGATGCGTATGTCTGGTGTAGACCATATTCACGCTGGTA	Eukaryota	Chromista	Chromobiota	Bacillariophyta	Bacillariophyceae	Cymbellales	Gomphonemataceae	Gomphonema	NA	100	100	100	100	99	79	79	79	41	ASV131
CATCACTGCTGGTACAATGGAAGAAGTTTACAAACGTGCTGAATACGGTAAAGCTGTAGGTTCTGTAGTTGTAATGATCGATTTAGTTATGGGTTATACAGCAATTCAAAGTGCTGCAATCTGGTCTCGTGAAAACGATATGGTTTTACATTTACACCGTGCAGGTAACTCAACTTATGCGCGTCAAAAAAATCATGGTATTAACTTCCGTGTAATCTGTAAATGGATGCGTATGGCTGGTGTAGATCATATTCACGCAGGTA	Eukaryota	Chromista	Chromobiota	Bacillariophyta	Bacillariophyceae	Cymbellales	Cymbellaceae	Encyonema	NA	100	100	100	100	100	100	100	100	59	ASV132
CATTACTGCAGCTACAATGGAAGAAGTGTACAAACGTGCTGAGTACGCTAAAATGGTAGGATCTGTAATTGTAATGATCGATTTAGTAATGGGTTACACAGCAATTCAAAGTATTGCTTACTGGGCTCGTGAAAACGATATGTTATTACACTTACACCGTGCTGGTAACTCTACATATGCTCGTCAAAAGAATCATGGTATTAACTTCCGTGTTATCTGTAAATGGATGCGTATGTCTGGTGTAGATCATATCCACGCTGGAA	Eukaryota	Chromista	Chromobiota	Bacillariophyta	Bacillariophyceae	Naviculales	Sellaphoraceae	Fistulifera	Fistulifera_saprophila	100	100	100	100	100	100	100	100	100	ASV133
CGTTACTGCAGCTACTCAAGAAGAAGTTTACAAACGTGCTCAGTTTGCTAAAGAACTTGGTTCTGTAATTATCATGATAGATTTAGTAATGGGTTATACATCAATCCAAACAACTGCTATTTGGGCACGTGAAAATGACATGATTTTACATTTACACCGTGCAGGTAATTCAACATATGCTCGTCAAAAAAATCATGGTATTAATTTCCGTGTTATTTGTAAATGGATGCGTATGTCTGGTGTAGACCATATTCACGCTGGTA	Eukaryota	Chromista	Chromobiota	Bacillariophyta	Bacillariophyceae	Eunotiales	Eunotiaceae	Eunotia	NA	100	100	100	100	93	93	93	93	58	ASV134
CATCACTGCTGGTACAATGGAAGAAGTTTACAAACGTGCTGAATACGGTAAAGCTGTAGGCTCTGTAATCGTAATGATCGATTTAGTTATGGGTTACACAGCAATTCAAAGTGCTGCAATCTGGGCTCGTGAAAACGATATGATTTTACATTTACACCGTGCAGGTAACTCTACTTATGCTCGTCAAAAAAATCATGGTATTAACTTCCGTGTAATTTGTAAATGGATGCGTATGTCTGGTGTAGACCATATTCACGCTGGTA	Eukaryota	Chromista	Chromobiota	Bacillariophyta	Bacillariophyceae	Cymbellales	Cymbellaceae	Encyonema	Encyonema_lunatum	100	100	100	100	100	100	100	99	76	ASV135
CATCACTGCTGGTACAATGGAAGAATTATACAAACGTGCTGAGTATGCTAAAGCTGTAGGTTCAGTTATTGTAATGATCGATTTAGTACTAGGCTATACAGCAATTCAAAGTGCTGCTATTTGGTCTCGTGAAAATGATTGTGTTTTACATTTACACCGTGCAGGTAACTCTACTTATGCTCGTCAAAAAAATCATGGTATTAACTTCCGTGTTATTTGTAAATGGATGCGTATGTCTGGTGTAGATCATATCCACGCTGGTA	Eukaryota	Chromista	Chromobiota	Bacillariophyta	Bacillariophyceae	Achnanthales	Achnanthidiaceae	Achnanthidium	Achnanthidium_pyrenaicum	100	100	100	100	100	100	100	100	100	ASV136
CATTACTGCAGGTACAATGGAAGAAGTGTACAAACGTGCTGAGTACGCTAAAGCATCTGGTTCTGTAATTGTAATGATCGATTTAGTAATGGGTTACACAGCAATTCAAAGTTCTGCTATTTGGGCTCGTGAGAACGATATGATTTTACACTTACACCGTGCAGGTAACTCAACATACGCTCGTCAAAAAAATCATGGTATTAACTTCCGTGTTATTTGTAAATGGATGCGTATGTCTGGTGTAGACCATATCCACGCTGGTA	Eukaryota	Chromista	Chromobiota	Bacillariophyta	Bacillariophyceae	Cymbellales	Gomphonemataceae	Gomphonema	NA	100	100	100	100	99	75	75	72	21	ASV137
CGTTACAGGTGCTACTATGGAAGACGTTTACGAACGTGCGGAGTACGCTAAAGAAGTAGGTTCTGTTATTATAATGATCGATTTAGTTATGGGCTACACTGCAATTCAAAGTATTGCTTTATGGGCTCGTAACAATGACATGCTTTTACATTTACACCGTGCAGGTAACTCAACTTATGCTCGTCAAAAAAATCATGGTATCAACTTCCGTGTTATTTGTAAATGGATGCGTATGTCAGGTGTTGACCATATTCACGCAGGTA	Eukaryota	Chromista	Chromobiota	Bacillariophyta	Bacillariophyceae	Bacillariales	Bacillariaceae	Nitzschia	Nitzschia_amplectens	100	100	100	100	100	100	100	100	100	ASV138
CGTTACTGCAGCTACTATGGAAGAAGTGTACAAACGTTCAGAATACGCTAAAAATGTTGGTTCTGTAATCATTATGATCGACTTAGTAATGGGTTATACAGCAATTCAAAGTATTGCTATTTGGGCTCGTGAAAATGACATGATATTACACTTACACCGTGCTGGTAACTCTACTTACGCTCGTCAAAAGAATCACGGTATTAACTTCCGTGTTATCTGTAAATGGATGCGTATGTCTGGTGTAGATCATATCCACGCTGGTA	Eukaryota	Chromista	Chromobiota	Bacillariophyta	Bacillariophyceae	Naviculales	Naviculaceae	Navicula	Navicula_cryptotenella	100	100	100	100	99	99	99	99	97	ASV139
CATTACTGCTGGTACAATGGAAGAAGTGTACAAACGTGCTGAGTACGCTAAAGCTGTTGGTTCTGTAATTGTTATGATCGATTTAGTAATGGGTTATACAGCAATTCAAAGTGCAGCTATTTGGTCTCGTGACAATGATATGTTATTACATTTACACCGTGCTGGTAACTCTACATATGCACGTCAAAAAAATCATGGTATTAACTTCCGTGTTATTTGTAAATGGATGCGTATGTCAGGTGTAGATCATATTCACGCTGGTA	Eukaryota	Chromista	Chromobiota	Bacillariophyta	Bacillariophyceae	Achnanthales	Achnanthidiaceae	Achnanthidium	Achnanthidium_minutissimum	100	100	100	100	100	100	100	100	100	ASV140
CATCACTGCAGGTACAATGGAAGAAGTTTACAAACGTGCAGAATATGCTAAAGCAGTAGGTTCTGTTATCGTTATGATTGACTTAGTAATGGGTTACACAGCAATTCAAAGTTCTGCAATCTGGGCTCGTGAAAACGATATGATTTTACACTTACACCGTGCAGGTAACTCTACATATGCTCGTCAAAAAAATCATGGTATTAACTTCCGTGTTATTTGTAAATGGATGCGTATGTCTGGTGTAGATCATATCCACGCTGGTA	Eukaryota	Chromista	Chromobiota	Bacillariophyta	Bacillariophyceae	Naviculales	Diadesmidaceae	Luticola	NA	100	100	100	100	100	95	75	74	54	ASV141
CATCACTGCAGGCACAATGGAAGAAGTTTACAAACGTGCTGAGTACGCTAAAGCAGTAGGTTCTATCATTGTTATGATCGATTTAGTTATGGGTTATACAGCGATTCAATCAATTGCTTACTGGGCTCGTGAAAACGATATGCTTTTACATTTACACCGTGCAGGTAACTCTACATATGCACGTCAAAAAAATCATGGTATTAACTTCCGTGTTATTTGTAAATGGATGCGTATGTCAGGTGTAGATCATATCCACGCTGGTA	Eukaryota	Chromista	Chromobiota	Bacillariophyta	Bacillariophyceae	Surirellales	Surirellaceae	Surirella	Surirella_sp.	100	100	100	100	100	100	100	100	92	ASV142
CATCACTGCTGGTACAATGGAAGAAGTTTATGCTCGTGCAGAATATGCTAAAAGCCTTGGTTCTATAGTTGTTATGATCGATTTAGTTATGGGTTATACAGCAATTCAAAGTGCTGCAATCTGGTCTCGTCAAAACGACATGCTTTTACACTTACACCGTGCTGGTAACTCTGCTTACGCTCGTCAAAAAAATCATGGTATCAACTTCCGTGTTATTTGTAAATGGATGCGTATGTCTGGTGTAGATCATATCCACGCTGGTA	Eukaryota	Chromista	Chromobiota	Bacillariophyta	Bacillariophyceae	Naviculales	Sellaphoraceae	Mayamaea	Mayamaea_permitis	100	100	100	100	100	100	100	100	100	ASV143
CATCACTGCAGGTACTATGGAAGAAGTTTACAAACGTGCTGAGTATGCTAAAAATATCGGCTCTGTAATTGTTATGATCGATTTAGTTATGGGTTATACAGCAATTCAAAGTACAGCAATCTGGGCTCGTGAAAACGACATGATTTTACACTTACACCGTGCAGGTAACTCTGCATACGCTCGCCAAAAAAATCATGGTATTAACTTCCGTGTTATTTGTAAATGGATGCGTATGTCTGGTGTAGACCATATCCATGCTGGTA	Eukaryota	Chromista	Chromobiota	Bacillariophyta	Bacillariophyceae	Naviculales	Amphipleuraceae	Frustulia	NA	100	100	100	100	100	99	99	99	40	ASV144
CGTAACAGCTGCAACTATGGAAGAAGTAATCAAACGTTGTCAATACGCGAAAGAAGTAGGTTCTGTCGTTGTTATGATCGATTTAGTTATGGGTTATACAGCTATTCAAAGTGCTGCAATCTGGGCTCGTGAAAACGATATGCTTTTACATTTACACCGTGCAGGTAACTCTACATACGCTCGTCAAAAAAATCATGGTATTAACTTCCGTGTAATTTGTAAATGGATGCGTATGTCTGGTGTAGATCATATCCACGCTGGTA	Eukaryota	Chromista	Chromobiota	Bacillariophyta	Bacillariophyceae	Bacillariales	Bacillariaceae	Nitzschia	Nitzschia_fonticola	100	100	100	100	100	100	100	100	100	ASV145
CGTTACTGCAGCTACTATGGAAGAAGTATACAAACGTGCTGAATACGCTAAAAAAATTGGTTCTGTAATCATTATGATCGATTTAGTAATGGGTTACACAGCAATTCAAAGTATTGCTATTTGGTCTCGTGAAAACGACATGATTTTACACTTACACCGTGCTGGTAACTCTACATACGCTCGTCAAAAAAATCACGGTATTAACTTCCGTGTTATCTGTAAATGGATGCGTATGTCTGGTGTAGACCATATCCACGCTGGTA	Eukaryota	Chromista	Chromobiota	Bacillariophyta	Bacillariophyceae	Naviculales	Naviculaceae	Navicula	NA	100	100	100	100	96	94	92	92	56	ASV146
CGTTACAGGTGCTACAATGGAAGACGTTTACGAACGTTCTGAGTATGCTAAAGAAGTTGGTTCTGTAATTATCATGATCGATTTAGTAATGGGTTACACAGCAATTCAAAGTATTGCTTTATGGGCTCGTAAAAACGATATGATTTTACATTTACACCGTGCGGGTAACTCAACTTACGCTCGTCAAAAAAACCATGGTATTAACTTCCGTGTAATCTGTAAATGGATGCGTATGTCTGGTGTAGATCATATCCACGCTGGTA	Eukaryota	Chromista	Chromobiota	Bacillariophyta	Bacillariophyceae	Bacillariales	Bacillariaceae	Nitzschia	Nitzschia_palea	100	100	100	100	100	100	100	100	100	ASV147
CATTACTGCAGCTACTATGGAAGAAGTGTACAAACGTGCTGAGTACGCTAAAATGGTAGGATCTGTAATTGTGATGATCGATTTAGTAATGGGTTACACAGCAATTCAAAGTATTGCTTACTGGGCTCGTGAAAACGATATGTTATTACACTTACACCGTGCTGGTAACTCTACATATGCTCGTCAAAAGAACCATGGTATTAACTTCCGTGTTATCTGTAAATGGATGCGTATGTCTGGTGTAGATCATATCCACGCTGGAA	Eukaryota	Chromista	Chromobiota	Bacillariophyta	Bacillariophyceae	Naviculales	Sellaphoraceae	Fistulifera	Fistulifera_saprophila	100	100	100	100	100	100	100	100	100	ASV148
CATTACTGCAGCTACAATGGAAGAAGTGTACAAACGTGCTGAGTACGCTAAAGCAGTTGGTTCTCTAATTGTAATGATCGATTTAGTTATGGGTTACACAGCAATCCAAAGTTCAGCTATCTGGGCTCGTGATAATGATATGCTTTTACATTTACACCGTGCAGGTAACTCAACTTACGCTCGTCAAAAAAATCATGGTATTAACTTCCGTGTTATTTGTAAATGGATGCGTATGTCTGGTGTAGATCATATCCACGCTGGTA	Eukaryota	Chromista	Chromobiota	Bacillariophyta	Bacillariophyceae	Cymbellales	Gomphonemataceae	Gomphonema	Gomphonema_rhombicum	100	100	100	100	100	100	100	100	98	ASV149
CATCACTGCTGGTACAATGGAAGAAGTATACAAACGTGCTGAATATGCTAAAGCAGTTGGCTCTGTAATTGTTATGATCGACTTAGTAATGGGTTACACAGCAATTCAAAGTTCTGCTGTTTGGGCTCGTGATAACGATATGCTTTTACACTTACACCGTGCAGGTAACTCAACTTACGCTCGTCAAAAAAATCATGGTATTAACTTCCGTGTTATTTGTAAATGGATGCGTATGTCTGGTGTAGACCATATCCACGCTGGTA	Eukaryota	Chromista	Chromobiota	Bacillariophyta	Bacillariophyceae	Cymbellales	Gomphonemataceae	Gomphonema	NA	100	100	100	100	100	100	100	100	43	ASV150
CATCACAGCAGCTACTATGGAAGAAGTTTACAAACGTGCACAGTACGCTAAAATGGTTGGTTCTGTAATCGTTATGATCGATTTAGTAATGGGTTACACAGCAATCCAAAGTATTGCTTTATGGGCTCGTGAAAACGATATGGTATTACATTTACACCGTGCTGGTAACTCTACTTACGCTCGTCAAAAGAACCACGGTATTAACTTCCGTGTTATCTGTAAATGGATGCGTATGTCTGGTGTAGATCACATCCACGCTGGTA	Eukaryota	Chromista	Chromobiota	Bacillariophyta	Bacillariophyceae	Naviculales	Naviculaceae	Navicula	Navicula_symmetrica	100	100	100	100	98	98	98	80	61	ASV151
CATTACTGCAGCTACAATGGAAGAAGTGTACAAACGTGCTGAGTACGCTAAAATGGTAGGTTCTGTAATTGTAATGATCGATTTAGTAATGGGTTACACTGCAATTCAAAGTATTGCTTACTGGGCTCGTGAAAACGATATGTTATTACACTTACACCGTGCTGGTAACTCTACATACGCTCGTCAAAAAAACCATGGTATTAACTTCCGTGTTATCTGTAAATGGATGCGTATGTCTGGTGTAGATCATATCCACGCTGGAA	Eukaryota	Chromista	Chromobiota	Bacillariophyta	Bacillariophyceae	Naviculales	Sellaphoraceae	Fistulifera	Fistulifera_saprophila	100	100	100	100	100	99	99	99	99	ASV153
CATTACTGCAGGTACAATGGAAGAAGTGTACAAACGTGCTGAGTACGGAAAAGCTGTTGGTTCTGTAATTGTAATGATTGACTTAGTAATGGGTTACACAGCAATTCAAAGTGCTGCAATCTGGGCTCGTGAAAATGACATGCTTTTACACTTACACCGTGCAGGTAACTCTACATATGCTCGTCAAAAGAATCATGGTATTAACTTCCGTGTTATCTGTAAATGGATGCGTATGTCTGGTGTAGACCATATCCACGCTGGTA	Eukaryota	Chromista	Chromobiota	Bacillariophyta	Bacillariophyceae	Naviculales	Stauroneidaceae	Craticula	Craticula_subminuscula	100	100	100	100	100	100	100	100	87	ASV154
CATTACAGCAGCTACAATGGAAGAAGTATACAAACGTGCTGAGTATGCTAAAACTGTTGGTTCTGTAATTGTTATGATCGATTTAGTAATGGGTTACACAGCAATTCAAAGTATTGCTTTATGGGCTCGTGAAAATGATATGGTTTTACACTTACACCGTGCTGGTAACTCTACTTACGCTCGTCAAAAGAATCATGGTATTAACTTCCGTGTAATCTGTAAATGGATGCGTATGTCTGGTGTAGATCACATTCACGCTGGTA	Eukaryota	Chromista	Chromobiota	Bacillariophyta	Bacillariophyceae	Naviculales	Naviculaceae	Navicula	Navicula_capitatoradiata	100	100	100	100	100	100	100	100	92	ASV155
CATCACTGCTGCTACTATGGAAGAACTTTACAAACGTGGTGCTTACGCTAAAGCTGTAGGTTCTGTAATCGTTATGATCGATTTAGTTTTAGGTTACACAGCAATTCAAAGTGCTGCTATCTGGGCTCGTGAAAACGATTTAGTATTACACTTACACCGTGCAGGTAACTCAACTTACGCTCGTCAAAAAAATCACGGTATTAACTTCCGTGTAATTTGTAAATGGATGCGTATGTCTGGTGTTGATCATATCCACGCTGGTA	Eukaryota	Chromista	Chromobiota	Bacillariophyta	Fragilariophyceae	Fragilariales	Fragilariaceae	Fragilaria	Fragilaria_nanoides	100	100	100	100	100	100	100	100	72	ASV156
CATCACTGCTGGTACAATGGAAGAAGTTTATGCTCGTGCAGAATATGCTAAAAGCCTTGGTTCTGTAATTGTTATGATCGATTTAGTTATGGGTTATACAGCAATTCAAAGTGCTGCAATCTGGTCTCGTCAAAACGACATGCTTTTACACTTACACCGTGCTGGTAACTCTGCTTACGCTCGTCAAAAAAATCATGGTATCAACTTCCGTGTTATTTGTAAATGGATGCGTATGTCTGGTGTAGATCATATCCACGCTGGTA	Eukaryota	Chromista	Chromobiota	Bacillariophyta	Bacillariophyceae	Naviculales	Sellaphoraceae	Mayamaea	Mayamaea_permitis	100	100	100	100	100	100	100	100	100	ASV157
CATTACTGCTGGTACAATGGAAGAAGTGTACAAACGTGCTGAGTACGCTAAAGCTGTTGGTTCAGTAATTGTTATGATCGATTTAGTAATGGGTTATACAGCAATTCAAAGTGCAGCTATCTGGTCTCGTGAAAATGACATGCTACTACACTTACACCGTGCAGGTAACTCTACATATGCTCGTCAAAAAAATCATGGTATTAATTTCCGTGTTATTTGTAAATGGATGCGTATGTCTGGTGTAGATCATATCCACGCTGGTA	Eukaryota	Chromista	Chromobiota	Bacillariophyta	Bacillariophyceae	Achnanthales	Achnanthidiaceae	Achnanthidium	NA	100	100	100	100	100	99	99	98	55	ASV158
CATTACTGCTGGTACAATGGAAGAAGTGTACAAACGTGCTGAGTACGCTAAAGCTGTTGGTTCTGTAATCGTAATGATCGATTTAGTTATGGGTTACACAGCAATTCAAAGTTCTGCTATCTGGGCTCGTGATAACGATATGCTTTTACATTTACACCGTGCAGGTAACTCAACTTACGCTCGTCAAAAAAATCATGGTATTAACTTCCGTGTTATTTGTAAATGGATGCGTATGTCTGGTGTAGATCATATCCACGCTGGTA	Eukaryota	Chromista	Chromobiota	Bacillariophyta	Bacillariophyceae	Cymbellales	Gomphonemataceae	Reimeria	Reimeria_sinuata	100	100	100	100	100	100	100	100	100	ASV160
CATCACTGCTGGTACAATGGAAGAAGTATACAAACGTGCTGAGTATGCTAAAGCAGTTGGTTCTGTAATTGTTATGATCGACTTAGTTATGGGTTACACAGCAATTCAAAGTTCTGCTGTATGGGCTCGTGATAACGATATGCTTTTACACTTACACCGTGCAGGTAACTCAACTTACGCTCGTCAAAAAAATCATGGTATTAACTTCCGTGTTATTTGTAAATGGATGCGTATGTCTGGTGTAGACCATATCCACGCTGGTA	Eukaryota	Chromista	Chromobiota	Bacillariophyta	Bacillariophyceae	Cymbellales	Gomphonemataceae	Gomphonema	Gomphonema_affine	100	100	100	100	100	99	99	99	85	ASV161
CATTACTGCAGGTACAATGGAAGAAGTGTACAAACGTGCTGAATACGCTAAAGCAGTTGGTTCTGTTATCGTAATGATCGATTTAGTTATGGGCTATACAGCAATTCAAAGTTCAGCTATTTGGGCTCGTGACAATGATATGCTTTTACACTTACACCGTGCAGGTAACTCAACTTACGCTCGTCAAAAAAATCATGGTATTAACTTCCGTGTTATTTGTAAATGGATGCGTATGTCTGGTGTAGATCATATCCACGCTGGTA	Eukaryota	Chromista	Chromobiota	Bacillariophyta	Bacillariophyceae	Cymbellales	Gomphonemataceae	Gomphonema	Gomphonema_bourbonense	100	100	100	100	100	100	100	100	100	ASV162
CATTACTGCAGGTACAATGGAAGAAGTATACAAACGTGCTGAGTATGCTAAAGCTGTTGGTTCAATCGTTGTGATGATCGATTTAGTAATGGGTTACACAGCAATTCAAAGTGCTGCTATCTGGTCACGTGAGAATGATATGATTTTACATTTACACCGTGCAGGTAACTCTACTTACGCTCGTCAAAAAAATCATGGTATTAACTTCCGTGTTATTTGTAAATGGATGCGTATGTCTGGTGTAGATCATATCCATGCTGGTA	Eukaryota	Chromista	Chromobiota	Bacillariophyta	Bacillariophyceae	Achnanthales	Achnanthidiaceae	Planothidium	Planothidium_lanceolatum	100	100	100	100	100	100	100	100	82	ASV163
CGTTACTGCAGCTACTCAAGAAGAAGTTTACAAACGTGCAGAGTTCGCTAAAGAACTTGGTTCTGTAATTATTATGATCGACTTAGTAATGGGCTACACAGCAATTCAAACAATTGCTCTTTGGTCACGTGAACACGATATGATTTTACATTTACACCGTGCAGGTAACTCTACATATGCTCGTCAAAAAAATCATGGTATTAACTTCCGTGTTATTTGTAAATGGATGCGTATGTCTGGTGTAGATCATATCCACGCTGGTA	Eukaryota	Chromista	Chromobiota	Bacillariophyta	Bacillariophyceae	Eunotiales	Eunotiaceae	Eunotia	Eunotia_sp.	100	100	100	100	100	100	100	100	95	ASV164
CGTAACAGCTGCAACTTGGGAAGAAGTACTTAAACGTTGTGAATATGCTAAAGAAGTAGGTTCTATCATCGTTATGATCGATTTAGTTATGGGTTACACAGCAATTCAAAGTGCTGCAATTTGGGCTCGTGACAATGATATGCTTTTACATTTACACCGTGCAGGTAACTCAACATACGCGCGTCAAAAAAATCATGGTATTAATTTCCGTGTAATTTGTAAATGGATGCGTATGTCTGGTGTTGATCATATTCACGCTGGTA	Eukaryota	Chromista	Chromobiota	Bacillariophyta	Bacillariophyceae	Bacillariales	Bacillariaceae	Nitzschia	Nitzschia_costei	100	100	100	100	100	100	100	100	100	ASV166
CGTTACCGCTGCTACTATGGAAGAAGTGTACAAACGTGCTGAGTACGCTAAAAACGTAGGTTCTGTAATTATTATGATCGATTTAGTTATGGGTTATACTGCAATTCAAAGTATTGCAATATGGTCTCGTGAAAACGACATGGTTTTACACTTACACCGTGCAGGTAACTCTACATATGCTCGTCAAAAGAATCATGGTATTAACTTCCGTGTTATCTGTAAATGGATGCGTATGTCAGGTGTAGATCATATCCACGCTGGTA	Eukaryota	Chromista	Chromobiota	Bacillariophyta	Bacillariophyceae	Thalassiophysales	Catenulaceae	Amphora	Amphora_pediculus	100	100	100	100	100	100	100	100	100	ASV167
CATCACTGCTGCTACAATGGAAGAAGTATACAAACGTGCTGAGTATGCTAAAGCAGTTGGATCTGTAATTGTTATGATTGACTTAGTAATGGGTTACACAGCAATTCAAAGTTCTGCTATTTGGGCTCGTGAAAACGATATGCTTTTACATTTACACCGTGCAGGTAACTCAACTTATGCTCGTCAAAAAAATCATGGTATCAACTTCCGTGTTATTTGTAAATGGATGCGTATGTCTGGTGTAGACCATATCCACGCTGGTA	Eukaryota	Chromista	Chromobiota	Bacillariophyta	Bacillariophyceae	Cymbellales	Gomphonemataceae	Gomphonema	NA	100	100	100	100	100	100	100	100	52	ASV168
CGTTACAGCTGCAACTATGGAAGAAGTTTACAAACGTGCAGAATATGCTAAACTAGTAGGCTCTGTGATCATTATGATCGATTTAGTTATGGGCTACACAGCGATTCAAAGTATTGCAATCTGGGCTCGTGAAAACGACATGATTTTACATTTACATCGTGCAGGTAATTCTACTTACGCTCGTCAAAAAAACCATGGTATTAATTTCCGTGTTATCTGTAAATGGATGCGTATGTCTGGTGTAGATCATATTCACGCAGGTA	Eukaryota	Chromista	Chromobiota	Bacillariophyta	Fragilariophyceae	Fragilariales	Fragilariaceae	Staurosira	Staurosira_sp.	100	100	100	100	100	100	100	100	98	ASV169
CGTTACTGCAGCTACTCAAGAAGAAATTTACAAACGCGCTGTCTTTGCTAAAGAACTTGGTTCTGTAATTATTATGATCGACTTAGTATTGGGCTACACAGCGATCCAAACAACTGCTATTTGGTCACGTGATAACGACATGATTTTACACTTACATCGTGCAGGTAACTCTACATATGCTCGTCAAAAAAATCATGGTATTAACTTCCGTGTTATTTGTAAATGGATGCGTATGTCTGGTGTAGACCATATTCATGCTGGTA	Eukaryota	Chromista	Chromobiota	Bacillariophyta	Bacillariophyceae	Eunotiales	Eunotiaceae	Eunotia	NA	100	100	100	100	100	99	99	99	45	ASV170
CGTTACTGCAGGTACAATGGAAGAAGTTTATAAACGTTCTCAATATGCTAAAGCAGTAGGCTCTATAATCATCATGATTGACTTAGTTATGGGTTATACAGCGATTCAATCAATTGCTTACTGGGCTCGTGAAAACGATATGCTTTTACACTTACACCGTGCAGGTAACTCTACATATGCACGTCAAAAAAATCATGGTATTAACTTCCGTGTAATCTGTAAATGGATGCGTATGTCAGGCGTAGATCATATCCACGCTGGTA	Eukaryota	Chromista	Chromobiota	Bacillariophyta	Bacillariophyceae	Surirellales	Surirellaceae	Iconella	NA	100	100	100	100	98	93	93	75	20	ASV171
CATCACTGCTGCTACTATGGAAGAACTTTACAAACGTGGTGAGTACGCTAAAGCTGTAGGTTCTGTAATCGTTATGATCGATTTAGTTTTAGGTTACACAGCAATTCAAAGTGCTGCTATCTGGGCTCGTGAAAACGATTTAGTATTACACTTACACCGTGCAGGTAACTCAACTTACGCTCGTCAAAAAAATCACGGTATTAACTTCCGTGTAATTTGTAAATGGATGCGTATGTCTGGTGTTGATCATATCCACGCTGGTA	Eukaryota	Chromista	Chromobiota	Bacillariophyta	Fragilariophyceae	Fragilariales	Fragilariaceae	Fragilaria	Fragilaria_sp.	100	100	100	100	100	100	100	100	65	ASV173
CGTTACCGCTGCTACTATGGAAGAAGTGTACAAACGTGCTGAGTACGCTAAAAACGTAGGTTCTGTAATTATTATGATCGATTTAGTTATGGGTTATACTGCAATTCAAAGTATTGCAATATGGGCTCGTGAAAACGACCTGGTTTTACACTTACACCGTGCAGGTAACTCTACATATGCTCGTCAAAAGAATCATGGTATTAACTTCCGTGTTATCTGTAAATGGATGCGTATGTCAGGTGTAGATCATATCCACGCTGGTA	Eukaryota	Chromista	Chromobiota	Bacillariophyta	Bacillariophyceae	Thalassiophysales	Catenulaceae	Amphora	Amphora_pediculus	100	100	100	100	100	100	100	100	94	ASV174
CATTACTGCTGGTACAATGGAAGAAGTGTACAAACGTGCTGAGTATGCTAAAGCTGTGGGTTCTGTAATTGTTATGATCGATTTAGTAATGGGTTATACAGCAATTCAAAGTGCAGCTATTTGGTCTCGTGATAACGATATGTTATTACATTTACACCGTGCAGGTAACTCTACATACGCACGTCAAAAAAATCATGGTATTAACTTCCGTGTTATTTGTAAATGGATGCGTATGTCAGGTGTAGATCATATTCACGCTGGTA	Eukaryota	Chromista	Chromobiota	Bacillariophyta	Bacillariophyceae	Achnanthales	Achnanthidiaceae	Achnanthidium	Achnanthidium_minutissimum	100	100	100	100	100	100	100	100	100	ASV175
CGTTACTGCGGCTACTATGGAAGAAGTGTACAAACGTGCTCAGTACGCTAAAACAGTAGGTTCTGTAATTATTATGATCGATTTAGTTATGGGTTATACTGCAATTCAAAGTATTGCACTATGGTCTCGTGAAAACGACATGGTTTTACACTTACACCGTGCAGGTAACTCTACATATGCTCGTCAAAAGAATCATGGTATTAACTTCCGTGTTATCTGTAAATGGATGCGTATGTCAGGTGTAGATCATATCCACGCTGGTA	Eukaryota	Chromista	Chromobiota	Bacillariophyta	Bacillariophyceae	Thalassiophysales	Catenulaceae	Amphora	NA	100	100	100	100	100	100	100	100	49	ASV176
CGTTACAGGTGCTACAATGGAAGACGTTTACGAACGTTCTGAGTATGCTAAAGAAGTTGGTTCTGTAATCATCATGATCGATTTAGTTATGGGTTACACAGCAATTCAAAGTATTGCTTTATGGGCTCGTAAAAACGATATGATTTTACACTTACACCGTGCGGGTAACTCAACTTACGCTCGTCAAAAAAACCATGGTATTAACTTCCGTGTAATCTGTAAATGGATGCGTATGTCTGGTGTAGATCATATCCACGCTGGTA	Eukaryota	Chromista	Chromobiota	Bacillariophyta	Bacillariophyceae	Bacillariales	Bacillariaceae	Nitzschia	Nitzschia_palea	100	100	100	100	100	100	100	100	100	ASV177
CATCACTGCTGGTACAATGGAAGAAGTTTACAAACGTGCTGAGTATGCTAAAGCTGTTGGTTCTGTAATTGTTATGATCGATTTAGTAATGGGTTATACAGCAATTCAAAGTGCAGCTATCTGGTCTCGTGATAACGACATGTTATTACATTTACACCGTGCAGGTAACTCTACTTACGCTCGTCAAAAAAATCATGGTATTAACTTCCGTGTTATTTGTAAATGGATGCGTATGTCAGGTGTAGATCATATCCACGCTGGTA	Eukaryota	Chromista	Chromobiota	Bacillariophyta	Bacillariophyceae	Achnanthales	Achnanthidiaceae	Achnanthidium	Achnanthidium_minutissimum	100	100	100	100	100	95	95	94	72	ASV178
CATCACTGGTGCTACAATGGAAGAAGTTTACAAACGTGCTGAATACGGTAAAGCTGTAGGCTCTATAGTCGTAATGATCGATTTAGTTATGGGTTACACAGCAATTCAAAGTGCTGCAATCTGGGCTCGTGAAAACGATATGATTTTACATTTACACCGTGCAGGTAACTCTACTTATGCTCGTCAAAAAAATCATGGTATTAACTTCCGTGTAATTTGTAAATGGATGCGGATGTCTGGTGTAGACCATATTCACGCTGGTA	Eukaryota	Chromista	Chromobiota	Bacillariophyta	Bacillariophyceae	Cymbellales	Cymbellaceae	Encyonema	Encyonema_lunatum	100	100	100	100	100	98	96	96	92	ASV179
CATCACTGCAGGCACAATGGAAGAAGTTTACAAACGAGCAGAGTATGCAAAAGCTGTTGGCTCAGTAATTGTTATGATTGATTTAGTAATGGGTTATACGGCGATTCAAAGTGCAGCAATTTGGTCTCGTGATAATGATATGTTATTACATTTACATAGAGCAGGTAACTCTACTTACGCCCGTCAAAAAAATCATGGTATTAACTTCCGTGTTATTTGCAAATGGATGCGTATGTCAGGGGTTGACCATATCCATGCTGGAA	Eukaryota	Chromista	Chromobiota	Bacillariophyta	Bacillariophyceae	Achnanthales	Cocconeidaceae	Cocconeis	Cocconeis_pediculus	100	100	100	100	100	100	100	100	87	ASV180
CATTACTGCTGGTACAATGGAAGAAGTGTACAAACGTGCTGAATATGCTAAAGCTGTTGGTTCTGTAATTGTTATGATCGATTTAGTAATGGGTTATACAGCAATTCAAAGTGCAGCTATTTGGTCTCGTGATAATGATATGTTATTACATTTACACCGTGCAGGTAACTCTACATACGCACGTCAAAAAAATCATGGTATCAATTTCCGTGTTATTTGTAAATGGATGCGTATGTCAGGTGTAGATCATATCCACGCTGGTA	Eukaryota	Chromista	Chromobiota	Bacillariophyta	Bacillariophyceae	Achnanthales	Achnanthidiaceae	Achnanthidium	Achnanthidium_minutissimum	100	100	100	100	100	100	100	100	100	ASV181
CATCACTGCTGGTACAATGGAAGAAGTTTACAAACGTGCTGAATACGGTAAAGCTGTAGGTTCTGTAATTGTAATGATCGATTTAGTTATGGGCTACACAGCAATTCAAAGTGCTGCAATCTGGGCTCGTGAAAACGATATGATTTTACATTTACACCGTGCAGGTAACTCTACTTATGCTCGTCAAAAAAATCATGGTATTAACTTCCGTGTAATCTGTAAATGGATGCGTATGTCTGGTGTAGACCATATCCACGCTGGTA	Eukaryota	Chromista	Chromobiota	Bacillariophyta	Bacillariophyceae	Cymbellales	Cymbellaceae	Encyonema	NA	100	100	100	100	100	95	95	71	33	ASV182
CATCACAGCTGGTACAATGGAAGAAGTTTACAAACGTGCTGAATACGGTAAAGCTGTAGGTTCTGTAATTGTAATGATCGACTTAGTTATGGGTTACACAGCAATTCAAAGTGCTGCAATCTGGGCTCGTGAAAACGATATGCTTTTACATTTACACCGTGCAGGTAACTCTACTTATGCTCGTCAAAAAAATCATGGTATTAACTTCCGTGTAATTTGTAAATGGATGCGTATGTCTGGTGTAGACCACATTCACGCTGGTA	Eukaryota	Chromista	Chromobiota	Bacillariophyta	Bacillariophyceae	Cymbellales	Cymbellaceae	Encyonema	NA	100	100	100	100	97	86	84	80	31	ASV184
CGTTACTGCTGGTACAATGGAAGAAGTTTATAAACGTGCTGAATACGCTAAATCAGTAGGTTCTATCGTTATTATGATCGATTTAGTTATGGGTTATACAGCGATTCAATCAATTGCTCTTTGGTCTCGTGAAAATGATATGCTTTTACATTTACACCGTGCAGGTAATTCTACATATGCACGTCAAAAAAATCATGGTATTAACTTCCGTGTAATTTGTAAATGGATGCGTATGTCAGGTGTAGATCATATTCATGCTGGTA	Eukaryota	Chromista	Chromobiota	Bacillariophyta	Bacillariophyceae	Rhopalodiales	Rhopalodiaceae	Epithemia	Epithemia_sorex	100	100	100	100	100	97	97	97	94	ASV185
CATTACAGCTGCTACAATGGAAGAAACATACAAGCGTGCTGAGTACGCTAAAATGATTGGTTCTGTTGTTGTTATGATCGATTTAGTAATGGGTTACACTGCAATTCAATCAATTGCATACTGGGCTCGTGAAAACGATATGTTATTACACTTACACCGTGCTGGTAACTCTACATATGCTCGTCAAAAGAACCATGGTATTAACTTCCGTGTTATCTGTAAATGGATGCGTATGTCTGGTGTAGATCACATCCACGCTGGTA	Eukaryota	Chromista	Chromobiota	Bacillariophyta	Mediophyceae	Thalassiosirales	Skeletonemataceae	Skeletonema	Skeletonema_potamos	100	100	100	100	100	100	100	100	99	ASV186
CATCACAGCAGCTACTATGGAAGAAGTTTACAAACGTGCAGAGTACGCTAAAATGGTTGGTTCTGTAATCGTTATGATCGATTTAGTAATGGGTTACACAGCAATCCAAAGTATTGCTTTATGGGCTCGTGAAAACGATATGGTATTACATTTACACCGTGCTGGTAACTCTACTTACGCTCGTCAAAAGAACCACGGTATTAACTTCCGTGTTATCTGTAAATGGATGCGTATGTCTGGTGTAGATCACATCCACGCTGGTA	Eukaryota	Chromista	Chromobiota	Bacillariophyta	Bacillariophyceae	Naviculales	Naviculaceae	Navicula	Navicula_symmetrica	100	100	100	100	100	100	100	92	68	ASV187
CGTTACTGCAGCTACTATGGATGAGCTTTACAAACGTGCTGAGTACGCTAAAGCTGTAGGTTCTGTAATTATCATGATCGACTTAGTATTAGGTTACACAGCTATTCAAAGTGCTGCTATCTGGGCTCGTGAAAATGATATGGTGTTACACTTACACCGTGCAGGTAACTCAACATATGCTCGTCAAAAAAATCATGGTATTAACTTCCGTGTAATCTGTAAATGGATGCGTATGTCTGGTGTTGATCATATCCACGCTGGTA	Eukaryota	Chromista	Chromobiota	Bacillariophyta	Fragilariophyceae	Fragilariales	Fragilariaceae	Ulnaria	Ulnaria_ulna	100	100	100	100	100	100	100	100	99	ASV188
CATTACTGCGGGTACAATGGAAGAGTTATACAAACGTGCTGAGTATGCTAAAGCTGTTGGTTCAGTAATTGTAATGATCGATTTAGTATTAGGTTACACAGCAATTCAAAGTGCTGCAATCTGGGCTCGTGAAAATGATTGTATTTTACATTTACACCGTGCTGGTAACTCTACTTACGCTCGTCAAAAAAATCATGGTATCAACTTCCGTGTTATTTGTAAATGGATGCGTATGTCTGGTGTAGATCATATCCACGCTGGTA	Eukaryota	Chromista	Chromobiota	Bacillariophyta	Bacillariophyceae	Achnanthales	Achnanthidiaceae	Achnanthidium	NA	100	100	100	100	100	100	100	98	49	ASV189
CGTTACAGCTGCAACTTTAGAAGAAACTTACAAACGTGCACAATATGCTAAAGAAGTAGGTTCTATCATCGTTATGGTTGATTTAGTTATGGGTTACACAGCTTTACAATCAATGGCTATTTGGTCTCGTGAAAACGATATGTTATTACATTTACACCGTGCGGGTAACTCTACTTATGCTCGTCAAAAAAACCATGGTATTAACTTCCGTGTTATTTGTAAATGGATGCGTATGACTGGTGTAGATCATATTCATGCTGGTA	Eukaryota	Chromista	Chromobiota	Bacillariophyta	Bacillariophyceae	Bacillariales	Bacillariaceae	Nitzschia	NA	100	100	100	100	100	100	100	100	57	ASV190
CATCACTGCTGGTACTATGGAAGAAGTTATCAAACGTGCAGACTACGCTAAATCAGTAGGTTCTGTAATCGTTATGATCGATTTAGTTATGGGTTACACTGGAATTCAAAGTGCTGCTATTTGGGCTCGTGAAAACGATATGATTTTACATTTACACCGTGCAGGTAATTCAACTTACGCGCGTCAAAAAAATCACGGTATCAACTTCCGTGTTATCTGTAAATGGATGCGTATGTCTGGTGTAGATCATATCCACGCTGGTA	Eukaryota	Chromista	Chromobiota	Bacillariophyta	Bacillariophyceae	Naviculales	Pinnulariaceae	Caloneis	Caloneis_sp._NE-S01	100	100	100	100	100	100	100	100	98	ASV191
CATTACTGCAGCTACTATGGAAGAAGTTTACAAACGTGCAGAGTACGCTAAAGCAGTAGGTTCTATCATTGTTATGATCGATTTAGTTATGGGTTACACAGCAATCCAAAGTATTGCTTTATGGGCTCGTGAAAACGACATGCTTTTACACTTACACCGTGCTGGTAACTCTACTTACGCTCGTCAAAAGAATCATGGTATTAACTTCCGTGTTATCTGTAAATGGATGCGTATGTCTGGTGTAGATCATATCCACGCTGGTA	Eukaryota	Chromista	Chromobiota	Bacillariophyta	Bacillariophyceae	Naviculales	Naviculaceae	Navicula	Navicula_incarum	100	100	100	100	100	100	100	100	100	ASV192
CATTACTGCTGGTACAATGGAAGAAGTGTACAAACGTGCTGAGTACGCTAAAGCGGTTGGTTCAGTAATTGTTATGATCGATTTAGTAATGGGTTATACAGCAATTCAAAGTGCAGCTATCTGGTCTCGTGAAAATGACATGGTATTACACTTACACCGTGCAGGTAACTCTACATATGCTCGTCAAAAAAATCATGGTATTAATTTCCGTGTTATTTGTAAATGGATGCGTATGTCTGGTGTAGATCATATCCACGCTGGTA	Eukaryota	Chromista	Chromobiota	Bacillariophyta	Bacillariophyceae	Achnanthales	Achnanthidiaceae	Achnanthidium	Achnanthidium_minutissimum	100	100	100	100	100	100	100	100	60	ASV193
TGTTACAGCGGCTACGATGACCGAAGTAATCAAACGTGCTGAATATGCTAAAGCGATCGGTTCTGTGATTATTATGATCGATTTAGTAATGGGTTACACTGCGATTCAATCAATTGCAATCTGGGCTCGTGAAAATGATTTAATTTTACATTTACACCGTGCTGGTAACTCTACATATGCGCGTCAAAAAAACCATGGGATTAATTTCCGTGTTATCTGTAAATGGATGCGTATGTCTGGTGTAGATCATATTCACGCTGGGA	Eukaryota	Chromista	Chromobiota	Bacillariophyta	Mediophyceae	Thalassiosirales	Stephanodiscaceae	Cyclotella	Cyclotella_plitvicensis	100	100	100	100	100	100	100	100	100	ASV194
CATCACAGCTTCTACTATGGAAGAAGTATACAAACGTGGTGAGTATGCTAAAGCAATTGGTTCTGTAATTGTTATGATCGATTTAGTTATGGGTTACACTGCAATTCAATCAATTGCATACTGGGCTCGTGAAAACGATATGATTTTACACTTACACCGTGCGGGTAACTCTACTTACGCTCGTCAAAAAAATCATGGTATTAACTTCCGTGTTATCTGTAAATGGATGCGTATGTCAGGTGTAGATCATATCCACGCTGGTA	Eukaryota	Chromista	Chromobiota	Bacillariophyta	Mediophyceae	Thalassiosirales	Skeletonemataceae	Discostella	Discostella_sp.	100	100	100	100	100	100	100	100	100	ASV195
CATTACTGCAGCTACTCAAGACGAAATCTTCAAACGTGCTGAATTTGCTAAAGAAATCGGCTCTGTAATTGTTATGATTGATTTAGTATTAGGTTACACAGCAATTCAAACAACGGCAATTTGGGCACGTGAAAACGACATGATTTTACATTTACATCGTGCAGGTAACTCTACATATGCTCGTCAAAAAAATCATGGTATTAACTTCCGTGTTATTTGTAAATGGATGCGTATGTCTGGTGTAGATCATATTCACGCTGGTA	Eukaryota	Chromista	Chromobiota	Bacillariophyta	Bacillariophyceae	Eunotiales	Eunotiaceae	Eunotia	Eunotia_minor	100	100	100	100	100	100	100	100	100	ASV196
CATCACTGCTGCTACTATGGATGAACTTTACAAACGTGGTGATTACGCTAAGTCTGTAGGTTCTGTAATTGTTATGATCGACTTAGTTTTAGGTTACACAGCAATTCAAAGTGCTGCTATCTGGGCTCGTGAAAACGATATGGTATTACATTTACACCGTGCAGGTAACTCAACTTATGCTCGTCAAAAAAATCACGGTATTAACTTCCGTGTAATTTGTAAATGGATGCGTATGTCTGGTGTTGATCATATCCACGCTGGTA	Eukaryota	Chromista	Chromobiota	Bacillariophyta	Fragilariophyceae	Fragilariales	Fragilariaceae	Ulnaria	Ulnaria_acus	100	100	100	100	100	100	100	93	93	ASV197
CATCACTGCTGGTACAATGGAAGAAGTTTACAAACGTGCTGAATACGGTAAAGCTGTAGGTTCTGTAGTTGTAATGATCGATTTAGTTATGGGTTATACAGCAATTCAAAGTGCTGCTATCTGGTCTCGTGACAATGATATGGTTTTACATTTACACCGTGCTGGTAACTCTACATATGCACGTCAAAAAAATCATGGTATTAACTTCCGAGTTATCTGTAAATGGATGCGTATGGCTGGTGTAGATCACATTCACGCTGGTA	Eukaryota	Chromista	Chromobiota	Bacillariophyta	Bacillariophyceae	Cymbellales	Cymbellaceae	Encyonema	Encyonema_prostratum	100	100	100	100	100	100	100	100	100	ASV198
CATCACTGCTGGTACGATGGAAGAAGTTTACGCACGTGCAGAATACGGTAAAGCAGTTGGTTCTGTAATCGTTATGATCGACTTAGTTATGGGTTACACAGCAATTCAATCTGCTGCAATTTGGGCTCGTAACAACGACATGATTTTACACTTACACCGTGCAGGTAACTCTACTTACGCTCGTCAAAAAAACCATGGTATTAACTTCCGTGTAATCTGTAAATGGATGCGTATGGCTGGTGTAGACCATATCCACGCTGGTA	Eukaryota	Chromista	Chromobiota	Bacillariophyta	Bacillariophyceae	Naviculales	Sellaphoraceae	Sellaphora	Sellaphora_nigri	100	100	100	100	100	100	100	100	98	ASV199
CATCACAGCTGGTACAATGGAAGAAGTTTACGCACGTGCAGAATATGCAAAAGCAGTTGGTTCTGTAATTGTGATGATCGATTTAGTTATGGGTTACACAGCAATTCAAAGTGCTGCTATCTGGTCTCGTAACAACGATATGATTTTACACTTACACCGTGCAGGTAACTCTACTTACGCTCGTCAAAAAAATCATGGTATTAACTTCCGTGTTATTTGTAAATGGATGCGTATGGCTGGTGTAGATCACATCCACGCTGGTA	Eukaryota	Chromista	Chromobiota	Bacillariophyta	Bacillariophyceae	Naviculales	Sellaphoraceae	Sellaphora	Sellaphora_saugerresii	100	100	100	100	100	100	100	100	100	ASV200
CATCACTGCAGGTACTATGGAAGAAGTTTACAAACGTGCTGAGTATGCTAAAAATATCGGCTCTGTAATTGTTATGATCGATTTAGTTATGGGTTATACAGCAATTCAAAGTACAGCAATCTGGGCTCGTGAAAACGACATGATTTTACACTTACACCGTGCAGGTAACTCTGCATACGCTCGTCAAAAAAATCATGGTATTAACTTCCGTGTTATTTGTAAATGGATGCGTATGAGTGGTGTAGACCATATCCATGCTGGTA	Eukaryota	Chromista	Chromobiota	Bacillariophyta	Bacillariophyceae	Naviculales	Amphipleuraceae	Frustulia	Frustulia_crassinervia/saxonica_complex	100	100	100	100	100	100	100	100	73	ASV201
CGTGACAGCTGCAACTTGGGAAGAAGTACTTAAACGTTGTGAATATGCTAAAGAAGTAGGTTCTATCATCGTTATGATCGATTTAGTTATGGGTTACACAGCAATTCAAAGTGCTGCACTTTGGGCTCGTGACAATGATATGCTTTTACATTTACACCGTGCAGGTAACTCAACGTATGCGCGTCAAAAAAATCATGGTATTAATTTCCGTGTAATTTGTAAATGGATGCGTATGTCCGGTGTTGATCATATTCACGCTGGTA	Eukaryota	Chromista	Chromobiota	Bacillariophyta	Bacillariophyceae	Bacillariales	Bacillariaceae	Nitzschia	Nitzschia_soratensis	100	100	100	100	100	100	100	100	94	ASV203
CATTACTGCAGCTACAATGGAAGAAGTGTACAAACGTGCTGAGTACGCTAAAGCCGTTGGTTCTATCGTTGTAATGATCGATTTAGTTATGGGTTACACAGCAATTCAAAGTTCAGCTATCTGGGCTCGTGAGAACGATATGCTTTTACATTTACACCGTGCAGGTAACTCAACTTACGCACGTCAAAAAAATCATGGTATTAACTTCCGTGTTATTTGTAAATGGATGCGTATGTCTGGTGTAGATCATATCCACGCTGGTA	Eukaryota	Chromista	Chromobiota	Bacillariophyta	Bacillariophyceae	Cymbellales	Gomphonemataceae	Gomphonema	Gomphonema_pumilum_var._pumilum	100	100	100	100	100	99	99	97	97	ASV204
CGTTACTGCTGCAACGATGGAAGAAGTTTACGAACGTGCTGAGTACGCGAAAGCAGTTGGTTCTGTAATCATCATGATCGATTTAGTTATGGGGTACACAGCAATTCAAAGTATTGCTTACTGGGCTCGTACAAATGACATGATTTTACATTTACACCGTGCCGGTAACTCGACATACGCTCGTCAAAAGAATCATGGTATTAACTTCCGTGTTATCTGTAAATGGATGCGTATGGCTGGTGTGGATCATATCCATGCCGGTA	Eukaryota	Chromista	Chromobiota	Bacillariophyta	Fragilariophyceae	Fragilariales	Fragilariaceae	Gedaniella	Gedaniella_flavovirens	100	100	100	100	100	100	100	100	100	ASV205
CATCACTGCTGGTACAATGGAAGAAGTTTACAAACGTGCTGAATATGGTAAAGCTGTAGGTTCTGTAGTTGTAATGATCGATTTAGTTATGGGTTACACAGCAATTCAAAGTGCTGCTATTTGGGCTCGTGAAAACGACATGCTTTTACACTTACACCGTGCAGGTAACTCTACTTACGCTCGTCAAAAGAACCATGGTATTAACTTCCGTGTAATCTGTAAATGGATGCGTATGTCTGGTGTAGACCATATCCACGCTGGTA	Eukaryota	Chromista	Chromobiota	Bacillariophyta	Bacillariophyceae	Cymbellales	Cymbellaceae	Cymbella	Cymbella_tumida	100	100	100	100	100	100	100	100	100	ASV207
CGTTACTGCAGCGACACAAGAAGAAGTTTATGCACGTGCAGAATTTGCTAAAGAACTTGGTTCTGTAATTGTTATGATTGACTTAGTAATGGGTTACACATCAATCCAAACAACTGCGATTTGGGCTCGTAAAAACGACATGATTTTACACTTACACCGTGCAGGTAACTCGACATATGCTCGTCAAAAAAATCATGGTATTAACTTCCGTGTTATTTGTAAATGGATGCGTATGTCTGGTGTAGATCATATTCATGCTGGTA	Eukaryota	Chromista	Chromobiota	Bacillariophyta	Bacillariophyceae	Eunotiales	Eunotiaceae	Eunotia	NA	100	100	100	100	89	76	76	76	50	ASV208
CGTTACTGCAGCTACTCAAGAAGAAGTTTACAAACGCGCTGCCTTTGCTAAAGAACTTGGTTCTGTTATTATTATGATCGACTTAGTAATGGGTTACACATCAATCCAAACAACTGCTATTTGGGCACGTGAAAACGATATGATTTTACACTTACATCGTGCAGGTAACTCTACATATGCTCGTCAAAAAAATCATGGTATTAACTTCCGTGTTATTTGTAAATGGATGCGTATGTCTGGTGTAGACCATATCCATGCTGGTA	Eukaryota	Chromista	Chromobiota	Bacillariophyta	Bacillariophyceae	Eunotiales	Eunotiaceae	Eunotia	Eunotia_glacialis	100	100	100	100	100	100	100	100	70	ASV209
CATCACAGCAGCTACTATGGAAGAAGTGTACAAACGTGCAGAATATGCTAAAACGGTAGGTTCTATCATTGTAATGATCGATTTAGTAATGGGTTATACAGCAATTCAAAGTATTGCTCTTTGGGCTCGTGAAAACGATATGCTTTTACACTTACATCGTGCTGGTAACTCAACTTACGCTCGTCAAAAGAATCATGGTATCAACTTCCGTGTTATCTGTAAATGGATGCGTATGTCTGGTGTAGATCACATCCACGCTGGTA	Eukaryota	Chromista	Chromobiota	Bacillariophyta	Bacillariophyceae	Naviculales	Naviculaceae	Navicula	Navicula_gregaria	100	100	100	100	100	100	100	100	100	ASV210
CATCACGGCTGCTACAATGGAAGAAGTATACAAACGTGCTGAGTATGCTAAAGCAGTTGGTTCTATAGTTGTTATGATTGACTTAGTAATGGGTTACACAGCAATTCAAAGTTCTGCTATTTGGGCTCGTGATAACGATATGCTTTTACACTTACACCGTGCAGGTAACTCAACTTACGCTCGTCAAAAAAATCATGGTATTAACTTCCGTGTTATTTGTAAATGGATGCGTATGTCTGGTGTAGACCACATTCACGCTGGTA	Eukaryota	Chromista	Chromobiota	Bacillariophyta	Bacillariophyceae	Cymbellales	Gomphonemataceae	Gomphonema	Gomphonema_parvulum	100	100	100	100	100	100	100	100	100	ASV211
CATCACTGCTGGTACAATGGAAGAAGTTTACAAACGTGCTGAGTACGCTAAAGCTGTTGGTTCTGTAATTGTAATGATCGATTTAGTTATGGGTTATACAGCAATTCAAAGTTCTGCTCTTTGGGCTCGTGACAACGATATGCTTTTACATTTACACCGTGCAGGTAATTCAACTTACGCTCGTCAAAAAAATCATGGTATTAACTTCCGTGTTATTTGTAAATGGATGCGTATGTCTGGTGTAGATCATATCCACGCTGGTA	Eukaryota	Chromista	Chromobiota	Bacillariophyta	Bacillariophyceae	Cymbellales	NA	NA	NA	100	100	100	100	99	86	59	42	14	ASV212
CATTACTGCAGGAACAATGGAAGAAGTGTACAAACGTGCTGAGTACGCTAAAGCTGTTGGTTCAGTAATTGTTATGATCGATTTAGTAATGGGTTATACAGCAATTCAAAGTGCCGCTATCTGGTCTCGTGAGAATGATATGGTATTACATTTACACCGTGCAGGTAACTCTACATACGCTCGTCAAAAAAATCATGGTATCAATTTCCGTGTTATTTGTAAATGGATGCGTATGTCTGGTGTAGATCATATCCATGCTGGTA	Eukaryota	Chromista	Chromobiota	Bacillariophyta	Bacillariophyceae	Achnanthales	Achnanthidiaceae	Achnanthidium	Achnanthidium_minutissimum	100	100	100	100	100	100	100	98	90	ASV213
CATCACTGCCGCAACTATGGAAGAAGTTTATAAACGTGCTGAATACGCTAAAGAAGTAGGTTCTATAATTGTTATGATCGATTTAGTTATGGGCTACACAGCAATTCAAAGTGCTGCAATTTGGGCTCGTGAAAATGATATGCTTTTACATTTACACCGTGCAGGTAACTCTACTTACGCTCGTCAAAAAAATCATGGTATTAACTTCCGTGTTATTTGTAAATGGATGCGTATGTCTGGCGTAGATCATATTCACGCAGGTA	Eukaryota	Chromista	Chromobiota	Bacillariophyta	Fragilariophyceae	Fragilariales	Fragilariaceae	Diatoma	Diatoma_ehrenbergii	100	100	100	100	100	100	100	100	100	ASV214
CATTACTGCTGGTACAATGGAAGAAGTATACAAACGTGCTGAGTATGCTAAAGCTGTGGGTTCTGTAATTGTTATGATCGATTTAGTAATGGGTTATACAGCAATTCAAAGTGCAGCTATTTGGTCTCGTGATAATGATATGTTATTACATTTACACCGTGCAGGTAACTCTACATACGCACGTCAAAAAAATCATGGTATCAACTTCCGTGTTATTTGTAAATGGATGCGTATGTCAGGTGTAGATCATATTCACGCTGGTA	Eukaryota	Chromista	Chromobiota	Bacillariophyta	Bacillariophyceae	Achnanthales	Achnanthidiaceae	Achnanthidium	Achnanthidium_minutissimum	100	100	100	100	100	98	98	98	96	ASV216
TATTACTGCAGGTACAATGGAAGAAGTATACAAACGTGCTGAGTATGCTAAAGCAGTTGGTTCTGTAGTTGTGATGATCGATTTAGTAATGGGTTATACAGCAATTCAAAGTTCAGCTATCTGGGCTCGTGAAAACGATATGCTTTTACACTTACACCGTGCAGGTAACTCAACTTACGCTCGTCAAAAAAATCATGGTATCAACTTCCGTGTTATTTGTAAATGGATGCGTATGTCTGGTGTAGATCATATCCACGCTGGTA	Eukaryota	Chromista	Chromobiota	Bacillariophyta	Bacillariophyceae	Cymbellales	Gomphonemataceae	Gomphonema	NA	100	100	100	100	99	78	77	77	25	ASV217
CATCACTGCAGCTACAATGGAAGAAGTTTACAAACGTGCTGAGTATGCTAAAAATATCGGCTCTATAGTTGTTATGATCGATTTAGTTATGGGTTATACAGCAATTCAAAGTACAGCAATCTGGGCTCGTGAAAACGACATGATTTTACACTTACACCGTGCAGGTAACTCTACATACGCTCGTCAAAAAAATCATGGTATTAACTTCCGTGTTATTTGTAAATGGATGCGTATGAGTGGTGTAGACCATATCCATGCTGGTA	Eukaryota	Chromista	Chromobiota	Bacillariophyta	Bacillariophyceae	Naviculales	Amphipleuraceae	Frustulia	Frustulia_crassinervia/saxonica_complex	100	100	100	100	100	100	100	100	100	ASV218
CATCACTGCTGGTACTATGGAAGAAGTTTACAAACGTGCTGAATATGCAAAAAACGTTGGCTCTATCGTCGTAATGATCGATTTAGTTATGGGTTATACAGCTATTCAAAGTGCTGCTATTTGGGCTCGTGAAAACGACATGCTTTTACACTTACACCGTGCTGGTAACTCTGCATACGCTCGTCAAAAAAATCACGGTATTAACTTCCGTGTAATTTGTAAATGGATGCGTATGTCTGGTGTAGATCATATCCACGCTGGTA	Eukaryota	Chromista	Chromobiota	Bacillariophyta	Bacillariophyceae	Naviculales	Amphipleuraceae	Frustulia	Frustulia_vulgaris	100	100	100	100	100	100	100	100	100	ASV219
CATCACGGCTGCTACTATGGAAGAACTTTACAAACGTGGTACTTACGCTAAAGCTGTAGGTTCTGTAATCGTTATGATCGATTTAGTTTTAGGTTACACAGCAATTCAAAGTGCTGCTATCTGGGCTCGTGAAAACGATTTAGTATTACACTTACACCGTGCAGGTAACTCAACTTACGCTCGTCAAAAAAATCACGGTATCAACTTCCGTGTAATCTGTAAATGGATGCGTATGTCTGGTGTTGATCACATCCACGCAGGTA	Eukaryota	Chromista	Chromobiota	Bacillariophyta	Fragilariophyceae	Fragilariales	Fragilariaceae	Fragilaria	Fragilaria_gracilis	100	100	100	100	100	100	100	100	100	ASV220
CATCACTGCTGCTACAATGGAAGAAGTATACAAACGTGCTGAGTATGCTAAAGCAGTTGGTTCTATAGTTGTTATGATTGACTTAGTAATGGGTTACACAGCAATTCAAAGTTCTGCTATTTGGGCTCGTGAAAACGATATGCTTTTACACTTACACCGTGCAGGTAACTCAACTTACGCTCGTCAAAAAAATCATGGTATTAACTTCCGTGTTATTTGTAAATGGATGCGTATGTCTGGTGTAGACCATATTCACGCTGGTA	Eukaryota	Chromista	Chromobiota	Bacillariophyta	Bacillariophyceae	Cymbellales	Gomphonemataceae	Gomphonema	Gomphonema_parvulum	100	100	100	100	100	100	100	100	86	ASV221
CATCACAGCAGCTACTATGGAAGAAGTATACAAACGTGCTGAGTATGCTAAAGCTGTTGGTTCTATCGTTGTTATGATCGATTTAGTAATGGGTTATACTGCAATCCAAAGTATTGCTTTATGGTCTCGTGAAAACGATATGCTTTTACACTTACATCGTGCTGGTAACTCTACTTACGCTCGTCAAAAGAACCATGGTATTAACTTCCGTGTTATCTGTAAATGGATGCGTATGTCTGGTGTAGATCATATCCACGCTGGTA	Eukaryota	Chromista	Chromobiota	Bacillariophyta	Bacillariophyceae	Naviculales	Naviculaceae	Navicula	Navicula_lanceolata	100	100	100	100	100	100	100	100	100	ASV222
CATCACTGCTGGTACAATGGAAGAATTATACAAACGTGCTGAATATGCTAAAGCTGTAGGTTCAGTTATTGTAATGATCGATTTAGTACTAGGCTACACAGCAATTCAAAGTGCTGCTATTTGGGCTCGTGAAAATGATTGTGTTTTACATTTACACCGTGCAGGTAACTCTACTTATGCTCGTCAAAAAAATCATGGTATTAACTTCCGTGTTATTTGTAAATGGATGCGTATGTCTGGTGTAGATCATATCCACGCAGGTA	Eukaryota	Chromista	Chromobiota	Bacillariophyta	Bacillariophyceae	Achnanthales	Achnanthidiaceae	Achnanthidium	Achnanthidium_pyrenaicum	100	100	100	100	100	100	100	100	100	ASV223
TATTACTGCAGGTACAATGGAAGAAGTGTACAAACGTGCTGAGTACGCTAAAGCTGTTGGTTCAATTATTGTAATGATCGATTTAGTAATGGGTTACACGGCAATTCAAAGTGCTGCTCTATGGGCTCGTGATAATGATATGCTTTTACATTTACACCGTGCAGGTAACTCTACTTACGCTCGTCAAAAAAATCATGGTATTAACTTCCGTGTTATCTGTAAATGGATGCGTATGTCTGGTGTAGATCATATTCACGCTGGTA	Eukaryota	Chromista	Chromobiota	Bacillariophyta	Bacillariophyceae	Achnanthales	Achnanthidiaceae	Planothidium	Planothidium_frequentissimum	100	100	100	100	100	100	100	100	99	ASV224
CATCACTGCTGGTACAATGGAAGAAGTTTACAAACGTGCTGAGTACGCAAAAGCTGTTGGTTCTGTAATTGTTATGATCGATTTAGTAATGGGTTATACAGCAATTCAAAGTGCAGCTATTTGGTCTCGTGAAAATGATATGTTATTACATTTACACCGTGCAGGTAACTCTACTTACGCTCGTCAAAAAAATCATGGTATCAACTTCCGTGTTATTTGTAAATGGATGCGTATGTCAGGTGTAGATCACATCCACGCTGGTA	Eukaryota	Chromista	Chromobiota	Bacillariophyta	Bacillariophyceae	Achnanthales	Achnanthidiaceae	Achnanthidium	Achnanthidium_eutrophilum	100	100	100	100	100	100	100	100	99	ASV225
CATTACTGCAGCGACTATGGAAGAAGTTTACAAACGTGCAGAGTATGCTAAAACAGTAGGTTCTGTAATTGTTATGATCGATTTAGTAATGGGTTACACAGCAATTCAAAGTATTGCTTTATGGGCTCGTGAAAACGACATGATTTTACACTTACACCGTGCTGGTAACTCTACTTATGCTCGTCAAAAGAACCATGGTATTAACTTCCGTGTTATCTGTAAATGGATGCGTATGTCTGGTGTAGATCATATCCATGCTGGTA	Eukaryota	Chromista	Chromobiota	Bacillariophyta	Bacillariophyceae	Naviculales	Naviculaceae	Navicula	Navicula_veneta	100	100	100	100	100	100	100	100	100	ASV227
TATTACCGCTGCAACAATGGAAGAAGTTATTAAACGTGCAGAGTATGCAAAAGAAGTTGGTTCTGTAATTGTAATGATTGACTTAGTTATGGGTTATACAGCAATTCAATCAGCTGCTATTTGGGCGCGTGAAAATGATATGATCTTACATTTACACCGTGCAGGTAATTCAACTTATGCTCGTCAAAAAAATCATGGTATTAACTTCCGTGTAATCTGTAAATGGATGCGTATGTCTGGTGTAGATCATATTCATGCTGGTA	Eukaryota	Chromista	Chromobiota	Bacillariophyta	Coscinodiscophyceae	Aulacoseirales	Aulacoseiraceae	Aulacoseira	Aulacoseira_granulata	100	100	100	100	100	100	100	100	100	ASV228
CATCACTGCAGGTACAATGGAAGAAGTTTACAAACGTGCTGAGTATGCAAAAGCAGTAGGTTCTGTAATTGTAATGATCGATTTAGTTATGGGCTACACAGCAATTCAAAGTGCTGCTCTTTGGGCTCGTGAAAACGATATGTTATTACACTTACACCGTGCAGGTAACTCTACATACGCTCGTCAAAAAAACCATGGTATTAACTTCCGTGTAATTTGTAAATGGATGCGTATGTCTGGTGTAGATCACATCCACGCTGGTA	Eukaryota	Chromista	Chromobiota	Bacillariophyta	Bacillariophyceae	Thalassiophysales	Catenulaceae	Halamphora	Halamphora_ghanensis	100	100	100	100	100	100	100	100	100	ASV229
CATTACTGCAGCTACAATGGAAGAAGTGTACAAACGTGCTGAGTACGCTAAAGCAGTTGGTTCTGTAATCGTAATGATCGATTTAGTTATGGGTTACACAGCAATTCAAAGTTCAGCTATATGGGCTCGTGAAAACGATATGATTTTACATTTACACCGTGCAGGTAACTCAACTTACGCTCGTCAAAAAAACCATGGTATTAACTTCCGTGTTATTTGTAAATGGATGCGTATGTCTGGTGTAGATCATATCCACGCTGGTA	Eukaryota	Chromista	Chromobiota	Bacillariophyta	Bacillariophyceae	Cymbellales	Gomphonemataceae	Gomphonema	Gomphonema_acuminatum/clavatum	100	100	100	100	99	99	99	98	84	ASV230
CGTTACAGGTGCTACAATGGAAGACGTTTACGAACGTTCTGAGTACGCTAAAGAAGTTGGTTCTGTAATTATCATGATCGATTTAGTAATGGGTTACACAGCAATTCAAAGTATTGCTTTATGGGCTCGTAAAAACGATATGATTTTACACTTACACCGTGCGGGTAACTCAACTTACGCTCGTCAAAAAAACCATGGTATTAACTTCCGTGTAATCTGTAAATGGATGCGTATGTCTGGTGTAGATCATATCCACGCTGGTA	Eukaryota	Chromista	Chromobiota	Bacillariophyta	Bacillariophyceae	Bacillariales	Bacillariaceae	Nitzschia	Nitzschia_palea	100	100	100	100	100	100	100	100	100	ASV232
CGTTACTGCAGCTACTCAAGAAGAAGTTTACAAACGTGCTCAATTTGCTAAAGAACTTGGTTCTGTAATTATCATGATCGACTTAGTAATGGGTTACACATCAATCCAAACAACTGCTATTTGGGCACGTGAAAACGACATGATTTTACACTTACACCGTGCAGGTAACTCAACATATGCTCGTCAAAAAAATCACGGTATTAACTTCCGTGTTATTTGTAAATGGATGCGTATGTCTGGTGTAGACCATATACACGCTGGTA	Eukaryota	Chromista	Chromobiota	Bacillariophyta	Bacillariophyceae	Eunotiales	Eunotiaceae	Eunotia	Eunotia_glacialis	100	100	100	100	98	96	96	96	69	ASV233
CGTAACAGCTGCAACTTTAGAAGAAACTTACAAACGTGCAGAATATGCTAAAGAAGTAGGTTCTATCATTGTCATGGTTGATTTAGTTATGGGTTACACGGCTTTACAATCAATGGCTATTTGGTCACGTGAAAACGATATGTTATTACATTTACACCGTGCGGGTAACTCTACTTATGCTCGTCAAAAAAATCATGGTATTAACTTCCGTGTTATTTGTAAATGGATGCGTATGACTGGTGTAGACCATATCCATGCTGGTA	Eukaryota	Chromista	Chromobiota	Bacillariophyta	Bacillariophyceae	Bacillariales	Bacillariaceae	Nitzschia	Nitzschia_dissipata	100	100	100	100	100	100	100	100	78	ASV234
CATCACTGCTGGTACAATGGAAGAAGTATACAAACGCGCTGAGTACGCTAAAGCAGTTGGATCTGTAATTGTTATGATTGACTTAGTAATGGGTTACACAGCAATTCAAAGTTCTGCTATCTGGGCTCGTGAGAACGATATGCTTTTACACTTACACCGTGCGGGTAACTCAACTTACGCTCGTCAAAAAAATCATGGTATTAACTTCCGTGTAATTTGTAAATGGATGCGTATGTCTGGTGTAGACCATATCCACGCTGGTA	Eukaryota	Chromista	Chromobiota	Bacillariophyta	Bacillariophyceae	Cymbellales	Gomphonemataceae	Gomphonema	Gomphonema_clevei	100	100	100	100	100	100	100	100	99	ASV235
CGTAACAGCTGCAACTATGGAAGAAGTAATCAAACGTTGTCAATACGCGAAAGAAGTAGGTTCTGTCGTTGTTATGATCGATTTAGTTATGGGTTACACAGCTATTCAAAGTGCTGCAATCTGGGCTCGTGAAAACGATATGCTTTTACATTTACACCGTGCAGGTAACTCTACATATGCGCGTCAAAAAAATCATGGTATTAACTTCCGTGTAATTTGTAAATGGATGCGTATGTCTGGTGTAGATCATATTCACGCTGGTA	Eukaryota	Chromista	Chromobiota	Bacillariophyta	Bacillariophyceae	Bacillariales	Bacillariaceae	Nitzschia	Nitzschia_fonticola	100	100	100	100	100	100	100	100	97	ASV236
CGTTACTGCAGCTACTCAAGAAGAAGTTTACAAACGTGCACAGTTTGCTAAAGAGCTTGGTTCTGTAATTATTATGATTGACTTAGTAATGGGTTACACTTCAATTCAAACAACTGCTATTTGGGCACGTGAAAATGATATGATTTTACACTTACACCGTGCAGGTAACTCTACATATGCTCGTCAAAAAAATCATGGTATTAACTTCCGTGTTATTTGTAAATGGATGCGTATGTCTGGTGTAGATCATATCCACGCTGGTA	Eukaryota	Chromista	Chromobiota	Bacillariophyta	Bacillariophyceae	Eunotiales	Eunotiaceae	Eunotia	NA	100	100	100	100	100	99	99	99	40	ASV237
CATTACTGCTGGTACAATGGAAGAAGTGTACAAACGTGCTGAGTACGCTAAAGCTGTTGGTTCTGTAATTGTTATGATCGATTTAGTAATGGGTTATACAGCAATTCAAAGTGCAGCTATTTGGTCTCGTGACAATGACATGTTATTACATTTACACCGTGCTGGTAACTCTACATACGCACGTCAAAAAAATCATGGTATTAACTTCCGTGTTATTTGTAAATGGATGCGTATGTCAGGTGTAGATCATATTCACGCTGGTA	Eukaryota	Chromista	Chromobiota	Bacillariophyta	Bacillariophyceae	Achnanthales	Achnanthidiaceae	Achnanthidium	Achnanthidium_minutissimum	100	100	100	100	100	100	100	100	100	ASV238
CGTTACTGCATCTACTATGGAAGAAGTTTACAAACGTGCAGAATACGCTAAAACTGTTGGTTCGATTATCATTATGATCGATTTAGTAATGGGTTACACAGCAATTCAAAGTATTGCTATTTGGTCTCGTGAAAACGACATGCTTTTACACTTACACCGTGCTGGTAACTCTACTTACGCTCGTCAAAAAAATCACGGTATTAACTTCCGTGTTATTTGTAAATGGATGCGTATGTCTGGTGTAGACCATATCCACGCTGGTA	Eukaryota	Chromista	Chromobiota	Bacillariophyta	Bacillariophyceae	Naviculales	Naviculaceae	Navicula	Navicula_angusta	100	100	100	100	99	99	99	97	95	ASV239
CATTACAGCAGCTACTATGGAAGAAGTGTACAAACGTGCTGAGTACGCTAAAATGATTGGTTCTGTAATCGTAATGATCGATTTAGTAATGGGTTACACAGCAATTCAAAGTATTGCTCTATGGGCTCGTGAAAACGATATGTTATTACACTTACACCGTGCTGGTAACTCTACTTACGCTCGTCAAAAAAACCATGGTATTAACTTCCGTGTTATTTGTAAATGGATGCGTATGTCTGGTGTAGATCACATCCACGCTGGTA	Eukaryota	Chromista	Chromobiota	Bacillariophyta	Bacillariophyceae	Naviculales	Naviculaceae	Navicula	Navicula_rostellata	100	100	100	100	100	100	100	100	100	ASV241
CGTTACTGCTGCAACTATGGAAGAAGTTTACAAACGTGCAGAATATGCTAAACTGGTAGGCTCTGTGATCATTATGATCGATTTAGTTATGGGTTACACAGCAATTCAAAGTATTGCAATCTGGGCTCGTGAAAACGACATGATTTTACATTTACATCGTGCTGGTAATTCTACTTACGCTCGTCAAAAAAACCATGGTATTAATTTCCGTGTTATCTGTAAATGGATGCGTATGTCTGGTGTAGATCATATTCACGCAGGTA	Eukaryota	Chromista	Chromobiota	Bacillariophyta	Fragilariophyceae	Fragilariales	Fragilariaceae	Staurosira	Staurosira_venter	100	100	100	100	100	100	100	100	97	ASV242
CATCACTGCCGCAACTATGGAAGAAGTTTATAAACGTGCTGAATACGCTAAAGAAGTAGGTTCTATAATTGTTATGATCGATTTAGTTATGGGTTACACAGCAATTCAAAGTGCTGCAATTTGGGCTCGTGAAAATGATATGCTTTTACATTTACACCGTGCAGGTAACTCTACTTACGCTCGTCAAAAAAATCATGGTATTAACTTCCGTGTTATTTGTAAATGGATGCGTATGTCTGGCGTAGATCATATTCACGCAGGTA	Eukaryota	Chromista	Chromobiota	Bacillariophyta	Fragilariophyceae	Fragilariales	Fragilariaceae	Diatoma	Diatoma_ehrenbergii	100	100	100	100	100	100	100	100	100	ASV243
TATCACTGCAGGTACTATGGAAGAAGTTTATAAACGTGCTGAATACGCAAAAGCTGTAGGTTCAGTTATCGTTATGATCGACTTAGTAATGGGTTACACTGCAATCCAATCTTCTGCGATCTGGGCTCGTGAAAATGATCTACTTTTACACTTACACCGTGCAGGTAACTCTGCTTATGCGCGTCAAAAAAATCATGGTATTAACTTCCGTGTAATTTGTAAATGGATGCGTATGTCTGGTGTAGATCATATCCACGCTGGTA	Eukaryota	Chromista	Chromobiota	Bacillariophyta	Bacillariophyceae	Naviculales	Brachysiraceae	Nupela	Nupela_boucheziae	100	100	100	100	100	100	100	100	100	ASV244
CGTTACTGCTGCAACTATGGAAGAAGTTTACAAACGTGCAGAATATGCTAAAATGGTAGGCTCTGTGATCATCATGATCGATTTAGTTATGGGTTACACAGCAATTCAAAGTATTGCATACTGGGCTCGTGAAAACGATATGATTTTACATTTACACCGTGCGGGTAACTCTACTTACGCTCGTCAAAAAAACCATGGTATTAATTTCCGTGTTATCTGTAAATGGATGCGTATGTCTGGTGTAGATCATATCCACGCAGGTA	Eukaryota	Chromista	Chromobiota	Bacillariophyta	Fragilariophyceae	Fragilariales	Fragilariaceae	Staurosira	NA	100	100	100	100	99	99	99	98	38	ASV245
CATTACTGCAGGTACAATGGAAGAAGTGTACAAACGTGCTGAGTATGCTAAAGCTGTTGGTTCAGTAATTGTGATGATCGATTTAGTAATGGGTTACACAGCAATTCAAAGTGCTGCTATCTGGTCTCGTGACAATGATATGGTCTTACATTTACACCGTGCAGGTAACTCTACTTACGCTCGTCAAAAAAATCATGGTATTAACTTCCGTGTTATTTGTAAATGGATGCGTATGTCTGGTGTAGATCATATTCACGCTGGTA	Eukaryota	Chromista	Chromobiota	Bacillariophyta	Bacillariophyceae	Achnanthales	Achnanthidiaceae	Planothidium	Planothidium_cryptolanceolatum	100	100	100	100	100	100	100	100	100	ASV246
CATCACTGCTGGTACTATGGAAGAAGTTTACGCACGTGCTGAATACGGTAAAGCAGTTGGTTCTGTAATTGTGATGATCGATTTAGTTATGGGTTACACAGCAATTCAATCTGCTGCGATTTGGTCTCGTAACAACGACATGCTTTTACATTTACACCGTGCAGGTAACTCTACTTACGCTCGTCAAAAAAATCATGGGATTAACTTCCGTGTAATTTGTAAATGGATGCGTATGTCAGGTGTAGACCATATCCACGCTGGTA	Eukaryota	Chromista	Chromobiota	Bacillariophyta	Bacillariophyceae	Naviculales	Sellaphoraceae	Sellaphora	Sellaphora_nigri	100	100	100	100	100	100	100	100	100	ASV247
CATCACTGCAGGTACAATGGAAGAAGTTTACAAACGTGCTCAATATGCTAAATCAGTAGGCTCTGTAATCGTTATGATTGACTTAGTAATGGGTTACACAGCGATTCAATCAATTGCTTACTGGGCTCGTGAAAACGATATGATTTTACACTTACACCGTGCAGGTAACTCTACATATGCACGTCAAAAAAACCACGGTATTAACTTCCGTGTAATTTGTAAATGGATGCGTATGTCAGGTGTAGACCACATCCACGCTGGTA	Eukaryota	Chromista	Chromobiota	Bacillariophyta	Bacillariophyceae	Surirellales	Surirellaceae	Iconella	NA	100	100	100	100	97	89	89	81	21	ASV249
CATTACTGCAGGAACAATGGAAGAAGTGTACAAACGTGCTGAGTACGCTAAAGCAGTTGGTTCTGTAATTGTAATGATCGATTTAGTTATGGGTTACACAGCAATTCAAAGTTCAGCTATCTGGGCTCGCGATAACGATATGCTTTTACATTTACACCGTGCAGGTAACTCAACTTACGCTCGTCAAAAAAATCATGGTATTAACTTCCGTGTTATTTGTAAATGGATGCGTATGTCTGGTGTAGATCATATCCACGCTGGTA	Eukaryota	Chromista	Chromobiota	Bacillariophyta	Bacillariophyceae	Cymbellales	Gomphonemataceae	Gomphonema	Gomphonema_pumilum_var._rigidum	100	100	100	100	100	100	100	100	76	ASV251
CATCACTGCTGGTACAATGGAAGAAGTTTACAAACGTGCTGAATACGGTAAAGCTGTAGGTTCTGTAGTTGTAATGATCGATTTAGTTATGGGTTATACAGCAATTCAAAGTGCTGCAATCTGGTCTCGTGAAAACGATATGGTTTTACATTTACACCGTGCAGGTAACTCAACTTATGCGCGTCAAAAAAATCATGGTATTAACTTCCGTGTAATCTGTAAATGGATGCGTATGGCTGGCGTAGATCATATTCACGCAGGTA	Eukaryota	Chromista	Chromobiota	Bacillariophyta	Bacillariophyceae	Cymbellales	Cymbellaceae	Encyonema	Encyonema_ventricosum	100	100	100	100	100	100	100	100	85	ASV252
CATCACTGCAGGTACAATGGAAGAAGTTTACAAACGAGCTGAGTATGCAAAAGCTGTGGGCTCAATCATTGTTATGATCGATTTAGTAATGGGTTATACTGCCATTCAAAGTGCAGCAATTTGGTCTCGTGATAACGATATGTTATTACATTTACATAGAGCAGGTAACTCTACTTACGCTCGCCAAAAAAATCATGGTATTAATTTCCGTGTTATTTGCAAATGGATGCGTATGTCAGGTGTTGACCATATCCATGCTGGAA	Eukaryota	Chromista	Chromobiota	Bacillariophyta	Bacillariophyceae	Achnanthales	Cocconeidaceae	Cocconeis	Cocconeis_euglypta	100	100	100	100	100	100	100	100	98	ASV253
CGTTACAGGTGCTACAATGGAAGACGTTTACGAACGTTCTGAGTACGCTAAAGAAGTTGGTTCTGTAATTATCATGATCGATTTAGTAATGGGTTACACAGCAATTCAAAGTATTGCTTTATGGGCTCGTAAAAACGATATGATTTTACACTTACACCGTGCGGGTAACTCAACTTACGCTCGTCAAAAAAACCATGGTATTAACTTCCGTGTAATTTGTAAATGGATGCGTATGTCTGGTGTAGATCATATCCACGCTGGTA	Eukaryota	Chromista	Chromobiota	Bacillariophyta	Bacillariophyceae	Bacillariales	Bacillariaceae	Nitzschia	Nitzschia_palea	100	100	100	100	100	100	100	100	100	ASV254
CGTTACTGCTGCTACAATGGATGAAGTTATCAAACGTGCAGAGTACGCTAAAGAAGTGGGTTCTGTAATTATTATGATTGATTTAGTTATGGGTTATACAGCAATCCAAACAATTGCTATTTGGGCTCGTGAAAATGATATGATTTTACATTTACACCGTGCTGGTAACTCAACTTATGCTCGTCAAAAAAATCATGGTATTAACTTCCGTGTAATTTGTAAATGGATGCGTATGTCTGGTGTGGATCATATCCATGCTGGTA	Eukaryota	Chromista	Chromobiota	Bacillariophyta	Coscinodiscophyceae	Aulacoseirales	Aulacoseiraceae	Aulacoseira	Aulacoseira_tenella	100	100	100	100	100	100	100	100	100	ASV255
CATCACTGCTGGTACAATGGAAGAAGTATACAAACGTGCTGAGTATGCTAAAGCAGTTGGATCTGTAATTGTTATGATTGACTTAGTAATGGGTTACACAGCAATTCAAAGTTCTGCTATTTGGGCTCGTGATAACGATATGCTTTTACACTTACACCGTGCAGGTAACTCAACTTACGCTCGTCAAAAAAATCATGGTATTAACTTCCGTGTTATTTGTAAATGGATGCGTATGTCTGGTGTAGACCATATCCACGCTGGTA	Eukaryota	Chromista	Chromobiota	Bacillariophyta	Bacillariophyceae	Cymbellales	Gomphonemataceae	Gomphonema	Gomphonema_parvulum	100	100	100	100	100	100	100	100	95	ASV256
CGTTACTGCAGCTACTCAAGAAGAAGTTTACAAACGTGCTCAGTTTGCTAAAGAACTTGGTTCTGTAATTATCATGATCGATTTAGTAATGGGTTATACATCAATCCAAACAACTGCTATTTGGGCACGTGAAAACGACATGATTTTACATTTACACCGTGCAGGTAATTCAACATATGCTCGTCAAAAAAATCATGGTATTAATTTCCGTGTTATTTGTAAATGGATGCGTATGTCTGGTGTAGACCATATTCACGCTGGTA	Eukaryota	Chromista	Chromobiota	Bacillariophyta	Bacillariophyceae	Eunotiales	Eunotiaceae	Eunotia	NA	100	100	100	100	99	99	99	99	57	ASV257
CATCACTGGTGCTACAATGGAAGAAGTTTACAAACGTGCTGAATACGCAAAAGCTGTAGGCTCTGTAGTCGTAATGATCGATTTAGTTATGGGTTACACAGCAATTCAAAGTGCTGCAATCTGGTCTCGTGAAAACGATATGGTTTTACATTTACACCGTGCTGGTAACTCTACTTATGCGCGTCAAAAAAATCATGGTATTAACTTCCGTGTAATCTGTAAATGGATGCGTATGGCTGGTGTAGATCATATTCACGCAGGTA	Eukaryota	Chromista	Chromobiota	Bacillariophyta	Bacillariophyceae	Cymbellales	Cymbellaceae	Encyonema	NA	100	100	100	100	100	99	99	99	51	ASV258
CGTTACTGCTGCAACTATGGAAGAAGTTTACAAACGTGCAGAATATGCTAAACTGGTAGGCTCTGTAATCATTATGATCGATTTAGTTATGGGTTACACAGCAATTCAAAGTATTGCAATCTGGGCTCGTGAAAACGACATGATTTTACATTTACATCGTGCGGGTAATTCTACTTACGCTCGTCAAAAAAACCATGGTATTAATTTCCGTGTTATCTGTAAATGGATGCGTATGTCTGGTGTAGATCATATTCACGCAGGTA	Eukaryota	Chromista	Chromobiota	Bacillariophyta	Fragilariophyceae	Fragilariales	Fragilariaceae	Staurosira	Staurosira_venter	100	100	100	100	100	100	100	100	100	ASV259
CGTTACTGCAGCTACTATGGAAGAAGTTTACAAACGTGCAGAATATGCTAAAAACGTAGGTTCTGTAATTGTAATGATCGATTTAGTTATGGGTTACACAGCAATCCAAAGTATTGCTTTATGGGCTCGTGAAAACGATATGGTATTACACTTACACCGTGCAGGTAACTCTACATACGCTCGTCAAAAAAACCATGGTATTAACTTCCGTGTTATTTGTAAATGGATGCGTATGTCTGGTGTAGATCATATCCACGCTGGTA	Eukaryota	Chromista	Chromobiota	Bacillariophyta	Bacillariophyceae	Naviculales	Pleurosigmataceae	Gyrosigma	NA	100	100	100	100	97	75	72	61	50	ASV260
CATTACTGCAGCTACAATGGAAGAAGTGTACAAACGTGCTGAGTACGCTAAAGCAGTTGGTTCTGTAATCGTAATGATCGATTTAGTTATGGGTTACACAGCAATTCAAAGTTCAGCTATCTGGGCTCGTGAAAACGACATGCTTTTACACTTACACCGTGCAGGTAACTCAACTTACGCTCGTCAAAAAAATCATGGTATTAACTTCCGTGTTATTTGTAAATGGATGCGTATGTCTGGTGTAGATCATATCCACGCTGGTA	Eukaryota	Chromista	Chromobiota	Bacillariophyta	Bacillariophyceae	Cymbellales	Gomphonemataceae	Gomphonema	NA	100	100	100	100	100	100	100	100	44	ASV261
CATTACTGCAGGTACAATGGAAGAAGTTTACAAACGTGCTCAATATGCTAAAGCAGTAGGTTCTGTAATCATTATGATTGACTTAGTTATGGGTTATACAGCAATTCAATCAATTGCTTACTGGTCTCGTGAAAACGATATGCTTTTACACTTACACCGTGCAGGTAACTCTACATATGCACGTCAAAAAAATCATGGTATTAACTTCCGTGTAATCTGTAAGTGGATGCGTATGTCAGGTGTAGATCACATCCATGCTGGTA	Eukaryota	Chromista	Chromobiota	Bacillariophyta	Bacillariophyceae	Surirellales	Surirellaceae	Iconella	NA	100	100	100	100	100	100	100	99	47	ASV262
CGTTACAGGTGCTACAATGGAAGACGTTTACGAACGTTCTGAGTACGCTAAAGAAGTTGGTTCTGTAATTATCATGATCGATTTAGTAATGGGTTACACAGCAATTCAAAGTATTGCTTTATGGGCTCGTAAAAACGATATGATTTTACATTTACACCGTGCGGGTAACTCAACTTACGCTCGTCAAAAAAACCATGGTATTAACTTCCGTGTAATCTGTAAATGGATGCGTATGTCTGGTGTAGATCATATCCACGCTGGTA	Eukaryota	Chromista	Chromobiota	Bacillariophyta	Bacillariophyceae	Bacillariales	Bacillariaceae	Nitzschia	Nitzschia_palea	100	100	100	100	100	100	100	100	100	ASV263
CATCACTGCTGCCACTATGGAAGAACTTTACAAACGTGGTACTTATGCTAAAGCTGTAGGTTCTGTAATCGTTATGATCGATTTAGTTTTAGGTTACACAGCAATTCAAAGTGCTGCTATCTGGGCTCGTGAAAACGATTTAGTATTACACTTACACCGTGCAGGTAACTCAACTTACGCTCGTCAAAAAAACCACGGTATTAACTTCCGTGTAATTTGTAAATGGATGCGTATGTCTGGTGTTGACCACATCCACGCTGGTA	Eukaryota	Chromista	Chromobiota	Bacillariophyta	Fragilariophyceae	Fragilariales	Fragilariaceae	Hannaea	Hannaea_arcus	100	100	100	100	100	100	100	100	100	ASV264
CATCACTGCTGGTACAATGGAAGAGTTATACAAACGTGCTGAGTATGCAAAAGCTGTTGGTTCAGTAATTGTAATGATCGATTTAGTACTAGGCTATACAGCAATTCAAAGTGCTGCTATTTGGGCTCGTGACAATGATGCTATCTTACACTTACACCGTGCAGGTAACTCTACATACGCTCGTCAAAAAAATCATGGTATCAACTTCCGTGTTATCTGTAAATGGATGCGTATGTCTGGTGTAGATCATATCCACGCTGGTA	Eukaryota	Chromista	Chromobiota	Bacillariophyta	Bacillariophyceae	Achnanthales	Achnanthidiaceae	Achnanthidium	NA	100	100	100	100	100	89	85	83	55	ASV266
CGTTACTGCAGCGACACAAGAAGAAGTTTATACACGTGCAGAATTTGCTAAAGAACTTGGTTCTGTAATTGTTATGATCGATTTAGTAATGGGTTACACATCAATCCAAACAACTGCGATTTGGGCTCGTAAAAACGACATGATTTTACACTTACACCGTGCAGGTAACTCTACATATGCTCGTCAAAAAAATCATGGTATTAACTTCCGTGTTATTTGTAAATGGATGCGTATGTCTGGTGTAGATCATATTCATGCTGGTA	Eukaryota	Chromista	Chromobiota	Bacillariophyta	Bacillariophyceae	Eunotiales	Eunotiaceae	Eunotia	NA	100	100	100	100	91	84	80	80	54	ASV267
CATTACTGCTGGTACAATGGAAGAAGTATACAAACGTGCTGAGTATGCTAAAGCAGTTGGATCTGTAATTGTTATGATTGACTTAGTAATGGGTTACACAGCAATTCAAAGTTCTGCTGTATGGGCTCGTGAAAACGATATGCTTTTACACTTACACCGTGCAGGTAACTCAACTTACGCTCGTCAAAAAAATCATGGTATTAACTTCCGTGTTATTTGTAAATGGATGCGTATGTCTGGTGTAGACCATATCCACGCTGGTA	Eukaryota	Chromista	Chromobiota	Bacillariophyta	Bacillariophyceae	Cymbellales	Gomphonemataceae	Gomphonema	Gomphonema_affine	100	100	100	100	100	100	100	100	71	ASV268
CGTAACTTCAGCTACTATGGAAGAAGTTTACAAACGTGCAGAGTATGCTAAAACTGTAGGTTCTGTAATTATCATGATCGATTTAGTTATGGGCTACACAGCAATTCAAAGTATTGCTTTATGGTCTCGTGAGAACGATATGGTGTTACACTTACACCGTGCAGGTAACTCTACTTACGCTCGTCAAAAAAATCATGGTATTAACTTCCGTGTTATTTGTAAATGGATGCGTATGTCTGGTGTAGATCATATCCACGCTGGTA	Eukaryota	Chromista	Chromobiota	Bacillariophyta	Bacillariophyceae	Naviculales	Pleurosigmataceae	Gyrosigma	Gyrosigma_sciotense	100	100	100	100	99	99	89	88	76	ASV269
CGTTACAGCAGCTACTCAAGAAGAAATTTACAAACGTGCACAGTTTGCTAAAGAACTTGGTTCTGTAATTATTATGATCGACTTAGTAATGGGTTACACATCAATTCAAACAACTGCTATTTGGGCACGTGAAAACGATATGATTTTACACTTACACCGTGCAGGTAACTCTACATATGCTCGTCAAAAAAATCATGGTATTAACTTCCGTGTTATTTGTAAATGGATGCGTATGTCTGGTGTAGACCATATCCACGCTGGTA	Eukaryota	Chromista	Chromobiota	Bacillariophyta	Bacillariophyceae	Eunotiales	Eunotiaceae	Eunotia	Eunotia_glacialis	100	100	100	100	100	99	99	99	65	ASV270
TATCACGGCAGGTACAATGGAAGAATTGTATAAACGTGCTGAATATGCTAAAGCTGTTGGTTCAATAGTTGTGATGATCGATTTAGTATTAGGTTATACAGCAATTCAAAGTTCAGCAATTTGGGCTCGTGACAATGATATGCTTTTACATTTACATCGTGCTGGTAACTCTACTTATGCGCGTCAAAAAAATCATGGTATTAACTTCCGTGTTATTTGTAAATGGATGCGTATGTCAGGTGTGGATCATATTCATGCTGGTA	Eukaryota	Chromista	Chromobiota	Bacillariophyta	Bacillariophyceae	Cymbellales	Rhoicospheniaceae	Rhoicosphenia	Rhoicosphenia_abbreviata	100	100	100	100	100	100	100	100	100	ASV271
CATCACTGCTGGTACAATGGAAGAAGTATACAAACGTGCTGAGTATGCTAAAGCTGTTGGTTCAGTAATTGTTATGATCGATTTAGTAATGGGTTATACAGCAATTCAAAGTGCTGCTATCTGGGCTCGTGAAAATGATTGTGTATTACATTTACACCGTGCAGGTAACTCTACATATGCTCGTCAAAAAAATCATGGTATCAACTTCCGTGTTATCTGTAAATGGATGCGTATGTCTGGTGTAGATCATATCCACGCTGGTA	Eukaryota	Chromista	Chromobiota	Bacillariophyta	Bacillariophyceae	Achnanthales	Achnanthidiaceae	NA	NA	100	100	100	100	100	100	100	37	37	ASV272
CATTACTGCAGCTACAATGGAAGAAGTGTACAAACGTGCTGAGTACGCTAAAGCAGTTGGTTCTATAATCGTAATGATCGATTTAGTTATGGGTTACACAGCAATTCAAAGTTCAGCTATCTGGGCTCGTGAAAACGATATGCTTTTACACTTACACCGTGCAGGTAACTCAACTTACGCTCGTCAAAAAAACCATGGTATTAACTTCCGTGTTATTTGTAAATGGATGCGTATGTCTGGTGTAGATCATATCCACGCTGGTA	Eukaryota	Chromista	Chromobiota	Bacillariophyta	Bacillariophyceae	Cymbellales	Gomphonemataceae	Gomphonema	Gomphonema_truncatum	100	100	100	100	100	100	100	100	65	ASV273
CATTACTGCTGGTACAATGGAAGAAGTGTACAAACGTGCTGAGTACGCTAAAGCTGTTGGTTCTGTAATCGTAATGATCGATTTAGTTATGGGTTACACAGCAATTCAAAGTGCTGCTATCTGGGCTCGTGATAACGATTTAATTTTACACTTACACCGTGCAGGTAACTCAACTTACGCTCGTCAAAAAAATCATGGTATTAACTTCCGTGTTATTTGTAAATGGATGCGTATGTCAGGTGTAGATCATATCCACGCTGGTA	Eukaryota	Chromista	Chromobiota	Bacillariophyta	Bacillariophyceae	Cymbellales	Gomphonemataceae	NA	NA	100	100	100	100	100	100	78	50	44	ASV274
CATTACTGCAGCTACTATGGAAGAAGTTTACAAACGTGCAGAGTATGCTAAAACGGTAGGTTCTATCATTGTAATGATCGATTTAGTAATGGGTTATACAGCAATTCAAAGTATTGCTTTATGGGCTCGTGAAAATGACATGGTTTTACACTTACACCGTGCTGGTAACTCTACTTACGCTCGTCAAAAGAATCATGGTATTAACTTCCGTGTTATCTGTAAATGGATGCGTATGTCTGGTGTAGATCATATCCACGCTGGTA	Eukaryota	Chromista	Chromobiota	Bacillariophyta	Bacillariophyceae	Naviculales	Naviculaceae	Navicula	Navicula_slesvicensis	100	100	100	100	100	100	100	100	96	ASV275
CATCACTGCTGGTACTATGGAAGAAGTTTACGCACGTGCCGAATACGGTAAAGCCGTTGGTTCTGTAATTGTAATGATCGACTTAGTTATGGGTTACACAGCAATTCAATCTGCTGCAATTTGGGCTCGTAACAACGACATGATTTTACACTTACACCGTGCAGGTAACTCTACTTACGCTCGTCAAAAAAATCATGGGATTAACTTCCGTGTAATTTGTAAATGGATGCGTATGGCGGGTGTAGACCATATCCACGCTGGTA	Eukaryota	Chromista	Chromobiota	Bacillariophyta	Bacillariophyceae	Naviculales	Sellaphoraceae	Sellaphora	Sellaphora_nigri	100	100	100	100	99	98	98	98	98	ASV276
CATTACTGCAGCTACTCAAGACGAAATCTTCAAACGTGCTGAGTTTGCTAAAGAAATCGGGTCTGTAATTGTTATGATTGACTTAGTATTAGGTTACACAGCAATTCAAACAACTGCAATTTGGGCACGTGAAAATGACATGATTTTACATTTACACCGTGCAGGTAATTCTACATATGCTCGTCAAAAAAATCATGGTATTAACTTCCGTGTTATTTGTAAATGGATGCGTATGTCTGGTGTAGATCATATTCACGCTGGTA	Eukaryota	Chromista	Chromobiota	Bacillariophyta	Bacillariophyceae	Eunotiales	Eunotiaceae	Eunotia	Eunotia_pectinalis	100	100	100	100	100	100	100	100	91	ASV277
CATCACTGCAGGTACAATGGAAGAAGTTTACAAACGTGCTGAATACGGTAAAGCTGTAGGTTCTATCGTTGTAATGATCGATTTAGTTATGGGTTACACAGCAATTCAAAGTGCTGCTATTTGGGCTCGTGATAACGATTGTTTATTACACTTACACCGTGCAGGTAACTCAACTTATGCTCGTCAAAAAAACCACGGTATTAACTTCCGTGTTATTTGTAAATGGATGCGTATGGCTGGTGTTGATCATATCCACGCTGGTA	Eukaryota	Chromista	Chromobiota	Bacillariophyta	Bacillariophyceae	Cymbellales	Cymbellaceae	Cymbella	Cymbella_excisa	100	100	100	100	100	99	99	99	99	ASV278
CGTTACTGCAGCTACTCAAGAAGAAGTTTACAAACGTGCAGAATATGCTAAACATATTGGCTCTGTAATTATTATGATTGACTTAGTAATGGGTTACACATCAATTCAAACAACTGCTATTTGGGCACGCGAAAACGATATGATTTTACACTTACACCGTGCAGGTAACTCTACATATGCTCGTCAAAAAAATCACGGTATTAACTTCCGTGTTATTTGTAAATGGATGCGTATGTCAGGTGTAGACCATATCCATGCTGGTA	Eukaryota	Chromista	Chromobiota	Bacillariophyta	Bacillariophyceae	Eunotiales	Eunotiaceae	Eunotia	Eunotia_glacialis	100	100	100	100	92	82	82	82	60	ASV279
CGTAACAGGCGCTACAATGGAAGATGTTTACGAACGTGCTGAATATGCTAAAGAAGTAGGTTCTGTAATTATCATGATCGATTTAGTAATGGGTTATACTGCAATTCAAAGTATTGCTTATTGGTCTCGTAAAAATGATATGCTTTTACACTTACACCGTGCAGGTAACTCAACATATGCTCGTCAAAAAAACCACGGTATTAATTTCCGTGTAATCTGTAAATGGATGCGTATGTCTGGTGTAGATCATATTCACGCAGGTA	Eukaryota	Chromista	Chromobiota	Bacillariophyta	Bacillariophyceae	Bacillariales	Bacillariaceae	Nitzschia	Nitzschia_filiformis	100	100	100	100	100	100	100	100	100	ASV280
CATCACGGGTGCTACAATGGAAGAAGTTTACAAACGTGCTGACTACGCTAAAGCTGTAGGTTCTATCGTTGTAATGATCGATTTAGTTATGGGTTACACAGCAATTCAAAGTGCTGCAATCTGGGCTCGTGATAACGATATGCTTTTACATTTACACCGTGCGGGTAACTCAACTTACGCTCGTCAAAAAAACCATGGTATTAACTTCCGTGTTATCTGTAAATGGATGCGTATGTCTGGTGTAGATCATATCCACGCTGGTA	Eukaryota	Chromista	Chromobiota	Bacillariophyta	Bacillariophyceae	Cymbellales	Gomphonemataceae	Gomphonella	Gomphonella_olivaceoides	100	100	100	100	100	100	100	100	100	ASV281
CATCACTGCTGGTACAATGGAAGAAGTGTACAAACGTGCTGAGTACGCTAAAGCTGTTGGTTCAGTAATTGTTATGATCGATTTAGTAATGGGTTATACAGCAATTCAAAGTTCAGCTATCTGGGCTCGTGACAATGACATGGTATTACATTTACACCGTGCGGGTAACTCTACATATGCTCGTCAAAAAAATCATGGTATCAATTTCCGTGTTATCTGTAAATGGATGCGTATGTCTGGTGTAGATCATATCCACGCTGGTA	Eukaryota	Chromista	Chromobiota	Bacillariophyta	Bacillariophyceae	Achnanthales	Achnanthidiaceae	Achnanthidium	NA	100	100	100	100	99	98	98	90	38	ASV282
CATCACTGCTGGTACAATGGAAGAAGTTTACAAACGTGCTGAGTACGGTAAAGCTGTAGGTTCTGTAGTTGTAATGATCGATTTAGTTATGGGTTACACAGCAATTCAAAGTGCTGCAATCTGGTCTCGTGAAAACGATATGATTTTACATTTACACCGTGCAGGTAACTCAACTTACGCGCGTCAAAAAAATCATGGTATTAACTTCCGTGTAATCTGTAAATGGATGCGTATGGCTGGTGTGGATCATATTCACGCAGGTA	Eukaryota	Chromista	Chromobiota	Bacillariophyta	Bacillariophyceae	Cymbellales	Cymbellaceae	Encyonema	Encyonema_minutum	100	100	100	100	99	99	99	99	98	ASV283
CATTACTGCAGCTACTATGGAAGAAGTTTACAAACGTGCAGAGTATGCTAAAAATGTAGGTTCTATCGTTGTAATGATCGATTTAGTAATGGGTTATACAGCAATTCAAAGTATTGCTTTATGGGCTCGTGAAAACGACATGCTTTTACACTTACACCGTGCTGGTAACTCTACTTATGCTCGTCAAAAGAACCATGGTATTAACTTCCGTGTTATCTGTAAATGGATGCGTATGTCAGGTGTAGATCATATCCACGCTGGTA	Eukaryota	Chromista	Chromobiota	Bacillariophyta	Bacillariophyceae	Naviculales	Naviculaceae	Navicula	Navicula_sanctaemargaritae	100	100	100	100	100	100	100	100	100	ASV284
CATCACAGCTGGTACAATGGAAGAAGTGTACAAACGTGCTGAATACGCTAAAGCTGTGGGTTCTGTAATTGTTATGATCGATTTAGTAATGGGTTATACAGCAATTCAAAGTGCAGCTATTTGGTCTCGTGACAATGATATGTTATTACATTTACACCGTGCAGGTAACTCTACATATGCACGTCAAAAAAATCATGGTATTAACTTCCGTGTTATTTGTAAATGGATGCGTATGTCAGGTGTAGATCATATCCACGCTGGTA	Eukaryota	Chromista	Chromobiota	Bacillariophyta	Bacillariophyceae	Achnanthales	Achnanthidiaceae	Achnanthidium	Achnanthidium_minutissimum	100	100	100	100	100	100	100	100	100	ASV285
CATCACTGCTGGTACTATGGAAGAAGTTTACGCACGTGCAGAATATGCTAAATCAGTAGGTTCTGTTATTGTTATGATCGATTTAGTTATGGGTTACACAGCAATCCAAACTGCAGCTATTTGGGCTCGTAACAACGATCTGATCTTACATTTACACCGTGCAGGTAACTCAACTTACGCTCGTCAAAAAAATCACGGTATTAACTTCCGTGTTATCTGTAAATGGATGCGTATGTCTGGTGTAGACCACATCCACGCTGGAA	Eukaryota	Chromista	Chromobiota	Bacillariophyta	Bacillariophyceae	Naviculales	Pinnulariaceae	Pinnularia	Pinnularia_viridis	100	100	100	100	100	100	100	100	98	ASV286
CATCACTGCAGCTACAATGGAAGAAGTTTACAAACGTGCTGAGTATGCTAAAAATATCGGCTCTATAATTGTTATGATCGATTTAGTTATGGGTTATACAGCAATTCAAAGTACAGCAATCTGGGCTCGTGATAACGACATGATTTTACACTTACACCGTGCAGGTAACTCTACATACGCTCGTCAAAAAAATCATGGTATTAACTTCCGTGTTATTTGTAAATGGATGCGTATGAGTGGTGTAGACCATATCCATGCTGGTA	Eukaryota	Chromista	Chromobiota	Bacillariophyta	Bacillariophyceae	Naviculales	Amphipleuraceae	Frustulia	Frustulia_crassinervia/saxonica_complex	100	100	100	100	100	100	100	100	100	ASV287
CATCACAGCAGCTACTATGGAAGAAGTTTACAAACGTGCAGAGTACGCTAAAATGGTTGGTTCTGTAATCGTTATGATCGATTTAGTAATGGGCTACACAGCAATCCAAAGTATTGCTTTATGGGCTCGTGAAAACGATATGGTATTACATTTACACCGTGCTGGTAACTCTACTTACGCTCGTCAAAAGAACCATGGTATTAACTTCCGTGTTATCTGTAAATGGATGCGTATGTCTGGTGTAGATCACATCCACGCTGGTA	Eukaryota	Chromista	Chromobiota	Bacillariophyta	Bacillariophyceae	Naviculales	Naviculaceae	Navicula	Navicula_symmetrica	100	100	100	100	100	100	100	100	100	ASV288
CATCACAGCTTCTACTATGGAAGAAGTATACAAACGTGCTGAGTATGCTAAAGCAATCGGTTCTGTAATTGTTATGATCGATTTAGTTATGGGTTACACTGCAATTCAATCAATTGCATACTGGGCTCGTGAAAACGATATGATTTTACACTTACACCGTGCTGGTAACTCTACTTACGCTCGTCAAAAAAACCATGGTATTAACTTCCGTGTTATCTGTAAATGGATGCGTATGTCAGGTGTAGATCATATCCACGCTGGTA	Eukaryota	Chromista	Chromobiota	Bacillariophyta	Mediophyceae	Thalassiosirales	Skeletonemataceae	Discostella	Discostella_sp.	100	100	100	100	100	100	100	100	99	ASV289
CATTACTGCTGCTACTATGGAAGAAGTGTACAAACGTGCAGAATACGCTAAAACTATTGGTTCTGTAATCGTTATGATCGATTTAGTAATGGGTTATACAGCAATTCAAAGTATTGCTCTTTGGTCTCGTGAAAACGACATGATTTTACACTTACACCGTGCTGGTAACTCTACTTACGCTCGTCAAAAGAATCATGGTATTAACTTCCGTGTTATCTGTAAATGGATGCGTATGTCAGGTGTAGATCATATCCACGCTGGTA	Eukaryota	Chromista	Chromobiota	Bacillariophyta	Bacillariophyceae	Naviculales	Naviculaceae	Navicula	Navicula_cryptocephala	100	100	100	100	100	100	100	100	100	ASV290
CATCACTGCAGGTACAATGGAAGAAGTTTACAAACGTGCAGAATATGCTAAAGCAGTTGGCTCTGTAATCGTAATGATCGACTTAGTTATGGGTTATACAGCAATCCAATCTGCAGCGATCTGGTCACGTGACAACGATCTACTTTTACACTTACACCGTGCAGGTAACTCTACATACGCTCGTCAAAAAAATCATGGTATTAACTTCCGTGTAATTTGTAAATGGATGCGTATGTCTGGTGTAGATCATATTCACGCTGGTA	Eukaryota	Chromista	Chromobiota	Bacillariophyta	Bacillariophyceae	Naviculales	NA	NA	NA	100	100	100	100	95	74	36	27	21	ASV291
CGTTACTGCTGCTACTATGGAAGAAGTGTACAAACGTGCTGAGTACGCTAAAACAGTAGGTTCTGTAATTGTGATGATCGATTTAGTTATGGGCTATACAGCAATTCAAAGTATTGCATTATGGGCTCGTGAAAACGACATGGTTTTACACTTACACCGTGCAGGTAACTCTACATATGCTCGTCAAAAGAATCATGGTATTAACTTCCGTGTTATCTGTAAATGGATGCGTATGTCAGGTGTAGATCATATCCACGCTGGTA	Eukaryota	Chromista	Chromobiota	Bacillariophyta	Bacillariophyceae	Thalassiophysales	Catenulaceae	Amphora	Amphora_pediculus	100	100	100	100	100	100	100	100	84	ASV292
CATCACTGCTGGTACAATGGAAGAAGTGTATGCTCGTGCAGAATACGCTAAAAGCCTTGGTTCTGTAATTGTTATGATCGATTTAGTTATGGGCTACACAGCAATTCAAAGTGCTGCAATCTGGTCTCGTCAAAACGACATGCTTTTACACTTACACCGTGCTGGTAACTCTGCTTACGCTCGTCAAAAAAATCATGGTATCAACTTCCGTGTTATTTGTAAATGGATGCGTATGTCTGGTGTAGATCATATCCACGCTGGTA	Eukaryota	Chromista	Chromobiota	Bacillariophyta	Bacillariophyceae	Naviculales	Sellaphoraceae	Mayamaea	Mayamaea_permitis	100	100	100	100	100	100	100	100	100	ASV293
CGTTACTGCTGCTACTCAAGAAGAGATTTACAAACGTGCTGAGTTTGCTAAAGAACTTGGTTCTGTAATTATTATGATTGACTTAGTAATGGGTTACACATCAATCCAAACAACTGCTATTTGGGCACGTGAAAATGATATGATTTTACATTTACACCGTGCAGGTAACTCTACATATGCTCGTCAAAAAAATCATGGTATTAATTTCCGTGTTATTTGTAAATGGATGCGTATGTCTGGTGTAGACCATATTCACGCTGGTA	Eukaryota	Chromista	Chromobiota	Bacillariophyta	Bacillariophyceae	Eunotiales	Eunotiaceae	Eunotia	Eunotia_formica	100	100	100	100	99	99	99	99	75	ASV294
CATTACCGCTGGAACTTTAGAAGAATGTTACAAACGTTCTGAATACGCTAAAGAAGTTGGTTCAATCATTATCATGGTTGATTTAGTTATGGGTTACACAGCTTTACAATCAATGGCGATCTGGGCTCGTGAAAACGATATGCTTTTACACTTACACCGTGCAGGTAACTCTACTTACGCTCGTCAAAAAAATCATGGTATTAACTTCCGTGTAATTTGTAAATGGATGCGTATGACTGGTGTAGATCATATTCATGCTGGTA	Eukaryota	Chromista	Chromobiota	Bacillariophyta	Bacillariophyceae	Bacillariales	Bacillariaceae	Nitzschia	NA	100	100	100	100	100	100	100	100	40	ASV295
CGTTACTGCTGCTACTCAAGAAGAAATTTACAAACGTGCCGAATTTGCTAAAGAACTTGGTTCTGTAATCATTATGATTGACTTAGTAATAGGTTATACAGCAATTCAAACAACTTCTATTTGGGCACGTGAAAACGACCAAATTATCCACTTACACCGTGCGGGTAACTCTACATATGCTCGTCAAAAAAATCATGGTATTAACTTCCGTGTTATTTGTAAATGGATGCGTATGTCTGGTGTAGACCATATCCACGCTGGTA	Eukaryota	Chromista	Chromobiota	Bacillariophyta	Bacillariophyceae	Eunotiales	Eunotiaceae	Eunotia	NA	100	100	100	100	94	87	86	86	31	ASV296
TGTTACTGCAGCTACTCAAGAAGAAATTTACAAACGTGCTGAGTTTGCTAAACAGATAGGTTCTGTCATTGTTATGGTTGACTTAGTATTAGGTTATACAGCAATACAAACGACTGCTATTTGGGCACGTGAAAATGATATGGTTTTACATTTGCATCGTGCAGGTAACTCTACATACGCTCGTCAAAAGAATCATGGTATCAACTTCCGTGTTATTTGTAAATGGATGCGCATGGCCGGTGTAGATCATATTCACGCTGGTA	Eukaryota	Chromista	Chromobiota	Bacillariophyta	Bacillariophyceae	Eunotiales	Eunotiaceae	Eunotia	NA	100	100	100	100	82	81	80	80	48	ASV297
CATCACTGCTGGTACAATGGAAGAAGTTTACAAACGTGCTGAATACGGTAAAGCTGTTGGTTCTGTAGTTGTAATGATCGACTTAGTTATGGGTTACACAGCAATTCAAAGTGCTGCTATCTGGGCTCGTGAAAATGATTGTATTTTACACTTACATCGTGCAGGTAACTCAACTTACGCTCGTCAAAAAAACCATGGTATTAACTTCCGTGTTATTTGTAAATGGATGCGTATGGCTGGTGTAGATCATATCCACGCTGGTA	Eukaryota	Chromista	Chromobiota	Bacillariophyta	Bacillariophyceae	Cymbellales	Cymbellaceae	Cymbella	Cymbella_aspera	100	100	100	100	100	100	100	100	100	ASV298
TATCACTGCAGGCACTATGGAAGAAGTTTACAAACGTGCTGAATACGCTAAAGCTGTAGGTTCAGTTATTATGATGATCGACTTAGTTATGGGTTACACTGCAATCCAATCTTCTGCGATTTGGGCTCGTGATAACGACATGATTTTACACTTACACCGTGCAGGTAACTCTGCTTATGCTCGTCAAAAAAATCATGGTATTAACTTCCGTGTAATTTGTAAATGGATGCGTATGTCTGGTGTAGATCATATTCACGCTGGTA	Eukaryota	Chromista	Chromobiota	Bacillariophyta	Bacillariophyceae	Naviculales	Brachysiraceae	Nupela	NA	100	100	100	100	100	94	87	87	34	ASV299
CGTTACTGCAGCTACTATGGAAGAAGTATACAAACGTTCAGAGTATGCTAAAAACGTTGGTTCTGTAATTATTATGATCGATTTAGTAATGGGTTACACAGCAATTCAAAGTATTGCTATTTGGGCTCGTGAAAACGACATGGTTTTACACTTACACCGTGCTGGTAACTCGACTTATGCTCGTCAAAAAAATCATGGTATCAACTTCCGTGTTATTTGTAAATGGATGCGTATGTCTGGTGTAGATCATATCCACGCTGGTA	Eukaryota	Chromista	Chromobiota	Bacillariophyta	Bacillariophyceae	Naviculales	NA	NA	NA	100	100	100	100	94	83	47	43	36	ASV300
CATTACTGCTGCTACTATGGAAGAACTTTACAAACGTGGTGCTTACGCTAAAGCTGTAGGTTCTGTAATCGTTATGATCGATTTAGTTTTAGGTTACACAGCAATTCAAAGTGCTGCTATCTGGGCTCGTGAAAACGATTTAGTATTACACTTACACCGTGCAGGTAACTCAACTTACGCTCGTCAAAAAAATCACGGTATTAACTTCCGTGTAATCTGTAAATGGATGCGTATGTCTGGTGTTGATCATATCCACGCTGGTA	Eukaryota	Chromista	Chromobiota	Bacillariophyta	Fragilariophyceae	Fragilariales	Fragilariaceae	Fragilaria	NA	100	100	100	100	100	100	100	100	24	ASV301
CATTACTGCTGGTACTATGGAAGAAGTGTACAAACGTGCTCAGTACGCTAAAACAGTAGGTTCTGTAATTGTTATGATCGATTTAGTTATGGGTTATACAGCAATTCAAAGTATTGCATTATGGGCTCGTGAAAACGACATGATTTTACACTTACACCGTGCAGGTAACTCTACATATGCTCGTCAAAAGAATCATGGTATTAACTTCCGTGTTATCTGTAAATGGATGCGTATGTCAGGTGTAGATCATATCCACGCTGGTA	Eukaryota	Chromista	Chromobiota	Bacillariophyta	Bacillariophyceae	Thalassiophysales	Catenulaceae	Amphora	Amphora_copulata	100	100	100	100	100	100	100	100	100	ASV302
TGTTACTGCGTCTACTCAAGAAGAAATTTATAAACGTGCTGCCTTTGCTAAAGAAGTAGGCTCTATAATTATTATGGTTGACTTAGTTTTAGGTTACACAGCAATCCAAACAACTGCTATTTGGGCACGTGAAAACGACATGATTTTACATTTACACCGTGCCGGTAACTCTACATATGCTCGTCAAAAAAATCATGGTATTAACTTCCGTGTTATTTGTAAATGGATGCGTATGGCAGGTGTAGACCATATTCATGCTGGTA	Eukaryota	Chromista	Chromobiota	Bacillariophyta	Bacillariophyceae	Eunotiales	Eunotiaceae	Eunotia	NA	100	100	100	100	98	96	96	96	38	ASV303
CATCACTGCTGCGACAATGGAAGAAGTTTACAAACGTGCTGAATACGCTAAAGCTGTTGGTTCTGTAATCGTTATGATCGATTTAGTAATGGGTTATACAGCAATTCAAAGTGCAGCTATTTGGTCTCGTGACAACGATATGGTATTACATTTACACCGTGCGGGTAACTCTACATATGCTCGTCAAAAAAATCATGGTATCAACTTCCGTGTTATCTGTAAATGGATGCGTATGTCAGGTGTAGATCATATCCACGCTGGTA	Eukaryota	Chromista	Chromobiota	Bacillariophyta	Bacillariophyceae	Achnanthales	Achnanthidiaceae	NA	NA	100	100	100	100	89	66	65	46	17	ASV304
CGTTACTGCAGCTACTCAAGAAGAAGTTTACAAACGTTCAGAGTTTGCTAAAGAACTTGGTTCTGTAATTATTATGATCGACTTAGTAATGGGCTACACAGCAATTCAAACAATTGCTCTTTGGGCTCGTGAACACGACATGATTTTACACTTACACCGTGCAGGTAACTCTACATATGCTCGTCAAAAAAATCATGGTATTAACTTCCGTGTTATTTGTAAATGGATGCGTATGTCTGGTGTAGATCATATCCACGCTGGTA	Eukaryota	Chromista	Chromobiota	Bacillariophyta	Bacillariophyceae	Eunotiales	Eunotiaceae	Eunotia	Eunotia_perpusilla	100	100	100	100	100	100	100	100	78	ASV305
CATTACTGCAGCTACTATGGAAGAAGTGTACAAACGTGCAGAATACGCTAAAACAGTTGGTTCTGTAATCGTTATGATCGATTTAGTAATGGGTTACACAGCAATTCAAAGTATTGCTCTTTGGGCTCGTGAAAACGACATGCTTTTACACTTACACCGTGCTGGTAACTCGACTTATGCTCGTCAAAAGAATCACGGTATTAACTTCCGTGTTATCTGTAAATGGATGCGTATGTCTGGTGTAGATCATATCCACGCTGGTA	Eukaryota	Chromista	Chromobiota	Bacillariophyta	Bacillariophyceae	Naviculales	Naviculaceae	Navicula	Navicula_cryptotenella	100	100	100	100	100	100	100	96	90	ASV306
CATTACTGCTGGTACCATGGAAGAAGTTTATAAACGTGCTGAATACGCTAAAGCTGTTGGTTCAGTTATTGTTATGATCGATTTAGTAATGGGTTATACAGCAATTCAAAGTGCTGCTATTTGGTCTCGTGAAAACGATTGTGTATTACATTTACACCGTGCAGGTAACTCTACGTATGCTCGTCAAAAGAATCATGGTATCAACTTCCGTGTTATCTGTAAATGGATGCGTATGTCTGGTGTAGATCATATCCACGCTGGTA	Eukaryota	Chromista	Chromobiota	Bacillariophyta	Bacillariophyceae	Achnanthales	Achnanthidiaceae	Psammothidium	Psammothidium_abundans	100	100	100	100	100	100	100	100	100	ASV307
CATTACTGCTGGTACAATGGAAGAAGTGTACAAACGTGCTGAGTACGCTAAAGCAGTTGGTTCAGTAATTGTTATGATCGATTTAGTAATGGGTTATACAGCAATTCAAAGTGCAGCTATCTGGTCTCGTGAAAATGACATGGTATTACATTTACACCGTGCAGGTAACTCTACATATGCTCGTCAAAAAAATCATGGTATTAATTTCCGTGTTATTTGTAAATGGATGCGTATGTCTGGTGTAGATCATATCCACGCTGGTA	Eukaryota	Chromista	Chromobiota	Bacillariophyta	Bacillariophyceae	Achnanthales	Achnanthidiaceae	Achnanthidium	Achnanthidium_minutissimum	100	100	100	100	100	99	99	99	76	ASV308
CATTACAGCTGCTACAATGGAAGAAGTGTACAAACGTGCTGATTACGCGAAACAAGTTGGTTCTGTAATTGTTATGATCGACTTAGTTATGGGTTACACAGCAATTCAAAGTGCTGCTATTTGGGCGCGTGATAACGACATGCTTTTACACTTACACCGTGCTGGTAACTCTACATATGCTCGTCAAAAGAACCATGGCATTAACTTCCGTGTAATCTGTAAATGGATGCGTATGTCAGGTGTAGATCATATTCACGCTGGTA	Eukaryota	Chromista	Chromobiota	Bacillariophyta	Mediophyceae	Triceratiales	Triceratiaceae	Pleurosira	Pleurosira_laevis	100	100	100	100	100	100	100	99	99	ASV309
CGTTACAGCTGCTACTATGGAAGAAGTATACAAACGTTGTGAGTATGCCAAAGAAGTAGGTTCTGTAATTGTAATGATCGATTTAGTTATGGGTTACACAGCAATTCAAAGTACTGCTATTTGGGCTCGTGAAAACGATATGCTTTTACATTTACACCGTGCAGGTAACTCGACATACGCGCGTCAAAAAAATCATGGTATTAACTTCCGTGTTATTTGTAAATGGATGCGTATGTCAGGTGTAGATCATATTCACGCTGGGA	Eukaryota	Chromista	Chromobiota	Bacillariophyta	Bacillariophyceae	Bacillariales	Bacillariaceae	Nitzschia	Nitzschia_inconspicua	100	100	100	100	100	99	99	98	80	ASV310
CGTTACTGCTGGTACAATGGAAGAAGTTTACAAACGTGCTGAATATGCTAAATCAGTAGGTTCGATCATTATTATGATCGATTTAGTTATGGGTTATACTGCAATTCAATCAATTGCTCTTTGGGCTCGTGATAACGATATGCTTTTACATTTACATCGTGCTGGTAACTCTACTTATGCACGTCAAAAAAATCATGGTATTAATTTCCGTGTAATTTGTAAATGGATGCGTATGTCAGGTGTAGATCATATCCACGCTGGTA	Eukaryota	Chromista	Chromobiota	Bacillariophyta	Bacillariophyceae	Rhopalodiales	Rhopalodiaceae	Epithemia	Epithemia_boucheziae	100	100	100	100	100	100	100	100	100	ASV311
CGTTACTGCAGCTACTCAAGAAGAAGTGTACAAACGTGCTGCCTTTGCTAAAGATCTTGGTTCTGTAATTATTATGATCGACTTAGTAATGGGCTACACATCAATCCAAACAACTGCTATTTGGGCACGTGAACACGATATGATTTTACACTTACATCGTGCAGGTAACTCTACATATGCTCGTCAAAAAAATCATGGTATTAACTTCCGTGTTATTTGTAAATGGATGCGTATGTCTGGTGTAGACCATATCCACGCTGGTA	Eukaryota	Chromista	Chromobiota	Bacillariophyta	Bacillariophyceae	Eunotiales	Eunotiaceae	Eunotia	Eunotia_glacialis	100	100	100	100	100	100	100	100	73	ASV313
CGTTACTGCAGCTACTATGGAAGAAGTGTACAAACGTGCAGAATACGCTAAAGCAATTGGTTCTGTAATCATTATGATCGATTTAGTAATGGGTTACACAGCAATTCAAAGTATTGCTATTTGGTCTCGTGAAAACGACATGGTTTTACACTTACACCGTGCTGGTAACTCGACTTATGCTCGTCAAAAGAATCACGGTATTAACTTCCGTGTTATCTGTAAATGGATGCGTATGTCTGGTGTAGATCATATCCACGCTGGTA	Eukaryota	Chromista	Chromobiota	Bacillariophyta	Bacillariophyceae	Naviculales	Naviculaceae	Navicula	Navicula_cryptotenella	100	100	100	100	100	100	100	100	100	ASV314
CGTTACTGCAGCTACTCAAGAAGAAGTTTACAAACGTGCAGCGTTTGCTAAAGACCTTGGCTCTGTAATTATTATGATCGATTTAGTAATGGGCTACACAGCAATCCAAACAATTGCTCTTTGGGCTCGTGAACACGATATGATTTTACATTTACACCGTGCAGGTAACTCTGCATACGCTCGTCAAAAAAATCATGGTATTAACTTCCGTGTTATTTGTAAATGGATGCGTATGTCTGGTGTAGATCATATCCACGCTGGTA	Eukaryota	Chromista	Chromobiota	Bacillariophyta	Bacillariophyceae	Eunotiales	Eunotiaceae	Eunotia	Eunotia_bilunaris	100	100	100	100	100	100	100	100	100	ASV315
CGTTACTGCAGCTACTATGGATGAGCTTTACAAACGTGCTGAGTACGCTAAAGCTGTAGGTTCTGTAATTATCATGATCGACTTAGTATTAGGTTACACAGCTATTCAAAGTGCTGCTATCTGGGCTCGTGAAAATGATATGGTGTTACACTTACACCGTGCAGGTAACTCAACATATGCTCGTCAAAAAAATCATGGTATTAACTTCCGTGTAATCTGTAAATGGATGCGTATGTCTGGTGTTGACCACATCCACGCTGGTA	Eukaryota	Chromista	Chromobiota	Bacillariophyta	Fragilariophyceae	Fragilariales	Fragilariaceae	Ulnaria	Ulnaria_ulna	100	100	100	100	100	100	100	100	100	ASV316
CATCACTGCTGGTACAATGGAAGAAGTATACAAACGTGCTGAATATGCTAAAGCAGTTGGTTCTGTAATTGTTATGATCGACTTAGTAATGGGTTACACAGCAATTCAAAGTTCTGCTGTATGGGCTCGTGAAAATGATATGCTTTTACACTTACACCGTGCAGGTAACTCAACTTACGCTCGTCAAAAAAATCATGGTATTAACTTCCGTGTTATTTGTAAATGGATGCGTATGTCTGGTGTAGATCATATCCACGCTGGTA	Eukaryota	Chromista	Chromobiota	Bacillariophyta	Bacillariophyceae	Cymbellales	Gomphonemataceae	Gomphonema	Gomphonema_affine	100	100	100	100	100	100	100	100	74	ASV317
CGTTACTGCAGCTACTATGGATGAGCTTTACAAACGTGCTGAATACGCTAAAGCTGTAGGTTCTGTAATTATCATGATCGACTTAGTATTAGGTTACACAGCTATTCAAAGCGCTGCTATCTGGGCTCGTGAAAATGATATGGTGTTACACTTACACCGTGCAGGTAACTCAACATATGCTCGTCAAAAAAATCATGGTATTAACTTCCGTGTAATCTGTAAATGGATGCGTATGTCTGGTGTTGACCACATCCACGCTGGTA	Eukaryota	Chromista	Chromobiota	Bacillariophyta	Fragilariophyceae	Fragilariales	Fragilariaceae	Ulnaria	Ulnaria_ulna	100	100	100	100	100	100	100	100	100	ASV318
CGTTACTGCAGCTACTCAAGAAGAGATCTATAAACGTGCAGAATACGCAAAAGAAATTGGTTCTGTAATCATTATGATTGACTTAGTAATGGGTTATACATCAATTCAAACTACTGCTATTTGGGCACGTGAAAACGACATGATTTTACACTTACACCGTGCTGGTAACTCTACATATGCTCGTCAAAAAAACCACGGTATCAACTTCCGTGTTATTTGTAAATGGATGCGTATGTCAGGTGTAGACCATATTCATGCTGGTA	Eukaryota	Chromista	Chromobiota	Bacillariophyta	Bacillariophyceae	Eunotiales	Eunotiaceae	Eunotia	NA	100	100	100	100	82	62	62	62	26	ASV320
CATTACTGCAGCTACAATGGAAGAAGTGTACAAACGTGCTGAGTACGCTAAAATGGTAGGTTCTGTAATTGTGATGATCGATTTAGTAATGGGTTACACAGCAATTCAAAGTATTGCTTACTGGGCTCGTGAAAACGATATGTTATTACACTTACACCGTGCTGGTAACTCTACATATGCTCGTCAAAAAAACCATGGTATTAACTTCCGTGTTATTTGTAAATGGATGCGTATGTCTGGTGTAGATCATATCCACGCTGGAA	Eukaryota	Chromista	Chromobiota	Bacillariophyta	Bacillariophyceae	Naviculales	Sellaphoraceae	Fistulifera	Fistulifera_saprophila	100	100	100	100	100	100	100	100	100	ASV321
CGTTACAGCAGCTACAATGGAAGAAATTTACAAACGTGCTGAATATGCTAAAGCAGTTGGATCTATAATTATTATGATCGACTTAGTTATCGGTTATACAGCAATCCAATCAGCATCTATTTGGGCTCGTGAAAACGATATGCTAATCCACTTACACCGTGCAGGTAACTCTACATACGCTCGTCAAAAAAACCATGGTATTAACTTCCGTGTTATTTGTAAATGGATGCGTATGTGTGGTGTAGATCACATCCATGCTGGTA	Eukaryota	Chromista	Chromobiota	Bacillariophyta	Bacillariophyceae	Naviculales	NA	NA	NA	100	100	100	100	92	82	56	55	43	ASV322
CGTTACTGCAGCTACTATGGATGAACTTTACAAACGTGCTAACTACGCTAAAGCTGTAGGTTCTGTAATTATCATGATCGACTTAGTATTAGGTTACACAGCTATTCAAAGTGCTGCTATCTGGTCTCGTGAAAACGATATGGTGTTACACTTACACCGTGCAGGTAACTCAACATATGCTCGTCAAAAAAATCATGGTATTAACTTCCGTGTAATTTGTAAATGGATGCGTATGTCTGGTGTTGACCACATCCACGCTGGTA	Eukaryota	Chromista	Chromobiota	Bacillariophyta	Fragilariophyceae	Fragilariales	Fragilariaceae	Ulnaria	Ulnaria_ulna	100	100	100	100	100	100	100	100	100	ASV323
CATTACTGCTGGTACAATGGAAGAAGTGTACAAACGTGCTGAGTACGCTAAAGCTGTTGGTTCAGTAATTGTTATGATCGATTTAGTAATGGGTTATACAGCAATTCAAAGTGCGGCTATCTGGTCTCGTGACAATGACATGGTATTACACTTACACCGTGCAGGTAACTCTACATATGCTCGTCAAAAAAATCATGGTATTAATTTCCGTGTTATTTGTAAATGGATGCGTATGTCTGGTGTAGATCATATCCACGCTGGTA	Eukaryota	Chromista	Chromobiota	Bacillariophyta	Bacillariophyceae	Achnanthales	Achnanthidiaceae	Achnanthidium	Achnanthidium_minutissimum	100	100	100	100	100	100	100	100	71	ASV324
CATCACAGCGGCAACTATGGAAGAAGTTTACAAACGCGCAAATTACGCGAAAGAAGTAGGCTCTGTAATCGTTATGATCGATTTAGTTATGGGTTATACAGCAATTCAAAGTGCTGCAATCTGGGCTCGTGAAAACGACATGATCTTACATTTACATCGCGCAGGTAACTCTACTTACGCTCGTCAAAAGAATCACGGTATTAACTTCCGTGTTATTTGTAAATGGATGCGTATGTCTGGTGTAGATCATATCCATGCTGGAA	Eukaryota	Chromista	Chromobiota	Bacillariophyta	Fragilariophyceae	Tabellariales	Tabellariaceae	Meridion	Meridion_circulare	100	100	100	100	100	100	100	100	100	ASV325
CATTACTGCAGCTACAATGGAAGAAGTGTACAAACGTGCTGAGTACGCTAAAGCAGTTGGTTCTATCGTTGTAATGATCGATTTAGTTATGGGTTACACAGCAATTCAAAGTTCAGCTATCTGGGCTCGTGAGAACGATATGCTTTTACATTTACACCGTGCAGGTAACTCAACTTACGCACGTCAAAAAAATCATGGTATTAACTTCCGTGTTATTTGTAAATGGATGCGTATGTCTGGTGTAGATCATATCCACGCTGGTA	Eukaryota	Chromista	Chromobiota	Bacillariophyta	Bacillariophyceae	Cymbellales	Gomphonemataceae	Gomphonema	Gomphonema_pumilum_var._pumilum	100	100	100	100	100	100	100	100	100	ASV326
CATTACTGCTGGTACAATGGAAGAAGTGTACAAACGTGCTGAGTACGCTAAAGCTGTTGGTTCAGTAATTGTTATGATCGATTTAGTAATGGGTTATACAGCAATTCAAAGTGCGGCTATCTGGTCTCGTGATAATGATTTAGTGTTACATTTACACCGTGCAGGTAACTCTACATATGCTCGTCAAAAAAATCATGGTATCAATTTCCGTGTTATCTGTAAATGGATGCGTATGTGTGGTGTAGATCATATCCACGCTGGTA	Eukaryota	Chromista	Chromobiota	Bacillariophyta	Bacillariophyceae	Achnanthales	Achnanthidiaceae	Achnanthidium	NA	100	100	100	100	100	98	96	78	40	ASV327
CGTTACTGCTGCAACTATGGAAGAAGTTTACAAACGTGCAGAATATGCTAAACTGGTAGGCTCTGTAATCATCATGATCGATTTAGTTATGGGTTACACAGCAATTCAAAGTATTGCATACTGGGCTCGTGAAAACGACATGATTTTACATTTACACCGTGCGGGTAACTCTACTTACGCTCGTCAAAAAAACCATGGTATTAATTTCCGTGTTATCTGTAAATGGATGCGTATGTCTGGTGTAGATCATATCCACGCAGGTA	Eukaryota	Chromista	Chromobiota	Bacillariophyta	Fragilariophyceae	Fragilariales	Fragilariaceae	Staurosira	Staurosira_venter	100	100	100	100	100	100	100	100	75	ASV328
CATTACAGCAGCTACGATGGAAGAAGTGTACAAACGTGCTGAGTACGCTAAAATGATTGGTTCTATCATCGTTATGATCGATTTAGTAATGGGTTACACAGCAATTCAAAGTATTGCTCTATGGGCTCGTGAAAACGATATGTTATTACACTTACACCGTGCTGGTAACTCTACTTACGCTCGTCAAAAAAATCACGGTATTAACTTCCGTGTTATTTGTAAATGGATGCGTATGTCTGGTGTAGATCACATCCACGCTGGTA	Eukaryota	Chromista	Chromobiota	Bacillariophyta	Bacillariophyceae	Naviculales	Naviculaceae	Navicula	Navicula_rostellata	100	100	100	100	94	94	94	90	80	ASV330
CATCACTGCTGCTACTATGGAAGAACTTTACAAACGTGGTGAGTACGCTAAAGCTGTAGGTTCTGTAATCGTTATGATCGATTTAGTTTTAGGTTACACAGCAATTCAAAGTGCTGCTATCTGGGCTCGTGAAAACGATTTAGTATTACACTTACACCGTGCAGGTAACTCAACTTATGCTCGTCAAAAAAATCACGGTATTAACTTCCGTGTAATTTGTAAATGGATGCGTATGTCTGGTGTTGATCATATCCACGCTGGTA	Eukaryota	Chromista	Chromobiota	Bacillariophyta	Fragilariophyceae	Fragilariales	Fragilariaceae	Fragilaria	NA	100	100	100	100	100	100	100	95	29	ASV331
TATTACAGCTGCTACAATGGAAGAAGTGTACAAACGTGCTGATTACGCGAAACAAGTTGGTTCTGTAATTGTTATGATCGACTTAGTTATGGGTTACACAGCAATTCAAAGTGCTGCTATTTGGGCGCGTGAAAACGACATGCTTTTACACTTACACCGTGCTGGTAACTCTACATATGCTCGTCAAAAGAACCATGGTATTAACTTCCGTGTAATCTGTAAATGGATGCGTATGTCAGGTGTAGATCATATTCACGCTGGTA	Eukaryota	Chromista	Chromobiota	Bacillariophyta	Mediophyceae	Triceratiales	Triceratiaceae	Pleurosira	Pleurosira_laevis	100	100	100	100	100	100	100	100	100	ASV332
CGTTACTGCAGCTACTCAAGACGAAATCTTTAGACGTGCTGAGTTTGCTAAAGAAATTGGTTCTGTAATTGTTATGGTTGACTTAGTATTAGGTTATACAGCAATTCAAACAACTGCAATTTGGGCACGTGAAAACGACCTGATTTTACATTTACACCGTGCAGGTAACTCTACATATGCTCGTCAAAAAAATCATGGTATTAACTTCCGTGTTATTTGTAAATGGATGCGTATGTCTGGTGTAGATCATATTCATGCTGGTA	Eukaryota	Chromista	Chromobiota	Bacillariophyta	Bacillariophyceae	Eunotiales	Eunotiaceae	Eunotia	NA	100	100	100	100	100	100	100	100	59	ASV333
CGTTACAGGTGCTACAATGGAAGACGTTTACGAACGTTCTGAGTACGCTAAAGAAATTGGTTCTGTAATTATCATGATCGATTTAGTAATGGGTTACACAGCAATTCAAAGTATTGCTTTATGGGCTCGTAAAAACGATATGATTTTACACTTACACCGTGCGGGTAACTCAACTTACGCTCGTCAAAAAAACCATGGTATTAACTTCCGTGTAATCTGTAAATGGATGCGTATGTCTGGTGTAGATCATATCCACGCTGGTA	Eukaryota	Chromista	Chromobiota	Bacillariophyta	Bacillariophyceae	Bacillariales	Bacillariaceae	Nitzschia	Nitzschia_palea	100	100	100	100	100	100	100	100	100	ASV334
CGTTACAGCTGCAACTATGGAAGAAGTGTACAAACGTTGTGAGTACGCTAAAGAAGTAGGTTCTGTAATTGTGATGATCGATTTAGTTATGGGCTACACAGCAATTCAAAGTGCTGCAATCTGGGCTCGTGAAAATGATATGCTTTTACATTTACACCGTGCCGGTAACTCTACATATGCACGTCAAAAAAATCATGGTATTAACTTCCGTGTTATTTGTAAATGGATGCGTATGTCAGGTGTAGATCACATTCACGCTGGAA	Eukaryota	Chromista	Chromobiota	Bacillariophyta	Bacillariophyceae	Bacillariales	Bacillariaceae	Nitzschia	NA	100	100	100	100	100	98	98	95	59	ASV335
TGTTACAGCAGCTACAATGGAAGACGTATACAAACGTGCTGAGTATGCTAAGATGATTGGTTCTGTAATTATCATGATCGACTTAGTAATGGGTTACACTGCAATTCAATCAATTGCATATTGGGCTCGTGAAAATGATATGATTTTACATTTACACCGTGCTGGTAACTCTACTTACGCTCGTCAAAAAAATCATGGTATTAATTTCCGTGTTATTTGTAAATGGATGCGTATGGCTGGTGTAGATCATATTCATGCTGGTA	Eukaryota	Chromista	Chromobiota	Bacillariophyta	Mediophyceae	Thalassiosirales	Stephanodiscaceae	Stephanocyclus	NA	100	100	100	100	99	99	98	89	57	ASV336
CATCACTGCTGGTACAATGGAAGAAGTGTACAAACGTGCTGAGTACGCTAAAGCTGTTGGTTCAATCATTGTTATGATTGATTTAGTAATGGGTTATACCGGAATTCAAAGTGCTGCTATCTGGGCTCGTGAAAACGATTGTGTATTACATTTACACCGTGCAGGTAACTCTACATATGCTCGTCAAAAAAATCATGGTATCAACTTCCGTGTTATTTGTAAATGGATGCGTATGTCTGGTGTAGATCATATCCATGCTGGTA	Eukaryota	Chromista	Chromobiota	Bacillariophyta	Bacillariophyceae	Achnanthales	Achnanthidiaceae	NA	NA	100	100	100	100	100	93	93	44	44	ASV337
TATTACAGGTGCTACAATGGAAGACGTTTACGAACGTGCTGAGTACGCTAAAGAAGTAGGTTCTGTAATTGTTATGATCGATTTAGTAATGGGTTACACAGCAATTCAAAGTATTGCTTTATGGGCTCGTAAAAATGATATGCTTTTACACTTACACCGTGCTGGTAACTCAACTTACGCTCGTCAAAAAAACCACGGTATTAACTTCCGTGTAATCTGTAAATGGATGCGTATGTCTGGTGTAGATCATATCCACGCAGGTA	Eukaryota	Chromista	Chromobiota	Bacillariophyta	Bacillariophyceae	Bacillariales	Bacillariaceae	Nitzschia	Nitzschia_paleacea	100	100	100	100	100	100	100	100	82	ASV338
TGTTACAGCTGCAACTATGGAAGAAGTGTACAAACGTTGTGAGTACGCTAAAGAAGTAGGTTCTGTAATTGTGATGATCGATTTAGTTATGGGTTACACAGCAATTCAAAGTGCTGCAATCTGGGCTCGTGAAAATGATATGCTTTTACATTTACACCGTGCCGGTAACTCTACATATGCACGTCAAAAAAATCATGGTATTAACTTCCGTGTTATTTGTAAATGGATGCGTATGTCAGGTGTAGATCACATTCACGCTGGAA	Eukaryota	Chromista	Chromobiota	Bacillariophyta	Bacillariophyceae	Bacillariales	Bacillariaceae	Nitzschia	Nitzschia_inconspicua	100	100	100	100	100	98	98	95	91	ASV339
CGTTACAGCTGCAACTTTAGAAGAAACTTACAAACGTGCAGAATATGCTAAAGAAGTAGGTTCTATTATCGTTATGGTTGATTTAGTTATGGGTTACACAGCTTTACAATCAATGGCGATTTGGTCTCGTGAAAATGATATGTTATTACATTTACACCGTGCGGGTAACTCTACTTATGCTCGTCAAAAAAATCATGGTATTAACTTCCGTGTTATTTGTAAATGGATGCGTATGACTGGTGTAGATCATATTCATGCTGGTA	Eukaryota	Chromista	Chromobiota	Bacillariophyta	Bacillariophyceae	Bacillariales	Bacillariaceae	Nitzschia	NA	100	100	100	100	100	100	100	100	59	ASV340
CATTACTGCAGGTACAATGGAAGAAGTATACAAACGTGCTGAGTATGCTAAAGCAGTTGGTTCTGTAATCGTGATGATCGACTTAGTAATGGGTTATACAGCAATTCAAAGTTCAGCTATCTGGGCTCGTGAAAATGATATGCTTTTACACTTACACCGTGCAGGTAACTCAACTTACGCTCGTCAAAAAAATCATGGTATTAACTTCCGTGTTATTTGTAAATGGATGCGTATGTCTGGTGTAGACCATATCCACGCTGGTA	Eukaryota	Chromista	Chromobiota	Bacillariophyta	Bacillariophyceae	Cymbellales	Gomphonemataceae	Gomphonema	NA	100	100	100	100	100	73	73	73	14	ASV341
CGTTACTGCTGCTACTCAAGACGAAATCTTTAAACGTGCTGAATTTGCTAAAGAAATCGGTTCTGTAATTATTATGATTGACTTAGTATTAGGTTATACAGCAATTCAAACAACTGCAATTTGGGCACGTGACAATGATATGATTTTACATTTACACCGTGCAGGTAACTCTACATACGCTCGTCAAAAAAATCATGGTATTAACTTCCGTGTTATTTGTAAATGGATGCGTATGTCTGGTGTAGATCATATTCACGCTGGTA	Eukaryota	Chromista	Chromobiota	Bacillariophyta	Bacillariophyceae	Eunotiales	Eunotiaceae	Eunotia	NA	100	100	100	100	97	97	96	96	42	ASV342
CATTACAGCTGCAACGATGGAAGAAGTATACAAACGTGCTGAGTATGCTAAAATGATCGGTTCTGTAATTGTGATGATCGATTTAGTAATGGGTTACACTGCAATTCAATCAATTGCTTACTGGGCTCGTGAAAACGATATGTTATTACATTTACACCGTGCTGGTAACTCTACTTACGCTCGTCAAAAAAATCATGGTATTAACTTCCGTGTAATTTGTAAATGGATGCGTATGTCTGGTGTAGATCATATCCACGCTGGTA	Eukaryota	Chromista	Chromobiota	Bacillariophyta	Mediophyceae	Thalassiosirales	Thalassiosiraceae	Thalassiosira	Thalassiosira_pseudonana	100	100	100	100	100	100	100	99	99	ASV343
CGTTACTGCAGCTACTCAAGAAGAAGTTTACAAACGTGCTCAGTTTGCTAAAGAACTTGGTTCTGTAATTATCATGATCGATTTAGTAATGGGTTATACATCAATCCAAACAACTGCTATTTGGGCACGTGAAAATGACATGATTTTACATTTACACCGTGCAGGTAATTCAACATATGCTCGTCAAAAAAATCATGGTATTAATTTCCGTGTTATTTGTAAATGGATGCGTATGTCTGGTGTAGACCATATTCACGCTGGTA	Eukaryota	Chromista	Chromobiota	Bacillariophyta	Bacillariophyceae	Eunotiales	Eunotiaceae	Eunotia	NA	100	100	100	100	97	97	97	97	50	ASV344
CGTTACTGCAGCTACTATGGAAGAAGTGTACAAACGTTCAGAATACGCTAAAAATGTTGGTTCTGTAATCATTATGATCGACTTAGTAATGGGTTATACAGCAATTCAAAGTATTGCTATTTGGGCTCGTGAAAATGACATGATATTACACTTACACCGTGCTGGTAACTCTACTTATGCTCGTCAAAAGAATCATGGTATTAACTTCCGTGTTATCTGTAAATGGATGCGTATGTCTGGTGTAGATCATATCCACGCTGGTA	Eukaryota	Chromista	Chromobiota	Bacillariophyta	Bacillariophyceae	Naviculales	Naviculaceae	Navicula	Navicula_cryptotenella	100	100	100	100	100	100	100	100	100	ASV345
CGTTACAGCTGCTACAATGGAAGAGATGTACAAACGTGCTGAATTTGCTAAATCAGTAGGTTCTATAATTATCATGATTGATTTAGTTATTGGTTACACTGCTATTCAAACAATGGCTATTTGGTCTCGTAACAATGATTTGATCTTACATTTACACCGTGCTGGGAATTCTACATATGCACGTCAAAAAAATCATGGTATTAATTTCCGTGTAATTTGTAAATGGATGCGTATGGCAGGTGTGGATCATATTCATGCTGGTA	Eukaryota	Chromista	Chromobiota	Bacillariophyta	Coscinodiscophyceae	Paraliales	Radialiplicataceae	Ellerbeckia	Ellerbeckia_sp.	100	100	100	100	100	100	100	100	100	ASV346
CATCACTGCAGGTACTATGGAAGAAGTTTACAAACGTGCTCAATATGGTAAAGCAGTAGGTTCAGTTATTGTTATGATCGACTTAGTTATGGGTTACACAGCAATTCAATCTGCTGCGATCTGGGCACGTGAAAACGACCTGATTTTACACTTACACCGTGCAGGTAACTCTACTTATGCTCGTCAAAAAAATCATGGTATTAACTTCCGTGTAATTTGTAAATGGATGCGTATGTCTGGTGTAGATCATATCCACGCTGGTA	Eukaryota	Chromista	Chromobiota	Bacillariophyta	Bacillariophyceae	Naviculales	NA	NA	NA	100	100	100	100	97	70	53	53	43	ASV347
CGTTACTGCATCTACTCAAGAAGAAATTTACAAACGTTCAGAATATGCCAAAGAAATTGGTTCTGTAATTATTATGATTGACTTAGTATTAGGTTATACAGCAATTCAAACTACGGCTATTTGGGCACGCGAAAATGACATGATTTTACACTTACACCGTGCTGGTAACTCTACATATGCTCGTCAAAAAAATCATGGTATTAACTTCCGTGTTATTTGTAAATGGATGCGTATGTCAGGTGTAGATCATATCCATGCAGGTA	Eukaryota	Chromista	Chromobiota	Bacillariophyta	Bacillariophyceae	Eunotiales	Eunotiaceae	Eunotia	NA	100	100	100	100	80	72	72	72	23	ASV348
CGTAACTGCAGGTACAATGGAAGAAGTTTACAAACGTGCTGAGTATGGAAAAAATATCGGTTCTGTTATTATCATGATCGACTTAGTTATGGGTTATACTGCTATTCAAAGTACAGCAATATGGGCTCGTGAAAACGACATGATTTTACACTTACACCGTGCAGGTAACTCAGCATATGCTCGTCAAAAAAATCATGGTATTAACTTCCGTGTAATTTGTAAATGGATGCGTATGTCAGGTGTAGACCATATCCATGCTGGTA	Eukaryota	Chromista	Chromobiota	Bacillariophyta	Bacillariophyceae	Naviculales	Amphipleuraceae	Frustulia	NA	100	100	100	100	100	100	100	100	48	ASV349
CATCACTGCAGGTACTATGGAAGAAGTTTACGCACGTGCAGAATACGGTAAAGCAGTTGGTTCTGTAATCGTTATGATCGATTTAGTTATGGGTTACACAGCAATTCAATCTGCTGCTGTTTGGGCTCGTAACAACGATATGATCTTACATTTACACCGTGCAGGGAACTCTACTTACGCTCGTCAAAAGAACCATGGTATTAACTTCCGTGTTATCTGTAAATGGATGCGTATGGCTGGTGTAGATCATATCCACGCTGGTA	Eukaryota	Chromista	Chromobiota	Bacillariophyta	Bacillariophyceae	Naviculales	Sellaphoraceae	Sellaphora	Sellaphora_nigri	100	100	100	100	100	100	100	100	99	ASV350
CGTTACTGCAGCTACTATGGATGAGCTTTACAAACGTGCTGAGTACGCTAAAGCTGTAGGTTCTGTAATTATCATGATCGACTTAGTATTAGGTTACACAGCTATTCAAAGTGCTGCTATCTGGTCTCGTGAAAATGATATGGTGTTACACTTACACCGTGCAGGTAACTCAACATATGCTCGTCAAAAAAATCATGGTATTAACTTCCGTGTAATCTGTAAATGGATGCGTATGTCTGGTGTTGACCACATCCACGCTGGTA	Eukaryota	Chromista	Chromobiota	Bacillariophyta	Fragilariophyceae	Fragilariales	Fragilariaceae	Ulnaria	Ulnaria_ulna	100	100	100	100	100	100	100	100	100	ASV351
CGTAACAGCTGCAACTATGGAAGAAGTACTTAAACGTTGTGAATATGCGAAAGAAGTAGGGTCTATAGTTGTTATGATCGATTTAGTTATGGGTTACACAGCAATTCAAAGTGCTGCAATTTGGGCTCGTGAAAACGACATGCTTTTACATTTACATCGTGCAGGTAACTCTACATATGCGCGTCAAAAAAATCATGGTATTAATTTCCGTGTAATTTGTAAATGGATGCGTATGTCTGGTGTAGATCATATTCATGCTGGTA	Eukaryota	Chromista	Chromobiota	Bacillariophyta	Bacillariophyceae	Bacillariales	Bacillariaceae	Denticula	Denticula_tenuis	100	100	100	100	100	100	100	100	100	ASV352
CATTACTGCTGGTACAATGGAAGAAGTGTACAAACGTGCTGAGTACGCTAAAGCGGTTGGTTCAGTAATTGTTATGATCGATTTAGTAATGGGTTATACAGCAATTCAAAGTGCAGCTATCTGGTCTCGTGATAATGACATGGTATTACATTTACACCGTGCAGGTAACTCTACATATGCTCGTCAAAAAAATCATGGTATTAACTTCCGTGTTATTTGTAAATGGATGCGTATGTCTGGTGTAGATCATATCCACGCTGGTA	Eukaryota	Chromista	Chromobiota	Bacillariophyta	Bacillariophyceae	Achnanthales	Achnanthidiaceae	Achnanthidium	Achnanthidium_minutissimum	100	100	100	100	100	100	100	100	99	ASV353
CGTTACAGCTGCAACTATGGAAGAAGTTTACGAACGTGCTGAGTATGCTAAAGCAGTTGGTTCTGTAATCATCATGATCGATTTAGTTATGGGTTACACAGCAATACAAAGTATTGCATACTGGGCTCGTGCAAATGATATGATTTTACATTTACACCGTGCGGGTAACTCTACATACGCTCGTCAAAAGAATCATGGTATTAACTTCCGTGTTATCTGTAAATGGATGCGTATGTCTGGTGTAGATCATATCCACGCAGGTA	Eukaryota	Chromista	Chromobiota	Bacillariophyta	Fragilariophyceae	Fragilariales	Fragilariaceae	Staurosira	Pseudostaurosira_brevistriata	100	100	100	100	100	100	100	100	100	ASV354
CATTACTGCTGCAACTATGGAAGAAGTGTACAAACGTGCTCAGTACGCTAAAGAATTAGGTTCTGTAATTGTGATGATCGATTTAGTAATGGGTTACACAGCAATTCAAAGTATTGCTTACTGGGCTCGTGAAAATGACATGATTTTACACTTACACCGTGCAGGTAACTCTACTTACGCTCGTCAAAAGAACCATGGTATTAACTTCCGTGTTATCTGTAAATGGATGCGTATGTCTGGTGTAGATCATATCCACGCTGGTA	Eukaryota	Chromista	Chromobiota	Bacillariophyta	Bacillariophyceae	Bacillariales	Bacillariaceae	Bacillaria	Bacillaria_paxillifer	100	100	100	100	95	82	82	82	79	ASV355
CATCACAGCAGCTACTATGGAAGAAGTTTACAAACGTGCAGAATACGCTAAAATGGTTGGTTCTGTAATCGTTATGATCGATTTAGTAATGGGTTACACAGCAATCCAAAGTATTGCTTTATGGGCTCGTGAAAACGATATGTTATTACACTTACACCGTGCTGGTAACTCTACTTACGCTCGTCAAAAAAACCACGGTATTAACTTCCGTGTTATTTGTAAATGGATGCGTATGTCTGGTGTAGATCACATTCACGCTGGTA	Eukaryota	Chromista	Chromobiota	Bacillariophyta	Bacillariophyceae	Naviculales	Naviculaceae	Haslea	NA	100	100	100	100	100	100	100	61	54	ASV356
CGTTACTGCAGCTACTCAAGAAGAAGTTTACAAACGTGCAGCGTTTGCTAAAGACCTTGGCTCTGTAATTATTATGATCGATTTAGTAATGGGCTACACAGCAATCCAAACAATTGCTCTTTGGGCTCGTGAACACGATATGATTTTACATTTACACCGTGCAGGTAACTCTACATACGCTCGTCAAAAAAATCATGGTATTAACTTCCGTGTTATTTGTAAATGGATGCGTATGTCTGGTGTAGATCATATCCACGCTGGTA	Eukaryota	Chromista	Chromobiota	Bacillariophyta	Bacillariophyceae	Eunotiales	Eunotiaceae	Eunotia	Eunotia_bilunaris	100	100	100	100	100	100	100	100	100	ASV357
CATGACTGCAGGTACAATGGATGAATGTATCCGTCGTGGTGAATACGCTGTTTCAGTTGGTTCAATTATTGTTATGGTTGATTTAGTATTAGGTTACACAGCAATTCAAACTGCAGCTATCTGGGCTCGTGAACATGATGTAGTTTTACACTTACACCGTGCAGGGAACTCTACATACGCTCGTCAAAAAAATCATGGTATTAACTTCCGTGTTATTTGTAAATGGATGCGTATGTCTGGTGTAGATCATATCCACGCTGGTA	Eukaryota	Chromista	Chromobiota	Bacillariophyta	Bacillariophyceae	Naviculales	Diploneidaceae	Diploneis	Diploneis_subovalis	100	100	100	100	100	100	100	100	99	ASV358
CGTTACTGCGGCTACTATGGAAGAAGTGTACAAACGTGCAGAATACGCTAAAATGGTTGGTTCTGTAATCATTATGATCGATTTAGTAATGGGTTATACAGCAATTCAAAGTATTGCTATTTGGTCTCGTGAAAACGACATGATTTTACACTTACACCGTGCTGGTAACTCTACTTACGCTCGTCAAAAGAATCACGGTATCAACTTCCGTGTTATCTGTAAATGGATGCGTATGTCTGGTGTAGACCATATCCACGCTGGTA	Eukaryota	Chromista	Chromobiota	Bacillariophyta	Bacillariophyceae	Naviculales	Naviculaceae	Navicula	NA	100	100	100	100	100	94	94	69	32	ASV360
TGTTACAGCAGCTACTCAAGAAGAAATTTACAAACGTGCACAGTTTGCTAAAGAACTTGGTTCTGTAATTATTATGATCGACTTAGTAATGGGTTACACATCAATTCAAACAACTGCTATTTGGGCACGTGAAAATGATATGATTTTACACTTACACCGTGCAGGTAACTCTACATATGCTCGTCAAAAAAATCATGGTATTAACTTCCGTGTTATTTGCAAATGGATGCGTATGTCTGGTGTAGACCATATTCACGCTGGTA	Eukaryota	Chromista	Chromobiota	Bacillariophyta	Bacillariophyceae	Eunotiales	Eunotiaceae	Eunotia	NA	100	100	100	100	100	100	100	100	59	ASV361
CGTTACTGCAGCTACTCAAGAAGAAGTTTACAAACGTGCTGCCTTTGCTAAAGAACTTGGTTCTGTTATTATTATGATCGACTTAGTAATGGGTTATACATCAATCCAAACAACAGCTATTTGGGCACGTGAAAACGATATGATTTTACATTTACATCGTGCAGGTAACTCTACATATGCTCGTCAAAAAAATCATGGTATTAACTTCCGTGTTATTTGTAAATGGATGCGTATGTCTGGTGTAGATCATATCCACGCTGGTA	Eukaryota	Chromista	Chromobiota	Bacillariophyta	Bacillariophyceae	Eunotiales	Eunotiaceae	Eunotia	Eunotia_formica	100	100	100	100	100	100	100	100	79	ASV362
CATCACTGCTGGTACTATGGAAGAAGTGTACGCACGTGCAGAATACGGTAAAGCAGTTGGTTCTGTAATTGTGATGATCGATTTAGTTATGGGTTACACAGCAATTCAATCTGCTGCAATTTGGGCTCGTAACAACGACATGATTTTACACTTACACCGTGCAGGTAACTCTACTTACGCTCGTCAAAAAAATCATGGGATTAACTTCCGTGTAATTTGTAAATGGATGCGTATGGCAGGTGTAGACCATATCCACGCTGGTA	Eukaryota	Chromista	Chromobiota	Bacillariophyta	Bacillariophyceae	Naviculales	Sellaphoraceae	Sellaphora	Sellaphora_nigri	100	100	100	100	100	100	100	100	100	ASV363
CATTACTGCTGGTACAATGGAAGAAGTGTACAAACGTGCTGAGTACGCTAAAGCAGTTGGTTCAGTAATTGTTATGATCGATTTAGTAATGGGTTATACAGCAATTCAAAGTGCAGCTATCTGGTCTCGTGAAAATGACATGGTATTACACTTACACCGTGCAGGTAACTCTACATATGCTCGTCAAAAAAATCATGGTATTAATTTCCGTGTTATTTGTAAATGGATGCGTATGTCTGGTGTAGATCATATCCACGCTGGTA	Eukaryota	Chromista	Chromobiota	Bacillariophyta	Bacillariophyceae	Achnanthales	Achnanthidiaceae	Achnanthidium	NA	100	100	100	100	100	99	99	99	41	ASV364
CATTACAGCAGCGACTATGGAAGAAGTTTACAAACGTGCTGAATACGCTAAAGCTGTAGGTTCTGTAATCGTTATGATCGATTTAGTAATGGGTTATACAGCAATTCAAAGTGCTGCTATCTGGGCTCGTGAAAACGATATGGTATTACATTTACACCGTGCAGGTAACTCTACTTACGCTCGTCAAAAAAATCATGGTATTAACTTCCGTGTAATTTGTAAATGGATGCGTATGTCTGGTGTTGATCATATCCACGCAGGTA	Eukaryota	Chromista	Chromobiota	Bacillariophyta	Fragilariophyceae	Fragilariales	Fragilariaceae	Pseudofalcula	Pseudofalcula_hyalina	100	100	100	100	100	100	100	100	100	ASV366
CGTTACTGCAGCTACTATGAATGAGCTTTACAAACGTGCTGAGTACGCTAAAGCTGTAGGTTCTGTAATTATCATGATCGACTTAGTATTAGGTTACACAGCTATTCAAAGTGCTGCTATCTGGTCTCGTGAAAATGATATGGTGTTACACTTACACCGTGCAGGTAACTCAACATATGCTCGTCAAAAAAATCATGGTATTAACTTCCGTGTAATCTGTAAATGGATGCGTATGTCTGGTGTTGACCACATCCACGCTGGTA	Eukaryota	Chromista	Chromobiota	Bacillariophyta	Fragilariophyceae	Fragilariales	Fragilariaceae	Ulnaria	Ulnaria_ulna	100	100	100	100	100	100	100	100	100	ASV367
CATCACTGCTGGTACAATGGAAGAAGTTTACAAACGTGCTGAATACGGTAAAGCTGTAGGCTCTGTAATTGTAATGATCGATTTAGTTATGGGTTACACAGCAATTCAAAGTGCTGCAATCTGGTCTCGTGAAAACGATATGCTTTTACATTTACACCGTGCAGGTAACTCTACTTATGCGCGTCAAAAAAATCATGGTATTAACTTCCGTGTAATCTGTAAATGGATGCGTATGTCTGGTGTAGACCATATCCACGCTGGTA	Eukaryota	Chromista	Chromobiota	Bacillariophyta	Bacillariophyceae	Cymbellales	Cymbellaceae	Encyonema	NA	100	100	100	100	100	97	95	89	52	ASV368
CATTACAGGTGCTACAATGGAAGACGTTTACGAACGTGCTGAGTACGCTAAAGAAGTAGGTTCTGTAATTGTTATGATCGATTTAGTAATGGGTTATACAGCAATTCAAAGTATTGCTTTATGGGCTCGTAAAAATGATATGCTTTTACATTTACACCGTGCTGGTAACTCAACTTACGCTCGTCAAAAAAACCACGGTATTAACTTCCGTGTAATCTGTAAATGGATGCGTATGTCTGGTGTAGATCATATCCACGCAGGTA	Eukaryota	Chromista	Chromobiota	Bacillariophyta	Bacillariophyceae	Bacillariales	Bacillariaceae	Nitzschia	Nitzschia_cf._pusilla	100	100	100	100	100	100	100	100	72	ASV369
CGTTACAGCTGCAACTTTAGAAGAAACTTACAAACGTGCACAATATGCTAAAGAAGTAGGTTCTATCATCGTTATGGTTGATTTAGTTATGGGTTACACAGCTTTACAATCAATGGCTATTTGGTCTCGTGAAAACGATATGTTATTACATTTACACCGTGCGGGTAACTCTACTTATGCTCGTCAAAAAAATCATGGTATTAACTTCCGTGTTATTTGTAAATGGATGCGTATGACTGGTGTAGATCATATTCATGCTGGTA	Eukaryota	Chromista	Chromobiota	Bacillariophyta	Bacillariophyceae	Bacillariales	Bacillariaceae	Nitzschia	NA	100	100	100	100	100	100	100	100	56	ASV370
CGTTACTGGTGCTACTATGGAAGAAGTTTACAAACGTTCTGAGTACGCTAAAGAAATCGGTTCTGTAATTATCATGATCGACTTAGTTATGGGTTACACAGCAATTCAAAGTATTGCTTTATGGGCTCGTGAAAATGACATGATCTTACACTTACACCGTGCTGGTAACTCTACTTACGCTCGTCAAAAAAATCATGGTATCAACTTCCGTGTAATTTGTAAATGGATGCGTATGTCTGGTGTAGACCATATCCACGCTGGTA	Eukaryota	Chromista	Chromobiota	Bacillariophyta	Bacillariophyceae	Bacillariales	Bacillariaceae	NA	NA	100	100	100	100	88	67	67	54	51	ASV371
CATTACTGCAGCTACAATGGAAGAAGTGTACAAACGTGCTGAGTACGCTAAAATGGTAGGATCTGTAATTGTGATGATCGATTTAGTAATGGGTTACACAGCAATTCAAAGTATTGCTTACTGGGCTCGTGAAAACGATATGTTATTACACTTACACCGTGCTGGTAACTCTACATACGCTCGTCAAAAGAACCACGGTATTAACTTCCGTGTTATCTGTAAATGGATGCGTATGTCTGGTGTAGATCATATCCACGCTGGAA	Eukaryota	Chromista	Chromobiota	Bacillariophyta	Bacillariophyceae	Naviculales	Sellaphoraceae	Fistulifera	Fistulifera_saprophila	100	100	100	100	100	100	99	99	99	ASV372
CATCACTGCTGCTACGATGGAAGAAGTATACAAACGTGCTGAGTATGCTAAAGCAATCGGTTCTGTAGTTGTTATGATCGATTTAGTTATGGGTTATACTGCAATTCAATCAATTGCATACTGGGCTCGTGAAAATGATATGCTTTTACATTTACACCGTGCTGGTAACTCTACTTACGCGCGTCAAAAAAACCATGGTATTAACTTCCGCGTTATCTGTAAATGGATGCGTATGTCAGGTGTAGATCATATCCACGCTGGTA	Eukaryota	Chromista	Chromobiota	Bacillariophyta	Mediophyceae	Thalassiosirales	Stephanodiscaceae	Stephanodiscus	Stephanodiscus_binatus	100	100	100	100	100	100	100	100	76	ASV373
CATCACTGCAGGTACTATGGAAGAAGTTTACAAACGTGCTAACTATGCTAAAGCTGTAGGTTCAGTTATCGTTATGATTGACTTAGTTATGGGTTACACTGCAATCCAATCATCTGCTATTTGGGCACGTGACAACGACTGTATTTTACACTTACACCGTGCAGGTAACTCTACTTATGCTCGTCAAAAAAATCATGGTATTAACTTCCGTGTAATTTGTAAATGGATGCGTATGTCTGGTGTAGACCATATCCACGCTGGTA	Eukaryota	Chromista	Chromobiota	Bacillariophyta	Bacillariophyceae	Naviculales	Brachysiraceae	Nupela	NA	100	100	100	100	95	75	63	62	30	ASV374
CGTTACTGCAGCTACTATGGAAGAAGTTTACAAACGTGCAGAATATGCTAAAAACGTAGGTTCTGTAATTGTAATGATCGATTTAGTTATGGGTTACACAGCAATCCAAAGTATTGCTTTATGGGCTCGTGAAAACGATATGGTATTACACTTACACCGTGCAGGTAACTCTACATACGCTCGTCAAAAAAACCATGGTATTAACTTCCGTGTTATTTGTAAATGGATGCGTATGTCTGGTGTAGATCACATCCACGCTGGTA	Eukaryota	Chromista	Chromobiota	Bacillariophyta	Bacillariophyceae	Naviculales	NA	NA	NA	100	100	100	100	98	69	56	31	26	ASV375
CGTAACTTCAGCTACTATGGAAGAAGTTTACAAACGTGCAGAGTATGCTAAAACTGTAGGTTCTGTAATTATCATGATCGATTTAGTTATGGGCTACACAGCAATCCAAAGTATTGCTTTATGGTCTCGTGAAAACGATATGGTGTTACACTTACACCGTGCAGGTAACTCTACTTACGCTCGTCAAAAAAATCATGGTATTAACTTCCGTGTTATTTGTAAATGGATGCGTATGTCTGGTGTAGATCATATCCACGCTGGTA	Eukaryota	Chromista	Chromobiota	Bacillariophyta	Bacillariophyceae	Naviculales	Pleurosigmataceae	Gyrosigma	Gyrosigma_sciotense	100	100	100	100	100	99	97	95	91	ASV376
CATCACTGCTGGTACAATGGAAGAAGTTTACAAACGTGCTAACTACGGTAAAGCTGTAGGTTCAGTAATTGTAATGATCGATTTAGTTATGGGTTACACAGCAATTCAAAGTGCTGCTATTTGGGCTCGTGATAATGATATGCTTTTACACTTACATCGTGCAGGTAACTCAACTTATGCGCGTCAAAAAAACCATGGTATTAACTTCCGTGTTATTTGTAAATGGATGCGTATGTCTGGTGTAGATCACATCCATGCTGGTA	Eukaryota	Chromista	Chromobiota	Bacillariophyta	Bacillariophyceae	Cymbellales	Cymbellaceae	Encyonopsis	Encyonopsis_palmeti	100	100	100	100	100	100	100	99	85	ASV377
CGTTACAGGTGCTACAATGGAAGACGTTTACGAACGTTCTGAGTACGCTAAAGAAATTGGTTCTGTAATTATCATGATCGATTTAGTAATGGGTTACACAGCAATTCAAAGTATTGCTTTATGGGCTCGTAAAAACGATATGATTTTACACTTACACCGTGCAGGTAACTCAACTTACGCTCGTCAAAAAAACCATGGTATTAACTTCCGTGTAATCTGTAAATGGATGCGTATGTCTGGTGTAGATCATATCCACGCTGGTA	Eukaryota	Chromista	Chromobiota	Bacillariophyta	Bacillariophyceae	Bacillariales	Bacillariaceae	Nitzschia	Nitzschia_palea	100	100	100	100	100	100	100	100	99	ASV378
CATCACTGCAGGTACAATGGAAGAAGTGTACAAACGTGCTGAATATGCTAAAACAGTTGGTTCTATAGTTGTAATGATCGATTTAGTTATGGGTTACACAGCTATTCAATCTGCAGCAATTTGGGCTCGTGATAACGACTTACTTTTACACTTACACCGTGCAGGTAACTCTACATATGCTCGTCAAAAAAATCATGGTATTAACTTCCGTGTTATTTGTAAATGGATGCGTATGTCCGGTGTAGATCATATCCATGCTGGTA	Eukaryota	Chromista	Chromobiota	Bacillariophyta	Bacillariophyceae	Achnanthales	Achnanthidiaceae	Karayevia	Karayevia_ploenensis_var._gessneri	100	100	100	100	100	100	100	100	100	ASV379
CATCACTGCAGCTACTTATGAAGAAGTAGTTAAACGTGCTGAATACGCTAAAGAAGTTGGTTCTATCATCGTAATGATCGATTTAGTAATGGGTTACACAGCAATCCAATCAATTGCTATTTGGGCTCGTGAAAACGATATGCTTTTACACTTACACCGTGCAGGTAACTCTACTTATGCTCGTCAAAAGAACCATGGTATTAACTTCCGTGTAATCTGTAAATGGATGCGTATGTCTGGTGTAGATCATATCCACGCTGGTA	Eukaryota	Chromista	Chromobiota	Bacillariophyta	Coscinodiscophyceae	Melosirales	Melosiraceae	Melosira	Melosira_varians	100	100	100	100	100	100	100	100	100	ASV380
CATCACAGCAGCTACTATGGAAGAAGTGTACAAACGTGCAGAATATGCTAAAACAGTAGGTTCGATCATTGTAATGATCGATTTAGTAATGGGTTATACAGCAATTCAAAGTATTGCTCTTTGGGCTCGTGAAAACGATATGCTTTTACACTTACACCGTGCTGGTAACTCAACTTACGCTCGTCAAAAGAATCATGGTATCAACTTCCGTGTTATCTGTAAATGGATGCGTATGTCTGGTGTAGATCACATCCACGCTGGTA	Eukaryota	Chromista	Chromobiota	Bacillariophyta	Bacillariophyceae	Naviculales	Naviculaceae	Navicula	Navicula_gregaria	100	100	100	100	100	100	100	100	100	ASV381
CATCACTGCTGGTACAGTGGAAGAAATGTACAAACGTGCTGAATACGCTAAAGCTGTTGGTTCAGTAATTGTTATGATCGATTTAGTACTAGGTTATACAGCAATTCAAAGTGCAGCTATCTGGTCTCGTGAAAATGATATGGTATTACATTTACACCGTGCAGGTAACTCTACATATGCTCGTCAAAAAAATCATGGTATCAACTTCCGTGTTATTTGTAAATGGATGCGTATGTCTGGTGTAGATCATATCCACGCTGGTA	Eukaryota	Chromista	Chromobiota	Bacillariophyta	Bacillariophyceae	Achnanthales	Achnanthidiaceae	Achnanthidium	NA	100	100	100	100	88	83	82	64	14	ASV382
CGTTACTGCAGCTACTATGGAAGAGCTTTACAAACGTGCTAACTACGCTAAAGCTGTAGGTTCTGTAATTATCATGATCGACTTAGTATTAGGTTACACAGCAATTCAAAGTGCTGCTATCTGGTCTCGTGAAAATGATATGGTATTACACTTACACCGTGCAGGTAACTCAACTTACGCTCGTCAAAAAAATCATGGTATTAACTTCCGTGTAATTTGTAAATGGATGCGTATGTCTGGTGTTGACCACATCCACGCTGGTA	Eukaryota	Chromista	Chromobiota	Bacillariophyta	Fragilariophyceae	Fragilariales	Fragilariaceae	Ulnaria	Ulnaria_ulna	100	100	100	100	100	100	100	100	75	ASV383
CGTAACAGCTGCTACTATGGAAGAAGTGTACAAACGTGCTGAGTATGCTAAAATGATTGGCTCTGTAATTATCATGATCGATTTAGTAATGGGTTACACTGCAATTCAATCAATTGCTTACTGGGCTCGTGAAAACGATATGGTTTTACACTTACACCGTGCTGGTAACTCTACATATGCTCGTCAAAAAAATCATGGTATTAACTTCCGTGTTATTTGTAAATGGATGCGTATGTCTGGTGTAGATCACATCCACGCTGGTA	Eukaryota	Chromista	Chromobiota	Bacillariophyta	Mediophyceae	Thalassiosirales	Thalassiosiraceae	Thalassiosira	Thalassiosira_lacustris	100	100	100	100	100	100	100	100	100	ASV384
CATCACAGCAGCTACTATGGAAGAAGTTTACAAACGTGCAGAATATGCTAAAACGGTAGGTTCTATCATTGTAATGATCGATTTAGTAATGGGTTATACAGCAATTCAAAGTATTGCTCTTTGGGCTCGTGAAAACGATATGCTTTTACACTTACATCGTGCTGGTAACTCAACTTACGCTCGTCAAAAGAATCATGGTATCAACTTCCGTGTTATCTGTAAATGGATGCGTATGTCTGGTGTAGATCACATCCACGCTGGTA	Eukaryota	Chromista	Chromobiota	Bacillariophyta	Bacillariophyceae	Naviculales	Naviculaceae	Navicula	Navicula_gregaria	100	100	100	100	100	100	100	100	100	ASV385
CGTTACAGCTGCTACTATGGAAGAAATCTATAAACGTTGTGAGTACGCGAAAGAAGTAGGGTCTGTAATTGTGATGATCGATTTAGTTATGGGTTACACAGCAATTCAAAGTGCTGCAATCTGGGCTCGTGAAAATGATATGATTTTACATTTACACCGTGCAGGTAACTCTACATACGCGCGTCAAAAAAATCATGGTATTAACTTCCGTGTTATTTGTAAATGGATGCGTATGTCTGGTGTAGATCACATTCACGCTGGGA	Eukaryota	Chromista	Chromobiota	Bacillariophyta	Bacillariophyceae	Bacillariales	Bacillariaceae	Nitzschia	Nitzschia_inconspicua	100	100	100	100	100	100	100	100	100	ASV386
CATCACTGCTGGTACAATGGAAGAAGTTTACAAACGTGCTAACTACGGTAAAGCTGTAGGTTCAGTAATTGTAATGATCGATTTAGTTATGGGTTATACAGCAATTCAAAGTGCTGCTATTTGGGCTCGTGATAATGATATGCTTTTACACTTACACCGTGCAGGTAACTCAACTTATGCCCGTCAAAAAAATCACGGTATTAACTTCCGTGTTATTTGTAAATGGATGCGTATGTCTGGTGTAGATCATATCCATGCTGGTA	Eukaryota	Chromista	Chromobiota	Bacillariophyta	Bacillariophyceae	Cymbellales	Cymbellaceae	Encyonopsis	Encyonopsis_sp.	100	100	100	100	100	100	100	99	91	ASV387
CATCACTGCTGGTACAATGGAAAATGTTTACGAACGTGCTGAATATGCTAAAGCAGTAGGTTCTGTAATTGTTATGATCGACTTAGTTATGGGTTACACAGCAATCCAATCTTCAGCGATCTGGGCTCGTAACAACGATATGATTTTACACTTACACCGTGCAGGTAACTCAGCTTACGCTCGTCAAAAAAATCATGGTATTAACTTCCGTGTTATTTGTAAATGGATGCGTATGTCTGGTGTAGATCACATCCACGCTGGTA	Eukaryota	Chromista	Chromobiota	Bacillariophyta	Bacillariophyceae	Naviculales	Pinnulariaceae	Pinnularia	NA	100	100	100	100	100	100	100	100	45	ASV388
CATTACTGCAGGTACAATGGAAGAAGTTTACAAACGTGCTGAATATGCTAAATCAGTAGGTTCTGTAATCGTTATGATTGACTTAGTAATGGGTTATACAGCGATTCAATCGATTGCATACTGGGCTCGTGAAAACGATATGCTTTTACACTTACACCGTGCAGGTAACTCTACATATGCACGTCAAAAAAATCATGGTATTAACTTCCGTGTAATCTGTAAATGGATGCGTATGTCAGGTGTAGATCACATCCATGCTGGTA	Eukaryota	Chromista	Chromobiota	Bacillariophyta	Bacillariophyceae	Surirellales	Surirellaceae	Iconella	NA	100	100	100	100	100	87	85	76	18	ASV389
CATCACTGCTGGTACAATGGAAGAAGTTTATGCTCGTGCAGAATATGCTAAAAGCCTTGGTTCTGTAATTGTTATGATCGATTTAGTTATGGGTTATACAGCAATTCAAAGTGCTGCAATCTGGTCTCGTCAAAACGACATGCTTTTACATTTACACCGTGCTGGTAACTCTGCTTACGCTCGTCAAAAAAATCATGGTATCAACTTCCGTGTTATTTGTAAATGGATGCGTATGTCTGGTGTAGATCATATCCACGCTGGTA	Eukaryota	Chromista	Chromobiota	Bacillariophyta	Bacillariophyceae	Naviculales	Sellaphoraceae	Mayamaea	Mayamaea_permitis	100	100	100	100	100	100	100	100	100	ASV390
CGTTACTGCAGCTACTATGGAAGAAGTGTACAAACGTTCAGAATACGCTAAAAATGTTGGTTCTGTAATCATTATGATCGACTTAGTAATGGGTTATACAGCAATTCAAAGTATTGCTATTTGGGCTCGTGAAAATGACATGATATTACACTTACACCGTGCTGGTAACTCTACTTACGCTCGTCAAAAGAATCATGGTATTAACTTCCGTGTTATCTGTAAATGGATGCGTATGTCTGGTGTAGATCATATCCACGCTGGTA	Eukaryota	Chromista	Chromobiota	Bacillariophyta	Bacillariophyceae	Naviculales	Naviculaceae	Navicula	Navicula_cryptotenella	100	100	100	100	99	99	99	99	97	ASV391
CGTTACTGCAGCTACTCAAAACGAAATTTTTAAACGTGCTGAGTTTGCTAAAGAAATTGGTTCTGTAATTGTTATGATTGACTTAGTATTAGGTTATACAGCAATTCAAACAACTGCAATTTGGGCACGTGAAAACGACATGATTTTACATTTACACCGTGCAGGTAACTCTACATATGCTCGTCAAAAAAATCATGGTATTAACTTCCGTGTTATTTGTAAATGGATGCGTATGTCTGGTGTAGATCATATTCATGCTGGTA	Eukaryota	Chromista	Chromobiota	Bacillariophyta	Bacillariophyceae	Eunotiales	Eunotiaceae	Eunotia	Eunotia_arcus	100	100	100	100	100	100	100	100	98	ASV392
CATTACAGCAGCAACTATGGAAGATGTATACGAACGTGCTGAGTATGCTAAAGAAGTAGGTTCTGTAATCGTTATGATCGATTTAGTTATGGGTTATACTGCTATCCAATCTATCGCTCTTTGGGCTCGTAAAAACGATATGCTTTTACACTTACACCGTGCTGGTAACTCTACTTACGCGCGTCAAAAAAATCATGGTATTAACTTCCGTGTAATTTGTAAATGGATGCGTATGTCTGGTGTAGATCATATCCACGCTGGTA	Eukaryota	Chromista	Chromobiota	Bacillariophyta	Bacillariophyceae	Bacillariales	Bacillariaceae	Nitzschia	Nitzschia_linearis	100	100	100	100	100	100	100	100	100	ASV393
CATTACTGCAGCTACAATGGAAGAAGTGTACAAACGTGCTGAGTACGCTAAAACGGTAGGTTCTGTAATTGTAATGATCGATTTAGTAATGGGTTACACTGCAATTCAAAGTATTGCTTACTGGGCTCGTGAAAACGATATGTTATTACACTTACACCGTGCTGGTAACTCTACATACGCTCGTCAAAAAAACCATGGTATTAACTTCCGTGTTATCTGTAAATGGATGCGTATGTCTGGTGTAGATCATATCCACGCTGGAA	Eukaryota	Chromista	Chromobiota	Bacillariophyta	Bacillariophyceae	Naviculales	Sellaphoraceae	Fistulifera	Fistulifera_saprophila	100	100	100	100	100	100	99	99	99	ASV394
CGTTACTGCAGCGACTATGGATGAACTTTACAAACGTGCTAACTACGCTAAAGCTGTAGGTTCTGTAATTATCATGATCGACTTAGTATTAGGTTACACAGCTATTCAAAGTGCTGCTATCTGGTCTCGTGAAAACGATATGGTATTACACTTACACCGTGCAGGTAACTCAACATATGCTCGTCAAAAAAATCATGGTATTAACTTCCGTGTAATTTGTAAATGGATGCGTATGTCTGGTGTTGACCACATCCACGCTGGTA	Eukaryota	Chromista	Chromobiota	Bacillariophyta	Fragilariophyceae	Fragilariales	Fragilariaceae	Ulnaria	Ulnaria_ulna	100	100	100	100	100	100	100	100	100	ASV395
CGTTACTGCAGCTACTCAAGAAGAAGTTTACAAACGTGCAGCTTATGCTAAAGAAATCGGTTCTGTAATTATCATGATCGATTTAGTAATGGGTTATACATCAATCCAAACAACTGCAATTTGGGCTCGTGAAAATGATATGATTTTACATTTACACCGTGCGGGTAACTCTACATACGCTCGTCAGAAAAATCATGGTATTAACTTCCGTGTTATTTGTAAATGGATGCGTATGTCAGGTGTAGACCATATTCACGCCGGTA	Eukaryota	Chromista	Chromobiota	Bacillariophyta	Bacillariophyceae	Eunotiales	Eunotiaceae	Eunotia	NA	100	100	100	100	83	73	73	73	37	ASV396
CATCACTGCAGGTACAATGGAAGAAGTTTACAAACGTGCAGAATATGCTAAAGCAGTTGGTTCTGTTATCGTGATGATCGACTTAGTAATGGGTTACACATCAATTCAAAGTTCTGCAATCTGGGCTCGTGACAATGATATGATTTTACACTTACACCGTGCAGGTAACTCTACATACGCTCGTCAAAAAAATCATGGTATTAACTTCCGTGTTATTTGTAAATGGATGCGTATGTCTGGTGTAGACCATATCCACGCTGGTA	Eukaryota	Chromista	Chromobiota	Bacillariophyta	Bacillariophyceae	Naviculales	Diadesmidaceae	Luticola	Luticola_goeppertiana	100	100	100	100	100	100	100	100	100	ASV397
CATCACTGCTGGTACTATGGAAGAAGTGTACGCACGTGCAGAATACGGTAAAGCAGTTGGTTCTGTAATTGTGATGATCGATTTAGTTATGGGTTACACAGCAATTCAATCTGCTGCGATTTGGTCTCGTAACAACGACATGATTTTACACTTACACCGTGCAGGTAACTCTACTTACGCTCGTCAAAAAAATCATGGTATTAACTTCCGTGTAATTTGTAAATGGATGCGTATGGCAGGTGTAGACCATATCCACGCTGGTA	Eukaryota	Chromista	Chromobiota	Bacillariophyta	Bacillariophyceae	Naviculales	Sellaphoraceae	Sellaphora	Sellaphora_nigri	100	100	100	100	100	100	100	100	100	ASV398
TGTTACAGCAGCGACTATGGAAGAAATCTACAAACGTTGTGAGTATGCTAAAGAAGTAGGTTCAGTAATTGTGATGATCGATTTAGTTATGGGTTACACAGCAATTCAAAGTGCTGCAATTTGGGCTCGTGAAAACGATATGCTTTTACACTTACACCGTGCAGGTAACTCAACATATGCACGTCAAAAAAATCATGGTATTAACTTCCGTGTTATTTGTAAATGGATGCGTATGTCTGGTGTAGATCATATTCACGCTGGAA	Eukaryota	Chromista	Chromobiota	Bacillariophyta	Bacillariophyceae	Bacillariales	Bacillariaceae	Nitzschia	Nitzschia_inconspicua	100	100	100	100	84	84	84	83	72	ASV400
CATTACTGCAGGTACAATGGAAGAAGTATACAAACGTGCTGAGTACGGTAAAGCAGTTGGCTCTGTAATCGTAATGATCGATTTAGTAATGGGTTATACAGCAATTCAAAGTGCAGCTATCTGGGCTCGTGACAACGATATGCTTTTACACTTACACCGTGCAGGTAACTCAACTTACGCTCGTCAAAAAAATCATGGTATCAACTTCCGTGTTATCTGTAAATGGATGCGTATGTCTGGTGTAGACCATATTCACGCTGGTA	Eukaryota	Chromista	Chromobiota	Bacillariophyta	Bacillariophyceae	Cymbellales	Gomphonemataceae	Gomphonema	NA	100	100	100	100	100	79	62	62	34	ASV401
CATCACTGCTGGTACAATGGAAGAGTTATACAAACGTGCTGAGTATGCTAAATCAGTTGGTTCAGTAATTGTAATGATCGATTTAGTATTAGGTTACACAGCAATTCAAAGTGCTGCAATTTGGGCTCGTGAAAATGATTGTATTTTACATTTACACCGTGCAGGTAACTCTACTTACGCACGTCAAAAAAATCATGGTATCAACTTCCGTGTTATTTGTAAATGGATGCGTATGTCTGGTGTAGATCATATCCACGCAGGTA	Eukaryota	Chromista	Chromobiota	Bacillariophyta	Bacillariophyceae	Achnanthales	Achnanthidiaceae	Achnanthidium	Achnanthidium_pyrenaicum	100	100	100	100	100	99	99	99	69	ASV402
CATTACTGCAGCTACTATGGAAGAAGTTTACAAACGTGCTGAGTACGCTAAAGCTGTCGGTTCTATCATTGTTATGATCGATTTAGTAATGGGTTACACGGCAATTCAAAGTATTGCTCTTTGGTCTCGTGAAAACGACATGGTTTTACATTTACACCGTGCTGGTAACTCTACTTACGCTCGTCAAAAGAATCATGGTATTAACTTCCGTGTTATCTGTAAATGGATGCGTATGTCTGGTGTAGATCATATCCACGCTGGTA	Eukaryota	Chromista	Chromobiota	Bacillariophyta	Bacillariophyceae	Naviculales	Naviculaceae	Navicula	Navicula_antonii	100	100	100	100	100	100	100	100	100	ASV403
CATCACTGCTGGTACAATGGAAGAAGTTTACAAACGTGCTGAGTATGCTAAAGCTGTTGGTTCTGTAATTGTTATGATCGATTTAGTAATGGGTTATACAGCAATTCAAAGTTCAGCTCTTTGGGCTCGTGAAAATGATATGGTATTACATTTACACCGTGCAGGTAACTCTACATATGCTCGTCAAAAAAATCATGGTATCAATTTCCGTGTTATTTGTAAATGGATGCGTATGTCAGGTGTAGATCATATCCACGCTGGTA	Eukaryota	Chromista	Chromobiota	Bacillariophyta	Bacillariophyceae	Achnanthales	Achnanthidiaceae	Achnanthidium	Achnanthidium_digitatum	100	100	100	100	100	100	100	99	97	ASV404
CATCACTGCAGGTACAATGGAAGAAGTTTACAAACGTGCTGAATACGGTAAAGCTGTAGGTTCTGTCGTTGTAATGATCGATTTAGTTATGGGTTACACAGCAATTCAAAGTGCTGCGATTTGGGCTCGTGACAACGATTGTGTATTACATTTACATCGTGCAGGTAACTCAACTTATGCTCGTCAAAAAAATCATGGTATTAATTTCCGTGTTATTTGTAAATGGATGCGTATGGCTGGTGTTGATCATATCCACGCTGGTA	Eukaryota	Chromista	Chromobiota	Bacillariophyta	Bacillariophyceae	Cymbellales	Cymbellaceae	Cymbella	NA	100	100	100	100	98	79	78	68	51	ASV405
CATCACTGCTGGTACAATGGAAGAAGCTTACGCACGTGCTCAATACGCAAAAGCAGTAGGCTCTGTTATTATTATGATCGACTTAGTTATGGGTTACACAGCAATTCAAAGTTCGGCTATTTGGGCTCGTAATAACGATATGATCCTACATTTACACCGTGCAGGTAACTCAACTTACGCTCGTCAAAAAAATCATGGTATTAACTTCCGTGTTATTTGTAAATGGATGCGTATGTCTGGTGTAGATCACATCCACGCTGGTA	Eukaryota	Chromista	Chromobiota	Bacillariophyta	Bacillariophyceae	Naviculales	Pinnulariaceae	Pinnularia	Pinnularia_stomatophora	100	100	100	100	100	100	100	100	100	ASV406
CATTACTGCAGCTACTATGGAAGAAGTTTACAAACGTGCAGAGTATGCTAAAACAGTAGGTTCTATCATTGTAATGATCGATTTAGTAATGGGTTACACAGCAATTCAAAGTATTGCTTTATGGGCTCGTGAAAATGACATGGTTTTACATTTACACCGTGCTGGTAACTCTACTTACGCTCGTCAAAAAAATCATGGTATCAACTTCCGTGTTATCTGTAAATGGATGCGTATGTCTGGTGTAGATCATATCCACGCTGGTA	Eukaryota	Chromista	Chromobiota	Bacillariophyta	Bacillariophyceae	Naviculales	Naviculaceae	Navicula	Navicula_slesvicensis	100	100	100	100	100	100	93	93	88	ASV408
CGTTACTGCAGCTACTATGGAAGAAGTTTACAAACGTGCACAGTATGCTAAAATGGTAGGCTCTGTAATCATCATGATCGATTTAGTTATGGGTTACACAGCAATCCAAAGTATTGCTTTATGGGCTCGTGAAAACGATATGGTTTTACACTTACACCGTGCAGGTAACTCTACTTACGCTCGTCAAAAAAACCATGGTATCAACTTCCGTGTTATTTGTAAATGGATGCGTATGTCTGGTGTAGATCACATTCACGCTGGTA	Eukaryota	Chromista	Chromobiota	Bacillariophyta	Bacillariophyceae	Naviculales	Pleurosigmataceae	Pleurosigma	NA	100	100	100	100	84	78	72	63	59	ASV409
CGTTACAGCTGCAACTTTAGAAGAAACTTACAAACGTGCAGAATATGCTAAAGAAGTAGGTTCTATCATTGTTATGGTTGATTTAGTTATGGGTTACACAGCTTTACAATCAATGGCTATTTGGTCTCGTGAAAACGATATGTTATTACATTTACACCGTGCAGGTAACTCTACTTACGCTCGTCAAAAAAACCATGGTATTAACTTCCGTGTTATTTGTAAATGGATGCGTATGACTGGTGTAGATCATATCCATGCTGGTA	Eukaryota	Chromista	Chromobiota	Bacillariophyta	Bacillariophyceae	Bacillariales	Bacillariaceae	Nitzschia	NA	100	100	100	100	100	100	100	100	37	ASV410
CATTACTGCTGGTACAATGGAAGAAGTATACAAACGTGCTGAGTATGCTAAAGCAGTTGGTTCTGTAATTGTTATGATTGACTTAGTAATGGGTTACACAGCAATTCAAAGTTCTGCTATCTGGGCTCGTGAGAACGATATGCTTTTACACTTACACCGTGCAGGTAACTCAACTTACGCTCGTCAAAAAAATCATGGTATTAACTTCCGTGTTATTTGTAAATGGATGCGTATGTCTGGTGTAGATCATATTCACGCTGGTA	Eukaryota	Chromista	Chromobiota	Bacillariophyta	Bacillariophyceae	Cymbellales	Gomphonemataceae	Gomphonema	Gomphonema_parvulum	100	100	100	100	100	100	100	100	80	ASV411
CGTTACTGCAGCTACTCAAGAAGAAATTTACAAACGTGCAGCGTTTGCTAAAGAACTTGGTTCTGTAATCATTATGATTGACTTAGTAATGGGTTATACAGCAATCCAAACAATTGCTCTTTGGGCACGTGAACATGACATGATTTTACACTTACACCGTGCAGGTAACTCAACATATGCTCGTCAAAAAAATCATGGTATTAACTTCCGTGTAATTTGTAAATGGATGCGTATGTCTGGTGTAGATCATATCCACGCTGGTA	Eukaryota	Chromista	Chromobiota	Bacillariophyta	Bacillariophyceae	Eunotiales	Eunotiaceae	Eunotia	NA	100	100	100	100	100	100	100	100	58	ASV412
CGTTACTGCAGCTACTCAAGAAGAGATCTATAAACGTGCAGAATACGCAAAAGAAATTGGTTCTGTAATCATTATGATTGACTTAGTAATGGGTTATACATCAATTCAAACTACTGCTATTTGGGCACGTGAAAACGACATGATTTTACACTTACACCGTGCTGGTAACTCTACATATGCTCGTCAAAAAAATCACGGTATCAACTTCCGTGTTATTTGTAAATGGATGCGTATGTCAGGTGTAGACCATATTCATGCTGGTA	Eukaryota	Chromista	Chromobiota	Bacillariophyta	Bacillariophyceae	Eunotiales	Eunotiaceae	Eunotia	NA	100	100	100	100	80	62	62	62	31	ASV413
CATCACTGCTGGTACAATGGAAGAAGTTTACAAACGTGCTGAATACGGTAAAGCTGTAGGTTCTGTAATTGTAATGATCGATTTAGTTATGGGCTACACAGCAATTCAAAGTGCTGCAATCTGGTCTCGTGAAAACGATATGCTTTTACACTTACACCGTGCAGGTAACTCTACTTATGCTCGTCAAAAAAATCATGGTATTAACTTCCGTGTAATCTGTAAATGGATGCGTATGTCTGGTGTAGACCATATCCACGCTGGTA	Eukaryota	Chromista	Chromobiota	Bacillariophyta	Bacillariophyceae	Cymbellales	Cymbellaceae	NA	NA	100	100	100	100	100	90	85	30	24	ASV414
CGTTACAGCAGCTACAATGGAAGAAGTATACAAACGTGCTGAGTATGCTAAAATGATCGGCTCTGTAATTATCATGATTGATTTAGTAATGGGTTACACTGCAATTCAATCAATTGCTTACTGGGCTCGTGAAAATGATATGATTTTACATTTACACCGTGCTGGTAATTCAACTTACGCTCGTCAAAAAAATCATGGTATTAACTTCCGTGTTATTTGTAAATGGATGCGTATGGCTGGGGTAGATCATATCCACGCTGGTA	Eukaryota	Chromista	Chromobiota	Bacillariophyta	Mediophyceae	Thalassiosirales	Stephanodiscaceae	Stephanocyclus	Stephanocyclus_meneghinianus	100	100	100	100	100	100	100	100	100	ASV415
CGTTACTGCTGCTACTCAAGACGAAATCTTCAGTCGTGCTGAATTTGCTAAAGAAATAGGTTCTATCATTATTATGATTGACTTAGTACTAGGTTATACAGCAATTCAAACAACTGCAATTTGGGCGCGTAATAATGACATGATTTTACACTTACACCGTGCAGGTAACTCTACATATGCTCGCCAAAAAAATCATGGTATTAACTTCCGTGTTATTTGTAAATGGATGCGTATGTCTGGTGTAGATCATATTCACGCTGGTA	Eukaryota	Chromista	Chromobiota	Bacillariophyta	Bacillariophyceae	Eunotiales	Eunotiaceae	Eunotia	Eunotia_pectinalis	100	100	100	100	96	90	85	85	60	ASV416
CGTTACTGCTGCTACTATGGAAGAAGTGTACAAACGTGCTGAGTACGCTAAAACAGTAGGTTCTGTAATTATTATGATCGATTTAGTAATGGGTTATACAGCAATTCAAAGTATTGCATTATGGTCTCGTGAAAACGACATGGTTTTACACTTACACCGTGCAGGTAACTCTACATATGCTCGTCAAAAGAATCATGGTATTAACTTCCGTGTTATCTGTAAATGGATGCGTATGTCAGGTGTAGATCATATTCACGCTGGTA	Eukaryota	Chromista	Chromobiota	Bacillariophyta	Bacillariophyceae	Thalassiophysales	Catenulaceae	Amphora	Amphora_pediculus	100	100	100	100	100	100	100	100	94	ASV417
CGTTACTGCTGCAACTATGGAAGAAGTTTACAAACGTGCAGAATATGCTAAACTGGTAGGCTCTGTAATCATTATGATCGATTTAGTTATGGGTTACACAGCAATTCAAAGTATTGCAATCTGGGCTCGTGAAAACGACATGCTTTTACATTTACATCGTGCGGGTAATTCTACTTACGCTCGTCAAAAAAACCATGGTATTAATTTCCGTGTTATCTGTAAATGGATGCGTATGTCTGGTGTAGATCATATTCACGCAGGTA	Eukaryota	Chromista	Chromobiota	Bacillariophyta	Fragilariophyceae	Fragilariales	Fragilariaceae	Staurosira	Staurosira_venter	100	100	100	100	100	100	100	100	100	ASV418
CATTACTGCTGGTACAATGGAAGAAGTGTACAAACGTGCTGAGTACGCTAAAGCGGTTGGTTCAGTAATTGTTATGATCGATTTAGTAATGGGTTATACAGCAATTCAAAGTGCAGCTATCTGGGCTCGTGAAAATGACATGGTATTACACTTACACCGTGCAGGTAACTCTACATATGCTCGTCAAAAAAATCATGGTATTAATTTCCGTGTTATTTGTAAATGGATGCGTATGTCTGGTGTAGATCATATCCACGCTGGTA	Eukaryota	Chromista	Chromobiota	Bacillariophyta	Bacillariophyceae	Achnanthales	Achnanthidiaceae	Achnanthidium	NA	100	100	100	100	100	98	98	97	59	ASV419
CATCACTGCAGGTACAATGGAAGAAGTTTACAAACGTGCTGAATACGGTAAAGCTGTAGGTTCTATCGTTGTAATGATCGATTTAGTTATGGGTTACACAGCAATTCAAAGTGCTGCTCTTTGGGCTCGTGATAACGATTGTTTATTACACTTACACCGTGCAGGTAACTCAACTTATGCTCGTCAAAAAAATCACGGTATTAACTTCCGTGTTATTTGTAAATGGATGCGTATGGCTGGTGTTGATCATATCCACGCTGGTA	Eukaryota	Chromista	Chromobiota	Bacillariophyta	Bacillariophyceae	Cymbellales	Cymbellaceae	Cymbella	Cymbella_excisa	100	100	100	100	100	100	100	100	100	ASV420
TATTACTGCTGCTACAATGGATGAAGTTATTAAACGTGCAGAATATGCTAAAGAAGTAGGTTCTGTAATTGTAATGATCGATTTAGTTATGGGTTACACAGCAATTCAAACCGCTGCTATTTGGTCTCGTGAAAACGATATGCTTTTACATTTACACCGTGCAGGTAACTCTACATATGCTCGCCAAAAAAATCATGGTATTAACTTCCGTGTAATCTGTAAATGGATGCGTATGTCTGGTGTAGATCATATTCATGCTGGTA	Eukaryota	Chromista	Chromobiota	Bacillariophyta	Coscinodiscophyceae	Aulacoseirales	Aulacoseiraceae	Aulacoseira	Aulacoseira_ambigua	100	100	100	100	100	100	100	100	100	ASV421
TATTACTGCAGGTACAATGGAAGAAGTTTACAAACGTGCTGAATATGCTAAATCTGTAGGTTCAGTAATTGTAATGGTTGACTTAGTACTGGGTTACACAGCAATTCAAAGTGCTGCTATCTGGTCTCGTGAAAATGATATGATTTTACACTTACACCGTGCAGGTAACTCTACATATGCTCGTCAAAAAAATCATGGTATTAACTTCCGTGTTATTTGTAAATGGATGCGTATGTCAGGTGTAGATCACATCCACGCTGGTA	Eukaryota	Chromista	Chromobiota	Bacillariophyta	Bacillariophyceae	Achnanthales	NA	NA	NA	100	100	100	100	92	65	55	36	24	ASV422
CATCACTGCAGGTAATATGGAAGAAGTTTACAAACGTGCTAACTATGCTAAAGCTGTAGGTTCAGTTATCGTTATGATTGACTTAGTTATGGGTTACACTGCAATCCAATCATCTGCTTATTGGGCACGTGAAAACGACTTGATTTTACACTTACACCGTGCAGGTAACTCTACTTATGCTCGTCAAAAAAATCATGGTATTAACTTCCGTGTAATTTGTAAATGGATGCGTATGTCTGGTGTAGACCATATCCACGCTGGTA	Eukaryota	Chromista	Chromobiota	Bacillariophyta	Bacillariophyceae	Naviculales	Brachysiraceae	Nupela	NA	100	100	100	100	97	79	66	65	29	ASV424
CATCACTGCTGCTACTATGGAAGAACTTTACAAACGTGGTGAGTACGCTAAAGCTGTAGGTTCTGTAATCGTTATGATCGATTTAGTTTTAGGTTACACAGCAATTCAAAGTGCTGCTATCTGGGCTCGTGAAAACGATTTAGTATTACACTTACACCGTGCAGGTAACTCAACTTATGCTCGTCAAAAAAATCACGGTATTAACTTCCGTGTAATTTGTAAATGGATGCGTATGTCTGGTGTTGATCACATCCACGCTGGTA	Eukaryota	Chromista	Chromobiota	Bacillariophyta	Fragilariophyceae	Fragilariales	Fragilariaceae	Fragilaria	NA	100	100	100	100	100	100	100	93	29	ASV425
CGTTACTGCGGCTACTCAAGAAGAAGTTTACAAACGTGCTGCGTTTGCTAAAGAAGTAGGTTCTGTTATTATTATGATTGACCTAGTGTTAGGTTACACAGCAATCCAAACAACTGCTATTTGGGCACGTGAAAATGATATGATTTTACATTTACATCGAGCAGGTAACTCTACATATGCTCGTCAAAAAAATCATGGTATTAACTTCCGTGTTATCTGTAAATGGATGCGTATGTCTGGTGTAGATCATATCCACGCTGGTA	Eukaryota	Chromista	Chromobiota	Bacillariophyta	Bacillariophyceae	Eunotiales	Eunotiaceae	Eunotia	Eunotia_formica	100	100	100	100	98	96	96	96	61	ASV426
CGTTACTGCAGCTACACAAGAAGAGGTTTACAAACGTGCTGTTTATGCTAAAGAAATCGGTTCTGTAATTATCATGATCGATTTAGTAATGGGTTATACATCAATCCAAACAACTGCAATTTGGGCTCGTGAAAATGATATGATTTTACATTTACACCGTGCTGGAAACTCTACATACGCTCGTCAAAAAAATCATGGTATTAACTTCCGTGTTATTTGTAAATGGATGCGTATGTCAGGTGTAGACCATATTCACGCTGGTA	Eukaryota	Chromista	Chromobiota	Bacillariophyta	Bacillariophyceae	Eunotiales	Eunotiaceae	Eunotia	NA	100	100	100	100	78	64	62	62	29	ASV427
CATCACTGCGGGTACAATGGAAGAAGTTTACAAACGTGCTGAATACGGTAAAGCTGTAGGTTCTATCGTTGTAATGATCGATTTAGTTATGGGTTACACAGCAATTCAAAGTGCTGCTCTTTGGGCTCGTGATAACGATTGTTTATTACACTTACACCGTGCAGGTAACTCAACTTATGCTCGTCAAAAAAACCACGGTATTAACTTCCGTGTTATTTGTAAATGGATGCGTATGGCTGGTGTTGATCATATCCACGCTGGTA	Eukaryota	Chromista	Chromobiota	Bacillariophyta	Bacillariophyceae	Cymbellales	Cymbellaceae	Cymbella	Cymbella_excisa	100	100	100	100	100	100	100	100	100	ASV428
CGTTACAGCTGCGACTATGGAAGAAATCTACAAACGTTGTGAGTATGCTAAAGAAGTAGGTTCTGTAATTGTGATGATCGATTTAGTAATGGGTTACACAGCAATTCAAAGTACTGCTCTTTGGGCTCGTGACAATGATATGCTTTTACATTTACACCGTGCCGGCAACTCGACGTACGCGCGTCAAAAAAATCATGGAATTAACTTCCGTGTTATTTGTAAATGGATGCGTATGTCAGGTGTAGATCACATTCACGCTGGAA	Eukaryota	Chromista	Chromobiota	Bacillariophyta	Bacillariophyceae	Bacillariales	Bacillariaceae	Nitzschia	Nitzschia_amphibia	100	100	100	100	100	100	100	100	100	ASV429
CGTTACTGCAGCGACTATGGAAGAAGTACTTAAACGCTGTGAATATGCAAAAGAAGTCGGTTCTATTATTGTTATGATCGATTTAGTTATGGGTTATACAGCGATTCAAAGTGCTGCAATCTGGGCTCGTGAAAACGATATGCTTTTACATTTACACCGTGCCGGTAACTCTACTTATGCACGTCAAAAAAATCATGGTATTAATTTCCGTGTAATCTGTAAATGGATGCGTATGTCTGGTGTTGATCATATTCACGCTGGTA	Eukaryota	Chromista	Chromobiota	Bacillariophyta	Bacillariophyceae	Bacillariales	Bacillariaceae	NA	NA	100	100	100	100	86	74	74	31	19	ASV430
CGTTACTGCAGCTACTCAAGAAGAAGTTTACAAACGTGCACATTTCGCTAAAGAACTTGGTTCTGTAATTATTATGATCGACTTAGTAATGGGCTACACAGCAATCCAAACAATTGCTATTTGGTCACGTGAAAACGATATGATTTTACATTTACACCGTGCAGGTAACTCTACATATGCTCGTCAAAAAAATCATGGTATTAACTTCCGTGTTATTTGTAAATGGATGCGTATGTCTGGTGTAGATCATATCCACGCTGGTA	Eukaryota	Chromista	Chromobiota	Bacillariophyta	Bacillariophyceae	Eunotiales	Eunotiaceae	Eunotia	Eunotia_sp.	100	100	100	100	100	100	100	100	74	ASV431
CATCACTGCTGGTACAATGGAAGAAGTTTACAAACGTGCTGAATACGGTAAAGCTGTAGGTTCTGTAATTGTAATGATCGATTTAGTTATGGGCTACACAGCAATTCAAAGTGCTGCAATCTGGTCTCGTGAAAACGATATGATTTTACACTTACACCGTGCAGGTAACTCTACTTATGCTCGTCAAAAAAATCATGGTATTAACTTCCGTGTAATCTGTAAATGGATGCGTATGTCTGGTGTAGACCATATCCACGCTGGTA	Eukaryota	Chromista	Chromobiota	Bacillariophyta	Bacillariophyceae	Cymbellales	Cymbellaceae	NA	NA	100	100	100	100	100	89	84	54	10	ASV432
CATTACAGCAGCAACTATGGAAGATGTATACGAACGTGCTGAGTATGCTAAAGAAGTAGGTTCTGTAATCGTTATGATCGATTTAGTTATGGGTTATACTGCTATCCAATCTATTGCTCTTTGGGCTCGTAAAAACGATATGCTTTTACATTTACACCGTGCTGGTAACTCTACTTACGCGCGTCAAAAAAATCATGGTATTAACTTCCGTGTAATTTGTAAATGGATGCGTATGTCTGGCGTAGATCATATCCACGCTGGTA	Eukaryota	Chromista	Chromobiota	Bacillariophyta	Bacillariophyceae	Bacillariales	Bacillariaceae	Nitzschia	Nitzschia_linearis	100	100	100	100	100	100	100	100	100	ASV433
CGTTACTGCTGCTACTCAAGAAGAAGTTTACAAACGTGCTCATTTCGCTAAAGAACTTGGTTCTGTAATTATCATGATCGACTTAGTAATGGGTTACACAGCAATCCAAACAACTGCTATTTGGGCACGTGAAAATGACATGATTTTACACTTACACCGTGCAGGTAACTCAACATATGCGCGTCAAAAAAATCATGGTATTAACTTCCGTGTTATTTGTAAATGGATGCGTATGTCTGGTGTAGACCATATCCACGCTGGTA	Eukaryota	Chromista	Chromobiota	Bacillariophyta	Bacillariophyceae	Eunotiales	Eunotiaceae	Eunotia	Eunotia_glacialis	100	100	100	100	100	97	97	97	71	ASV434
CGTTACAGCTGCTACTATGGAAGAAATCTACAAACGTTGTGAGTATGCTAAAGAAGTAGGTTCTGTCATTGTGATGATCGATTTAGTAATGGGTTACACAGCAATTCAAAGTACTGCTATTTGGGCTCGTGAAAACGATATGCTTTTACATTTACACCGTGCAGGTAACTCTACATATGCCCGTCAAAAAAATCATGGAATTAACTTCCGTGTTATTTGTAAATGGATGCGTATGTCAGGTGTAGATCACATTCACGCTGGGA	Eukaryota	Chromista	Chromobiota	Bacillariophyta	Bacillariophyceae	Bacillariales	Bacillariaceae	Nitzschia	Nitzschia_amphibia	100	100	100	100	100	100	100	93	88	ASV435
CATTACTGCAGCTACAATGGAAGAAGTTTACAAACGTGCTCAATATGCTAAAGCAGTTGGTTCTGTAATCGTGATGATTGACTTAGTTATGGGTTACACAGCTATTCAATCAATTGCATACTGGGCTCGTGAAAACGATATGCTTTTACACTTACACCGTGCAGGTAACTCTACATATGCGCGTCAAAAAAATCATGGTATTAACTTCCGTGTAATCTGTAAATGGATGCGTATGTCAGGTGTAGATCATATCCACGCTGGTA	Eukaryota	Chromista	Chromobiota	Bacillariophyta	Bacillariophyceae	Surirellales	Surirellaceae	Iconella	Iconella_curvula	100	100	100	100	100	100	100	98	96	ASV436
CATCACAGCTTCTACTATGGAAGAAGTATACAAACGTGGTGAGTATGCTAAAGCAATCGGTTCTGTAATTGTTATGATCGATTTAGTTATGGGTTACACTGCAATTCAATCAATTGCATACTGGGCTCGTGAAAACGATATGATTTTACACTTACACCGTGCGGGTAACTCTACTTACGCTCGTCAAAAAAATCATGGTATTAACTTCCGTGTTATCTGTAAATGGATGCGTATGTCAGGTGTAGATCATATCCACGCTGGTA	Eukaryota	Chromista	Chromobiota	Bacillariophyta	Mediophyceae	Thalassiosirales	Skeletonemataceae	Discostella	Discostella_sp.	100	100	100	100	100	100	100	100	99	ASV437
CATCACTGCTGGTACAATGGAAGAAGTTTACAAACGTGCTGAATACGGTAAAGCTGTAGGTTCTGTAGTTGTAATGATCGATTTAGTTATGGGTTACACAGCAATTCAAAGTGCTGCTATTTGGGCTCGTGATAACGACATGCTTTTACACTTACACCGTGCAGGTAACTCTACTTACGCTCGTCAAAAGAACCATGGTATTAACTTCCGTGTAATCTGTAAATGGATGCGTATGTCTGGTGTAGACCATATCCACGCTGGTA	Eukaryota	Chromista	Chromobiota	Bacillariophyta	Bacillariophyceae	Cymbellales	Cymbellaceae	Cymbella	Cymbella_tumida	100	100	100	100	100	100	100	100	100	ASV438
CATCACTGCTGGTACAATGGAAGAAGTATACAAACGTGCTGAGTATGCTAAAGCGGTTGGTTCAGTAATTGTTATGATCGATTTAGTAATGGGTTACACAGCAATTCAAAGTGCTGCTATCTGGGCTCGTGAAAACGATTGTGTATTACATTTACATCGTGCAGGTAACTCTACATACGCTCGTCAAAAAAATCATGGTATCAACTTCCGTGTTATCTGTAAATGGATGCGTATGTCTGGTGTAGATCATATCCACGCTGGTA	Eukaryota	Chromista	Chromobiota	Bacillariophyta	Bacillariophyceae	Achnanthales	Achnanthidiaceae	NA	NA	100	100	100	100	97	95	94	48	48	ASV439
CGTTACAGCAGCTACTCAAGAAGAAATTTACAAACGTGCACAGTTTGCTAAAGAACTTGGTTCTGTAATTATTATGATCGACTTAGTAATGGGTTACACATCAATTCAAACAACTGCTATTTGGGCACGTGAAAATGATATGATTTTACACTTACACCGTGCAGGTAACTCTACATATGCTCGTCAAAAAAATCATGGTATTAACTTCCGTGTTATTTGTAAATGGATGCGTATGTCTGGTGTAGACCATATCCACGCTGGTA	Eukaryota	Chromista	Chromobiota	Bacillariophyta	Bacillariophyceae	Eunotiales	Eunotiaceae	Eunotia	Eunotia_glacialis	100	100	100	100	100	98	97	97	72	ASV440
CATCACTGCAGGTACTATGGAAGAAGTTTACAAACGTGCTAACTATGCTAAAGCTGTAGGTTCAGTTATCGTTATGATTGACTTAGTTATGGGTTACACTGCAATCCAATCATCTGCTATTTGGGCACGTGAAAACGACTGTATTTTACACTTACACCGTGCAGGTAACTCTACTTATGCTCGTCAAAAAAATCATGGTATTAACTTCCGTGTAATTTGTAAATGGATGCGTATGTCTGGTGTAGACCATATCCACGCTGGTA	Eukaryota	Chromista	Chromobiota	Bacillariophyta	Bacillariophyceae	Naviculales	Brachysiraceae	Nupela	NA	100	100	100	100	93	73	64	64	27	ASV441
CATCACTGCAGGTACAATGGAAGAAGTTTACAAACGTGCTGAGTATTCAAAAAATGTTGGTTCGATTATTTGTATGATCGATTTAGTTATGGGTTATACAGCTATTCAAAGTGCTGCTATCTGGGCTCGTGATAACGACATGATTTTACACTTACACCGTGCAGGTAACTCTACATATGCTCGTCAAAAAAATCACGGTATTAACTTCCGTGTAATTTGTAAATGGATGCGTATGTGTGGTGTAGATCATATCCACGCTGGTA	Eukaryota	Chromista	Chromobiota	Bacillariophyta	Bacillariophyceae	Naviculales	Amphipleuraceae	Frustulia	NA	100	100	100	100	100	83	75	75	52	ASV442
TGTTACAGCTGCTACTATGGAAGAAATCTACAAACGTTGTGAATATGCAAAAGAAGTAGGTTCAGTAATTGTGATGATCGATTTAGTTATGGGTTACACAGCAATTCAAAGTGCTGCAATTTGGGCTCGTGATAACGATATGATTTTACACTTACACCGTGCAGGTAACTCTACATACGCGCGTCAAAAAAATCATGGTATTAATTTCCGTGTTATTTGTAAATGGATGCGTATGTCTGGTGTAGATCACATTCACGCTGGGA	Eukaryota	Chromista	Chromobiota	Bacillariophyta	Bacillariophyceae	Bacillariales	Bacillariaceae	Nitzschia	Nitzschia_inconspicua	100	100	100	100	100	100	100	100	100	ASV443
CATTACTGCTGCTACTATGGAAGAAGTGTACAAACGTGCAGAATACGCTAAAACTATTGGTTCTGTAATCGTTATGATCGACTTAGTAATGGGTTACACAGCAATTCAAAGTATTGCTCTTTGGTCTCGTGAAAACGACATGATTTTACACTTACACCGTGCTGGTAACTCTACTTACGCTCGTCAAAAGAATCATGGTATTAACTTCCGTGTTATCTGTAAATGGATGCGTATGTCAGGTGTAGATCATATCCACGCTGGTA	Eukaryota	Chromista	Chromobiota	Bacillariophyta	Bacillariophyceae	Naviculales	Naviculaceae	Navicula	Navicula_cryptocephala	100	100	100	100	100	100	100	100	100	ASV444
CGTTACTGCAGCTACTCAAGAAGAAGTTTACAAACGTGCTGCTTTTGCTAAAGAACTTGGTTCTGTTATTATTATGATCGACTTAGTAATGGGTTACACATCAATCCAAACAACTGCTATTTGGGCACGTGAAAACGATATGATTTTACACTTACACCGTGCAGGTAACTCTACATATGCTCGTCAAAAAAATCATGGTATTAACTTCCGTGTTATTTGTAAATGGATGCGTATGTCTGGTGTAGACCATATCCACGCTGGTA	Eukaryota	Chromista	Chromobiota	Bacillariophyta	Bacillariophyceae	Eunotiales	Eunotiaceae	Eunotia	Eunotia_glacialis	100	100	100	100	100	100	100	100	79	ASV445
CATCACTGCGGGTACAATGGAAGAAGTTTACAAGCGTGCTGAATACGGTAAAGCTGTAGGTTCTATCGTTGTAATGATCGATTTAGTTATGGGTTACACAGCAATTCAAAGTGCTGCTATTTGGGCTCGTGATAACGATTGTTTATTACACTTACACCGTGCAGGTAACTCAACTTATGCTCGTCAAAAAAATCACGGTATTAACTTCCGTGTTATTTGTAAATGGATGCGTATGGCTGGTGTTGATCATATCCACGCTGGTA	Eukaryota	Chromista	Chromobiota	Bacillariophyta	Bacillariophyceae	Cymbellales	Cymbellaceae	Cymbella	Cymbella_excisa	100	100	100	100	100	100	99	99	99	ASV446
CATCACTGCAGGTACGATGGAAGAAGTTTATAAACGTGCAGCTTACGCAAAAGCTGTAGGTTCAGTTATTATGATGATCGACTTAGTTATGGGTTACACAGCAATCCAAAGTTCTGCGATCTGGGCACGTGAAAATGACATGATTTTACACTTACACCGTGCAGGTAACTCTACTTACGCTCGTCAAAAAAATCATGGTATTAACTTCCGTGTAATTTGTAAATGGATGCGTATGTGTGGTGTAGATCATATCCACGCTGGTA	Eukaryota	Chromista	Chromobiota	Bacillariophyta	Bacillariophyceae	Naviculales	Brachysiraceae	Nupela	NA	100	100	100	100	95	82	74	72	46	ASV447
CATCACTGCAGCTACAATGGAAGAAGTTTACAAACGTGCTGAATATGCTAAATCAGTAGGTTCTATAGTTGTTATGATTGACTTAGTAATGGGTTACACAGCGATTCAATCAATTGCTTACTGGTCTCGTGAAAACGATATGCTTTTACACTTACACCGTGCAGGTAACTCTACATATGCACGTCAAAAAAACCATGGTATTAACTTCCGTGTAATTTGTAAATGGATGCGTATGTCAGGTGTAGATCATATCCACGCTGGTA	Eukaryota	Chromista	Chromobiota	Bacillariophyta	Bacillariophyceae	Surirellales	Surirellaceae	Iconella	NA	100	100	100	100	100	87	86	67	4	ASV448
CATTACTGCAGCTACAATGGAAGAAGTGTACAAACGTGCTGAGTACGCTAAAGCAGTAGGTTCTATCGTTGTAATGATCGATTTAGTTATGGGTTACACAGCAATTCAAAGTTCAGCTATCTGGGCTCGTGAGAACGATATGCTTTTACATTTACACCGTGCAGGTAACTCAACTTACGCACGTCAAAAAAATCATGGTATTAACTTCCGTGTTATTTGTAAATGGATGCGTATGTCTGGTGTAGATCATATCCACGCTGGTA	Eukaryota	Chromista	Chromobiota	Bacillariophyta	Bacillariophyceae	Cymbellales	Gomphonemataceae	Gomphonema	Gomphonema_pumilum_var._pumilum	100	100	100	100	100	100	100	99	98	ASV449
CGTAACTGCTGGAACTATGGACGAGGTTTATACTCGTGCAGAATATGCTAAACAAACAGGTACAGTAATTATCATGGTTGATTTAGTACTTGGTTATACAGCAATCCAAAGTGCAGCAATCTGGGCTCGTGAAAACGATTTAATTATACATTTACATCGTGCGGGTAACTCTACATATGCTCGTCAAAAAAATCATGGTATTAACTTCCGTGTTATTTGTAAATGGATGCGTATGGCTGGTGTAGACCACATTCATGCTGGTA	Eukaryota	Chromista	Chromobiota	Bacillariophyta	Mediophyceae	Biddulphiales	Biddulphiaceae	Terpsinoe	Terpsinoe_musica	100	100	100	100	100	100	100	100	100	ASV451
CATCACTGCTGCTACAATGGAAGAAGTATACAAACGTGCTGAGTATGCTAAAGCAGTTGGATCTGTAATTGTTATGATTGACTTAGTAATGGGTTACACAGCAATTCAAAGTTCTGCTATTTGGGCTCGTGAAAACGATATGCTTTTACATTTACACCGTGCAGGTAACTCAACTTATGCTCGTCAAAAAAATCATGGTATCAACTTCCGTGTTATTTGTAAATGGATGCGTATGTCTGGTGTAGATCATATCCACGCTGGTA	Eukaryota	Chromista	Chromobiota	Bacillariophyta	Bacillariophyceae	Cymbellales	Gomphonemataceae	Gomphonema	Gomphonema_parvulum	100	100	100	100	100	100	100	100	66	ASV452
CATCACTGCTGGTACAATGGAAGAAGTTTACAAACGTGCTGAGTACGGTAAAGCTGTTGGTTCTGTAATCGTAATGATCGATTTAGTTATGGGTTACACAGCAATTCAAAGTGCTGCTATCTGGGCTCGTGATAATGACTGTTTATTACACTTACACCGTGCAGGTAACTCAACTTACGCTCGTCAAAAGAATCATGGTATTAACTTCCGTGTTATCTGTAAATGGATGCGTATGGCTGGTGTAGATCATATCCACGCTGGTA	Eukaryota	Chromista	Chromobiota	Bacillariophyta	Bacillariophyceae	Cymbellales	Cymbellaceae	Cymbella	Cymbella_tropica	100	100	100	100	100	100	100	100	100	ASV453
CGTTACTGCAGCTACTCAAGAAGAAGTTTACAAACGTGCAGAATATGCTAAACATATTGGCTCTGTAATTATTATGATTGACTTAGTAATGGGTTACACAGCAATTCAAACAACTGCTATTTGGGCACGCGAAAACGATATGATTTTACACTTACACCGTGCAGGTAACTCTACATATGCTCGTCAAAAAAATCACGGTATTAACTTCCGTGTTATTTGTAAATGGATGCGTATGTCAGGTGTAGACCATATCCATGCTGGTA	Eukaryota	Chromista	Chromobiota	Bacillariophyta	Bacillariophyceae	Eunotiales	Eunotiaceae	Eunotia	NA	100	100	100	100	90	79	79	79	50	ASV454
CATTACTGCAGGTACAATGGAAGAAGTTTACAAACGTGCTGAGTATGCGAAAGCTGTTGGTTCGGTAATTGTAATGATTGACTTAGTAATGGGTTACACAGCAATTCAAAGTGCTGCAATCTGGTCTCGTGAAAATGATATGCTTTTACACTTACACCGTGCAGGTAACTCTACATATGCTCGTCAAAAGAACCACGGTATTAACTTCCGTGTTATCTGTAAATGGATGCGTATGTCTGGTGTAGACCATATCCACGCTGGTA	Eukaryota	Chromista	Chromobiota	Bacillariophyta	Bacillariophyceae	Naviculales	Stauroneidaceae	Craticula	Craticula_subminuscula	100	100	100	100	100	94	94	94	60	ASV455
CATCACAGCTGCTACAATGGAAGAAGTTTACAAACGTGGTGAGTACGCTAAAGCTGTAGGTTCTGTAATTGTTATGATCGATTTAGTTATGGGTTATACAGCTATTCAAAGTGCTGCTATCTGGGCTCGTGAAAATGATTGTATCTTACACTTACACCGTGCAGGTAACTCAACTTACGCTCGTCAAAAAAACCATGGTATCAACTTCCGTGTAATCTGTAAATGGATGCGTATGTCTGGTGTAGATCATATCCACGCTGGTA	Eukaryota	Chromista	Chromobiota	Bacillariophyta	Fragilariophyceae	Fragilariales	Fragilariaceae	NA	NA	100	100	100	100	79	70	70	41	41	ASV456
CATCACTGCTGGTACAATGGAAGAAGTGTACAAACGTGCTGAGTACGCTAAAGCTGTTGGTTCAGTAATTGTTATGATCGATTTAGTAATGGGTTATACAGCAATTCAAAGTGCAGCTATCTGGTCTCGTGACAATGACATGTTGTTACATTTACACCGTGCGGGTAACTCTACATATGCTCGTCAAAAAAATCATGGTATCAATTTCCGTGTTATCTGTAAATGGATGCGTATGTCTGGTGTAGATCATATCCACGCTGGTA	Eukaryota	Chromista	Chromobiota	Bacillariophyta	Bacillariophyceae	Achnanthales	Achnanthidiaceae	Achnanthidium	NA	100	100	100	100	100	98	98	85	57	ASV457
CATCACTGCGGGAACAATGGAAGAAGTGTACAAACGTGCTGAGTACGCTAAAGCAGTTGGTTCTGTAATCGTAATGATCGATTTAGTTATGGGTTACACAGCAATTCAAAGTTCAGCTATCTGGGCTCGCGATAACGATATGCTTTTACATTTACACCGTGCAGGTAACTCAACTTACGCTCGTCAAAAAAATCATGGTATTAACTTCCGTGTTATTTGTAAATGGATGCGTATGTCTGGTGTAGATCATATCCACGCTGGTA	Eukaryota	Chromista	Chromobiota	Bacillariophyta	Bacillariophyceae	Cymbellales	Gomphonemataceae	Gomphonema	Gomphonema_pumilum_var._pumilum	100	100	100	100	100	100	100	100	96	ASV458
CATTACTGCTGGTACAATGGAAGAAGTATACAAACGTGCTGAGTATGCTAAAGCAGTTGGTTCTGTAATTGTTATGATTGACTTAGTAATGGGTTACACAGCAATTCAAAGTTCTGCTATTTGGGCTCGTGAAAACGATATGCTTTTACACTTACACCGTGCAGGTAACTCAACTTACGCTCGTCAAAAAAATCATGGTATTAACTTCCGTGTTATTTGTAAATGGATGCGTATGTCTGGTGTAGACCATATTCACGCTGGTA	Eukaryota	Chromista	Chromobiota	Bacillariophyta	Bacillariophyceae	Cymbellales	Gomphonemataceae	Gomphonema	Gomphonema_parvulum	100	100	100	100	100	100	100	100	91	ASV459
CATCACTGCTGGTACAATGGAAGAAGTATACAAACGTGCTGAGTACGCTAAAGCAGTTGGCTCTGTAGTTGTAATGATCGATTTAGTAATGGGTTACACAGCAATTCAAAGTTCTGCTATCTGGGCTCGTGATAACGATATGCTTTTACACTTACACCGTGCGGGTAACTCAACTTACGCTCGTCAAAAAAACCATGGTATTAACTTCCGTGTTATTTGTAAATGGATGCGTATGTCTGGTGTAGATCATATCCACGCTGGTA	Eukaryota	Chromista	Chromobiota	Bacillariophyta	Bacillariophyceae	Cymbellales	Gomphonemataceae	Gomphonema	Gomphonema_minutum	100	100	100	100	100	100	100	100	93	ASV460
CATCACTGCTGGTACAATGGAAGAAGTATACAAACGTGCTGAATATGCTAAAGCAGTTGGCTCTATAGTTATTATGATTGATTTAGTTATGGGTTACACAGCAATTCAAAGTTCTGCTGTTTGGGCTCGTGAAAACGATATGCTTTTACATTTACACCGTGCAGGTAACTCAACTTACGCTCGTCAAAAAAATCATGGTATTAACTTCCGTGTTATTTGTAAATGGATGCGTATGTCTGGTGTAGATCATATTCACGCTGGTA	Eukaryota	Chromista	Chromobiota	Bacillariophyta	Bacillariophyceae	Cymbellales	Gomphonemataceae	Gomphonema	NA	100	100	100	100	99	99	99	98	57	ASV462
CATCACTGCTGGTACAATGGAAGAAGTTTACAAACGTGCTGAGTACGGTAAAGCTGTAGGTTCTGTAGTTGTAATGATCGATTTAGTTATGGGTTACACAGCAATTCAAAGTGCTGCTATTTGGGCTCGTGACAACGATATGCTTTTACATTTACACCGTGCAGGTAACTCTACTTACGCTCGTCAAAAAAATCATGGTATTAACTTCCGTGTAATTTGTAAATGGATGCGTATGGCTGGTGTAGATCATATCCACGCTGGTA	Eukaryota	Chromista	Chromobiota	Bacillariophyta	Bacillariophyceae	Cymbellales	Cymbellaceae	Cymbella	Cymbella_proxima	100	100	100	100	100	100	100	100	78	ASV463
CATCACTGCTGGTACAATGGAAGAAGTTTACAAACGTGCTGAATATGCTAAAGCTGTAGGTTCAATCATTGTAATGATCGATTTAGTTATGGGTTACACAGCAATTCAAAGTTCTGCTATTTGGGCTCGTGATAATGATATGCTTTTACATTTACACCGTGCGGGTAACTCAACTTACGCTCGTCAAAAAAATCATGGTATTAACTTCCGTGTTATTTGTAAATGGATGCGTATGTCTGGTGTAGATCATATCCACGCTGGTA	Eukaryota	Chromista	Chromobiota	Bacillariophyta	Bacillariophyceae	Cymbellales	Gomphonemataceae	Gomphonema	Gomphonema_micropus	100	100	100	100	100	97	96	95	83	ASV464
CATCACTGCTGGTACAATGGAAGGCGTTTACGAACGTGCTGAATATGCTAAATCAGTAGGTTCTATAATCGTTATGATCGATTTAGTTATGGGTTACACAGCAATCCAATCTTCAGCGATCTGGGCTCGTAACAACGATATGCTTTTACACTTACACCGTGCAGGTAACTCAACTTACGCTCGTCAAAAAAATCATGGTATTAACTTCCGTGTTATTTGTAAATGGATGCGTATGTCTGGTGTAGATCACATCCACGCTGGTA	Eukaryota	Chromista	Chromobiota	Bacillariophyta	Bacillariophyceae	Naviculales	Pinnulariaceae	Pinnularia	Pinnularia_subcapitata	100	100	100	100	100	100	100	100	83	ASV465
TATTACTGCTGCTACAATGGATGAAGTTATTAAACGTGCAGAATATGCTAAAGAAGTAGGTTCTGTAATTGTAATGATCGATTTAGTTATGGGTTACACAGCAATTCAAACAGCTGCTATTTGGGCTCGTGAAAACGATATGCTTTTACATTTACACCGTGCAGGTAACTCTACATATGCTCGCCAAAAAAATCATGGTATTAACTTCCGTGTAATCTGTAAATGGATGCGTATGTCTGGTGTAGATCATATTCATGCTGGTA	Eukaryota	Chromista	Chromobiota	Bacillariophyta	Coscinodiscophyceae	Aulacoseirales	Aulacoseiraceae	Aulacoseira	Aulacoseira_ambigua	100	100	100	100	100	100	100	100	100	ASV466
CGTAACAGCTGCAACTTGGGAAGAAGTACTTAAGCGTTGTGAATATGCTAAAGAAGTAGGTTCTATCATCGTTATGATCGATTTAGTTATGGGTTACACAGCAATTCAAAGTGCTGCAATTTGGGCTCGTGACAATGATATGCTTTTACATTTACACCGTGCAGGTAACTCAACATACGCGCGTCAAAAAAATCATGGTATTAATTTCCGTGTAATTTGTAAATGGATGCGTATGTCTGGTGTTGATCATATTCACGCTGGTA	Eukaryota	Chromista	Chromobiota	Bacillariophyta	Bacillariophyceae	Bacillariales	Bacillariaceae	Nitzschia	Nitzschia_costei	100	100	100	100	100	100	100	100	100	ASV467
CGTTACAGGTGCTACAATGGAAGACGTTTACGAACGTTCTGAGTATGCTAAAGAAGTAGGTTCTGTAATTATCATGATCGATTTAGTAATGGGTTATACAGCAATTCAAAGTATTGCTTTATGGGCTCGTAAAAACGATATGATTTTACACTTACACCGTGCAGGTAACTCAACTTATGCACGTCAAAAAAATCATGGTATTAACTTCCGTGTAATTTGTAAGTGGATGCGTATGTCTGGTGTAGATCATATCCACGCTGGTA	Eukaryota	Chromista	Chromobiota	Bacillariophyta	Bacillariophyceae	Bacillariales	Bacillariaceae	Nitzschia	Nitzschia_capitellata	100	100	100	100	100	100	100	100	98	ASV468
CGTTACTGCAGCTACTATGGAAGAAGTGTACAAACGTTCAGAATACGCTAAAAATGTTGGTTCTGTAATCATTATGATCGACTTAGTAATGGGTTATACAGCAATTCAAAGTATTGCTCTTTGGGCTCGTGAAAATGACATGATATTACACTTACACCGTGCTGGTAACTCTACTTACGCTCGTCAAAAGAATCACGGTATTAACTTCCGTGTTATCTGTAAATGGATGCGTATGTCTGGTGTAGATCATATCCACGCTGGTA	Eukaryota	Chromista	Chromobiota	Bacillariophyta	Bacillariophyceae	Naviculales	Naviculaceae	Navicula	Navicula_cryptotenella	100	100	100	100	99	99	99	99	96	ASV469
CATTACAGGTGCTACAATGGAAGACGTTTACGAACGTGCTGAGTATGCAAAAGAAGTAGGTTCTGTAATTGTTATGATCGATTTAGTAATGGGTTACACAGCAATTCAAAGTATTGCTTTATGGGCTCGTAAAAACGATATGCTTTTACACTTACACCGTGCAGGTAACTCAACTTACGCTCGTCAAAAAAACCACGGTATTAACTTCCGTGTAATCTGTAAATGGATGCGTATGTCTGGTGTAGATCATATCCACGCAGGTA	Eukaryota	Chromista	Chromobiota	Bacillariophyta	Bacillariophyceae	Bacillariales	Bacillariaceae	Nitzschia	NA	100	100	100	100	100	99	99	99	43	ASV470
CGTTACTGCAGCTACTCAAGAAGAAGTTTACAAACGTGCGGCGTTTGCTAAAGAACTTGGTTCTGTAATTATTATGATCGACTTAGTAATGGGCTATACAGCAATCCAAACAATTGCTCTTTGGGCACGTGAACACGACATGATTTTACATTTACACCGTGCAGGTAACTCTACATACGCTCGTCAAAAAAATCATGGTATTAACTTCCGTGTTATTTGTAAATGGATGCGTATGTCTGGTGTAGATCATATCCACGCTGGTA	Eukaryota	Chromista	Chromobiota	Bacillariophyta	Bacillariophyceae	Eunotiales	Eunotiaceae	Eunotia	Eunotia_sp.	100	100	100	100	100	100	100	100	78	ASV471
CATCACTGCAGCTACAATGGAAGAAGTTTACAAACGTGCTATTTATGCTAAATCAGTAGGTTCTGTAATCGTTATGATCGACTTAGTTATGGGTTATACAGCGATTCAATCAATTGCTTACTGGGCTCGTGAAAACGATATGCTTTTACACTTACACCGTGCAGGTAACTCTACATATGCACGTCAAAAAAATCACGGTATCAACTTCCGTGTAATCTGTAAGTGGATGCGTATGTCAGGTGTAGATCATATCCACGCTGGTA	Eukaryota	Chromista	Chromobiota	Bacillariophyta	Bacillariophyceae	Surirellales	Surirellaceae	Iconella	Iconella_sp.	100	100	100	100	100	100	100	100	99	ASV472
CGTTACTGCTGCAACATTAGAAGAAACTTACAAACGTGCTCAATACGCTAAAGAAGTAGGTTCTATCATCGTTATGGTTGATTTAGTTATGGGATACACAGCTTTACAATCAATGGCGCTTTGGTCTCGTGAAAACGATATGTTATTACATTTACACCGTGCGGGTAACTCTACTTATGCTCGTCAAAAAAATCATGGTATTAACTTCCGTGTTATTTGTAAATGGATGCGTATGACTGGTGTAGATCATATTCATGCAGGTA	Eukaryota	Chromista	Chromobiota	Bacillariophyta	Bacillariophyceae	Bacillariales	Bacillariaceae	Nitzschia	Nitzschia_sigmoidea	100	100	100	100	100	100	100	100	91	ASV473
CATCACTGCAGGCACAATGGAAGAAGTTTACAAAAGAGCTGAGTATGCAAAAGCTGTTGGCTCAGTAATTGTTATGATCGATTTAGTAATGGGTTATACGGCGATTCAAAGTGCAGCAATTTGGTCTCGTGATAACGATATGCTATTACATTTACATAGAGCAGGTAACTCTACTTACGCCCGCCAAAAAAATCATGGTATTAATTTCCGTGTTATTTGCAAATGGATGCGTATGTCAGGAGTTGATCATATCCATGCTGGAA	Eukaryota	Chromista	Chromobiota	Bacillariophyta	Bacillariophyceae	Achnanthales	Cocconeidaceae	Cocconeis	Cocconeis_placentula	100	100	100	100	100	100	100	100	100	ASV475
CATCACTGCAGGTACAATGGAAGAAGTTTACAAACGTGCTATTTATGCTAAAGCAGTAGGTTCTATCATTGTTATGATCGACTTAGTAATGGGTTATACAGCGATTCAATCAATTGCTTACTGGGCTCGTGAAAACGATATGCTTTTACACTTACACCGTGCAGGTAACTCTACATATGCACGTCAAAAAAATCACGGTATCAACTTCCGTGTAATCTGTAAGTGGATGCGTATGTCAGGTGTAGACCATATCCACGCTGGTA	Eukaryota	Chromista	Chromobiota	Bacillariophyta	Bacillariophyceae	Surirellales	Surirellaceae	Iconella	Iconella_sp.	100	100	100	100	100	100	100	100	75	ASV477
CATCACTGCTGCTACAATGGAAGAAGTATACAAACGTGCTGAATATGCTAAAGCTGTTGGCTCTGTAATTGTTATGATCGACTTAGTAATGGGTTACACAGCAATTCAAAGTTCTGCTATATGGGCTCGTGAAAACGATATGCTTTTACACTTACACCGTGCAGGTAACTCAACTTACGCTCGTCAAAAAAATCATGGTATTAACTTCCGTGTTATTTGTAAATGGATGCGTATGTCTGGTGTAGACCATATCCACGCTGGTA	Eukaryota	Chromista	Chromobiota	Bacillariophyta	Bacillariophyceae	Cymbellales	Gomphonemataceae	Gomphonema	Gomphonema_hebridense	100	100	100	100	100	100	100	100	100	ASV478
CATCACGGCTGGTACAATGGAAGAGTTATACAAACGTGCTGAGTATGCTAAAGCTGTAGGTTCAGTTATTGTTATGGTCGATTTAGTACTAGGCTATACAGCAATTCAAAGTGCTGCTCTTTGGTCTCGTGAAAATGATTGTGTTTTACATTTACACCGTGCAGGTAACTCTACTTATGCTCGTCAAAAAAATCATGGTATTAACTTCCGTGTTATTTGTAAATGGATGCGTATGGCTGGTGTAGATCATATCCACGCTGGTA	Eukaryota	Chromista	Chromobiota	Bacillariophyta	Bacillariophyceae	Achnanthales	Achnanthidiaceae	Achnanthidium	Achnanthidium_subatomus	100	100	100	100	100	100	100	100	100	ASV479
CATCACTGCAGGTACAATGGAAGAAGTATACAAACGTGCTAATTATGCTAAATCTGTAGGTTCAGTAATTGTAATGATCGACTTAGTAATGGGTTACACAGCAATTCAAAGTGCTGCTATCTGGTCTCGTGAAAATGATATGATTTTACACTTACACCGTGCAGGTAACTCTACATATGCTCGTCAAAAGAATCATGGTATTAACTTCCGTGTTATCTGTAAATGGATGCGTATGTCAGGTGTAGACCATATCCACGCTGGTA	Eukaryota	Chromista	Chromobiota	Bacillariophyta	Bacillariophyceae	Achnanthales	Achnanthidiaceae	Gogorevia	Gogorevia_uniseriata	100	100	100	100	100	90	76	74	63	ASV480
CGTTACTGCAGGCACAATGGAAGAAGTTTACAAACGTTCTCAATATGCTAAAGCAGTAGGTTCTGTAATCATCATGATTGACTTAGTTATGGGTTATACAGCTATTCAATCAATTGCTTACTGGGCTCGTGAAAACGATATGCTTTTACACTTACACCGTGCAGGTAACTCTACATATGCACGTCAAAAAAATCATGGTATTAACTTCCGTGTAATTTGTAAGTGGATGCGTATGTCAGGTGTAGATCACATCCACGCTGGTA	Eukaryota	Chromista	Chromobiota	Bacillariophyta	Bacillariophyceae	Surirellales	Surirellaceae	Iconella	NA	100	100	100	100	100	100	100	68	16	ASV481
CATTACTGCTGGTACAATGGAAGAAGTGTACAAACGTGCTGAGTACGCTAAAGCTGTTGGTTCAGTAATTGTTATGATCGATTTAGTAATGGGTTATACAGCAATTCAAAGTGCGGCTATCTGGTCTCGTGAAAATGACATGGTATTACATTTACACCGTGCAGGTAACTCTACATATGCTCGTCAAAAAAATCATGGTATTAATTTCCGTGTTATTTGTAAATGGATGCGTATGTCTGGTGTAGATCATATCCACGCTGGTA	Eukaryota	Chromista	Chromobiota	Bacillariophyta	Bacillariophyceae	Achnanthales	Achnanthidiaceae	Achnanthidium	Achnanthidium_minutissimum	100	100	100	100	100	100	100	99	71	ASV482
CATCACTGCTGGTACAATGGAAGAAGTTTACAAACGTGCTGAGTACGCTAAAGCTGTTGGTTCTATCATTGTAATGATCGATTTAGTTATGGGTTACACAGCAATTCAAAGTTCTGCTATTTGGGCTCGTGATAACGATATGCTTTTACATTTACACCGTGCGGGTAACTCAACTTACGCTCGTCAAAAAAATCATGGTATTAACTTCCGTGTTATTTGTAAATGGATGCGTATGTCTGGTGTAGATCATATCCACGCTGGTA	Eukaryota	Chromista	Chromobiota	Bacillariophyta	Bacillariophyceae	Cymbellales	Gomphonemataceae	Gomphonema	Gomphonema_utae	100	100	100	100	100	100	100	95	94	ASV483
CATCACTGCTGGTAATATGGCAGAAGTTTACACACGTGGAGAATATGCAAAAGCAGTTGGTTCGATAATTTGTATGGTCGATTTAGTTCTGGGTTACACTGCAATTCAAAGTGCAGCTATTTGGGCTCGTGAAAATGATATGATCTTACACTTACACCGTGCTGGTAACTCAACATATGCTCGTCAAAAAAATCATGGTATTAACTTCCGTGTTATTTGTAAATGGATGCGTATGTCAGGTGTAGATCACATTCACGCTGGTA	Eukaryota	Chromista	Chromobiota	Bacillariophyta	Bacillariophyceae	Naviculales	NA	NA	NA	100	100	100	100	82	69	21	21	13	ASV485
CATCACTGCTGGTACAATGGAAGAAGTTTATGCACGTGCAGAATACGGTAAAGCAGTTGGTTCTGTAATCGTTATGATCGATTTAGTTATGGGTTACACAGCAATCCAATCAGCAGCTATTTGGGCTCGTAACAACGACATGCTTTTACACTTACACCGTGCAGGTAACTCTACTTACGCTCGTCAAAAGAACCATGGTATTAACTTCCGTGTTATCTGTAAATGGATGCGTATGGCTGGTGTAGATCATATCCACGCTGGTA	Eukaryota	Chromista	Chromobiota	Bacillariophyta	Bacillariophyceae	Naviculales	Sellaphoraceae	NA	NA	100	100	100	100	100	95	77	52	39	ASV486
CGTTACAGCAGCTACTCAAGAAGAAATTTATAAACGTGCAGAGTTTGCTAAAGAACTTGGTTCTGTAATTATTATGATCGACTTAGTAATGGGTTACACAGCAATTCAAACAACTGCTATTTGGGCACGTGAAAATGATATGATTTTACACTTACACCGTGCAGGTAACTCTACATATGCTCGTCAAAAAAATCATGGTATTAACTTCCGTGTTATTTGCAAATGGATGCGTATGTCTGGTGTAGACCATATTCACGCTGGTA	Eukaryota	Chromista	Chromobiota	Bacillariophyta	Bacillariophyceae	Eunotiales	Eunotiaceae	Eunotia	NA	100	100	100	100	98	95	95	95	53	ASV488
CGTTACAGCTGCAACTTTAGAAGAAACTTACAAACGTGCAGAATATGCTAAAGAAGTAGGTTCTATCATCGTTATGGTTGATTTAGTTATGGGTTACACAGCTTTACAATCAATGGCTATTTGGTCTCGTGAAAATGATATGTTATTACATTTACACCGTGCGGGTAACTCTACTTATGCTCGTCAAAAAAACCATGGTATTAACTTCCGTGTTATTTGTAAATGGATGCGTATGACTGGTGTAGATCATATTCATGCTGGTA	Eukaryota	Chromista	Chromobiota	Bacillariophyta	Bacillariophyceae	Bacillariales	Bacillariaceae	Nitzschia	NA	100	100	100	100	100	100	100	100	57	ASV489
TATTACTGCTGCGACAATGGATGAAGTTATTAAACGTGCAGAATATGCTAAAGAAGTAGGTTCTATAATTGTAATGATCGACTTAGTTATGGGCTATACAGCAATTCAAACAGCTGCTATTTGGGCTCGTGAAAACGATATGCTTTTACATTTACACCGTGCAGGTAACTCAACATATGCTCGTCAAAAAAATCATGGGATTAACTTCCGTGTAATCTGTAAATGGATGCGTATGTCTGGTGTAGATCATATTCATGCTGGTA	Eukaryota	Chromista	Chromobiota	Bacillariophyta	Coscinodiscophyceae	Aulacoseirales	Aulacoseiraceae	Aulacoseira	Aulacoseira_valida	100	100	100	100	100	100	100	100	99	ASV490
CGTAACAGCTTCTACTATGGAAGAAGTATACAAACGTGCTGAGTATGCTAAAATGATCGGTTCTGTAATTATTATGATCGATTTAGTAATGGGTTACACTGCAATTCAATCGATTGCTTACTGGGCTCGTGAAAACGATATGATTTTACACTTACACCGTGCTGGTAACTCTACTTACGCTCGTCAAAAAAACCATGGTATTAACTTCCGTGTTATCTGTAAATGGATGCGTATGTCTGGTGTAGATCACATTCACGCAGGTA	Eukaryota	Chromista	Chromobiota	Bacillariophyta	Mediophyceae	Thalassiosirales	Thalassiosiraceae	Thalassiosira	Thalassiosira_gessneri	100	100	100	100	100	100	100	100	100	ASV491
CGTTACTGCGTCGACTCAAGAAGAAATTTACAAACGTGCTGCTTTTGCTAAAGAAATAGGCTCCGTAATTATTATGGTTGACCTCGTGTTAGGTTACACAGCCATTCAAACAACTGCTATTTGGGCACGTGATAATGACATGGTTTTACATTTACACCGTGCAGGTAACTCTACATATGCTCGTCAAAAAAATCATGGTATTAACTTCCGTGTTATTTGTAAATGGATGCGTATGTCTGGTGTAGACCATATTCACGCTGGTA	Eukaryota	Chromista	Chromobiota	Bacillariophyta	Bacillariophyceae	Eunotiales	Eunotiaceae	Eunotia	NA	100	100	100	100	95	88	88	88	31	ASV492
CATCACTGCAGGTACTATGGAAGAAGTATACAAACGTGCTGAGTATGCTAAAAATGTTGGCTCTGTAATCGTGATGATCGATTTAGTTATGGGTTATACAGCAATTCAAAGTTCAGCAATCTGGGCTCGTGAAAACGATATGTTATTACACTTACACCGTGCTGGTAACTCTACATATGCTCGTCAAAAAAATCATGGTATTAACTTCCGTGTAATTTGTAAATGGATGCGTATGTCTGGTGTAGACCATATCCACGCAGGTA	Eukaryota	Chromista	Chromobiota	Bacillariophyta	Bacillariophyceae	Naviculales	Amphipleuraceae	Frustulia	Frustulia_cf._magaliesmontana	100	100	100	100	100	100	100	100	99	ASV493
CATCACTGCTGGTACAATGGAAGAATTATACAAACGTGCTGAATATGCGAAAGCTGTTGGTTCAGTAATTATCATGATCGATTTAGTACTAGGCTATACAGCAATTCAAAGTGCTGCTATCTGGGCGCGTGATAATGATTGTATCTTACATTTACACCGTGCAGGTAACTCTACATATGCTCGTCAAAAAAATCACGGTATCAATTTCCGCGTTATCTGTAAATGGATGCGTATGTCTGGTGTAGATCATATCCACGCTGGTA	Eukaryota	Chromista	Chromobiota	Bacillariophyta	Bacillariophyceae	Achnanthales	Achnanthidiaceae	Achnanthidium	NA	100	100	100	100	95	82	77	72	43	ASV494
CATTACTGCTGGTACAATGGAAGAAGTATACAAACGTGCTGAGTATGCTAAAGCTGTTGGATCTGTAATTGTAATGATCGATTTAGTTATGGGTTACACAGCAATCCAAAGTTCTGCTATTTGGGCTCGTGAAAACGATATGATTTTACATTTACACCGTGCGGGTAACTCAACTTACGCTCGTCAAAAAAATCATGGTATTAACTTCCGTGTTATTTGTAAATGGATGCGTATGTCAGGTGTAGATCATATCCACGCTGGAA	Eukaryota	Chromista	Chromobiota	Bacillariophyta	Bacillariophyceae	Cymbellales	Gomphonemataceae	Gomphonema	NA	100	100	100	100	94	87	79	78	36	ASV495
CATCACTGCAGCTACTATGGAAGAAGTTTACAAACGTGCAGAGTATGCTAAAATGGTAGGTTCTGTAATTGTAATGATCGATTTAGTTATGGGTTACACAGCAATCCAAAGTATTGCTTTATGGGCTCGTGAAAACGATATGGTTTTACATTTACACCGTGCTGGTAACTCTACTTACGCTCGTCAAAAAAACCATGGTATCAACTTCCGTGTTATCTGTAAATGGATGCGTATGTCTGGTGTAGATCACATTCATGCTGGTA	Eukaryota	Chromista	Chromobiota	Bacillariophyta	Bacillariophyceae	Naviculales	Pleurosigmataceae	Pleurosigma	Pleurosigma_sp.	100	100	100	100	100	100	100	99	98	ASV496
CGTAACTGCAGGTACAATGGAAGAAGTTTACAAACGTGCTGAGTATGCAAAAAATATCGGTTCGATTGTTATCATGATCGACTTAGTTATGGGTTATACTGCTATTCAAAGTACAGCAATCTGGGCTCGTGAAAACGACATGCTTTTACACTTACACCGTGCAGGTAACTCAGCATATGCTCGTCAAAAAAATCATGGTATTAACTTCCGTGTAATTTGTAAATGGATGCGTATGTCAGGTGTAGACCATATCCATGCAGGTA	Eukaryota	Chromista	Chromobiota	Bacillariophyta	Bacillariophyceae	Naviculales	Amphipleuraceae	Frustulia	Frustulia_erifuga	100	100	100	100	100	100	100	100	95	ASV498
CATTACTGCAGCTACAATGGAAGAAGTGTACAAACGTGCTGAGTACGCTAAAATGGTAGGATCTGTAATTGTGATGATCGATTTAGTAATGGGTTACACAGCAATTCAAAGTATTGCTTACTGGGCTCGTGAAAACGATATGATCTTACACTTACACCGTGCTGGTAACTCTACATATGCTCGTCAAAAGAACCATGGTATTAACTTCCGTGTTATCTGTAAATGGATGCGTATGTCTGGTGTAGATCATATCCACGCTGGAA	Eukaryota	Chromista	Chromobiota	Bacillariophyta	Bacillariophyceae	Naviculales	Sellaphoraceae	Fistulifera	Fistulifera_saprophila	100	100	100	100	100	100	100	100	100	ASV499
CATTACTGCAGGTACAATGGAAGAAGTATACAAACGTGCTGAGTATGCTAAAGCAGTTGGCTCTGTAATCATGATGATTGATTTAGTAATGGGTTATACAGCAATTCAAAGTTCAGCTATCTGGGCTCGTGATAACGATATGATTTTACATTTACACCGTGCAGGTAACTCAACTTACGCGCGTCAAAAAAATCATGGTATCAACTTCCGTGTTATCTGTAAATGGATGCGTATGTCTGGTGTAGACCATATTCACGCTGGTA	Eukaryota	Chromista	Chromobiota	Bacillariophyta	Bacillariophyceae	Cymbellales	Gomphonemataceae	NA	NA	100	100	100	100	93	66	60	58	21	ASV500
CGTTACAGCTGCAACTATGGAAGAAGTAATTAAACGTTGTGAATATGCTAAAGAAGTAGGTTCTATCATCGTTATGATCGATTTAGTTATGGGTTACACAGCAATTCAAAGTGCTGCAATTTGGGCTCGTGAAAACGATATGCTTTTACATTTACACCGTGCAGGTAACTCAACATACGCGCGTCAAAAAAATCATGGTATTAACTTCCGTGTAATTTGTAAATGGATGCGTATGTCTGGTGTAGATCATATTCACGCTGGTA	Eukaryota	Chromista	Chromobiota	Bacillariophyta	Bacillariophyceae	Bacillariales	Bacillariaceae	Nitzschia	Nitzschia_acidoclinata	100	100	100	100	100	100	100	100	96	ASV501
CGTTACCGCAGCTACTCAAGAAGAAATTTACAAACGTGCTGCCTTTGCTAAAGAAATAGGTTCTGTTATTATTATGGTTGACTTAGTGTTAGGTTACACAGCGATTCAAACAATTGCTATTTGGGCACGTGAAAATGATATGATTTTACATTTACACCGCGCAGGTAACTCTACATATGCTCGACAAAAAAATCATGGTATTAACTTTCGAGTTATCTGTAAATGGATGCGTATGGCTGGGGTAGATCATATCCACGCTGGTA	Eukaryota	Chromista	Chromobiota	Bacillariophyta	Bacillariophyceae	Eunotiales	Eunotiaceae	Eunotia	NA	100	100	100	100	83	83	83	83	46	ASV502
CATCACTGCTGGTACTATGGAAGAAGTTTACGCACGTGCAGAATATGCTAAAGCAGTAGGTTCTGTTATTGTTATGATCGATTTAGTTATGGGTTACACAGCAATCCAAACTGCAGCTATCTGGGCTCGTAACAACGATATGATCTTACACTTACACCGTGCAGGTAACTCAACTTACGCTCGTCAAAAAAATCACGGTATTAACTTCCGTGTTATCTGCAAATGGATGCGTATGTCTGGTGTCGACCACATCCACGCTGGGA	Eukaryota	Chromista	Chromobiota	Bacillariophyta	Bacillariophyceae	Naviculales	Pinnulariaceae	Pinnularia	Pinnularia_neomajor	100	100	100	100	100	100	100	100	99	ASV503
CATCACAGCTGCTACTATGGAAGAACTTTACAAACGTGGTGAGTACGCTAAAGCTGTAGGTTCTGTAATCGTTATGATCGATTTAGTTTTAGGTTACACAGCAATTCAAAGTGCTGCTATCTGGGCTCGTGAAAACGATTTAGTATTACACTTACACCGTGCAGGTAACTCAACTTACGCTCGTCAAAAAAATCACGGTATCAACTTCCGTGTAATTTGTAAATGGATGCGTATGTCTGGTGTTGACCATATCCACGCAGGTA	Eukaryota	Chromista	Chromobiota	Bacillariophyta	Fragilariophyceae	Fragilariales	Fragilariaceae	Fragilaria	Fragilaria_vaucheriae	100	100	100	100	100	100	100	95	63	ASV504
CATTACTGCTGCTACAATGGAAGGCGTTTACGAACGTGCAGAATACGCTAAATCAGTAGGTTCTATCATTGTTATGGTTGATTTAGTTCTAGGTTATACAGCAATTCAAACTGCTGCTATTTGGGCTCGTAACAACGATATGATCTTACACTTACACCGTGCAGGTAACTCAACTTACGCTCGTCAAAAGAATCATGGTATTAACTTCCGTGTTATCTGTAAATGGATGCGTATGTCTGGTGTAGATCACATCCACGCTGGTA	Eukaryota	Chromista	Chromobiota	Bacillariophyta	Bacillariophyceae	Naviculales	Pinnulariaceae	Pinnularia	NA	100	100	100	100	100	99	99	94	57	ASV505
CATCACTGCTGGTACAATGGAAGAAGTGTACAAACGTGCTGAATATGGTAAAGCTGTTGGTTCTGTAATTGTAATGATCGATTTAGTTATGGGTTACACAGCAATTCAAAGTGCTGCTATCTGGGCTCGTGATAATGATTGTCTTTTACACTTACACCGTGCAGGTAACTCAACTTACGCTCGTCAAAAAAATCATGGTATTAACTTCCGTGTTATTTGTAAATGGATGCGTATGTCTGGTGTAGATCATATCCACGCTGGTA	Eukaryota	Chromista	Chromobiota	Bacillariophyta	Bacillariophyceae	Cymbellales	Cymbellaceae	Cymbopleura	Cymbopleura_naviculiformis	100	100	100	100	100	100	100	100	100	ASV506
TATTACTGCAGGTACAATGGAAGAAGTATACAAACGTGCTGAGTATGCTAAAGCAGTTGGCTCTGTAATTGTAATGATCGATTTAGTAATGGGTTATACAGCAATTCAAAGTTCAGCTATTTGGGCTCGTGACAATGATATGCTTTTACACTTACACCGTGCAGGTAACTCTACTTACGCTCGTCAAAAAAATCATGGTATCAACTTCCGTGTTATCTGTAAATGGATGCGTATGTCTGGTGTAGACCATATTCATGCTGGTA	Eukaryota	Chromista	Chromobiota	Bacillariophyta	Bacillariophyceae	Cymbellales	NA	NA	NA	100	100	100	100	93	62	57	57	22	ASV507
CATTACTGCAGGTACAATGGAAGACGTTTACAAACGTGCTGAGTACGCAAAAGCAGTTGGCTCTGTAATCGTTATGATTGACTTAGTTATGGGTTATACAGCGATTCAATCAATTGCATACTGGGCTCGTGAAAACGATATGCTTTTACACTTACACCGTGCAGGTAACTCTACATATGCACGTCAAAAAAATCATGGTATTAACTTCCGTGTAATTTGTAAGTGGATGCGTATGTCAGGTGTGGACCACATCCACGCTGGTA	Eukaryota	Chromista	Chromobiota	Bacillariophyta	Bacillariophyceae	Surirellales	Surirellaceae	Iconella	NA	100	100	100	100	100	98	97	80	44	ASV508
CATTACTGCTGGTACAATGGAAGAAGTGTACAAACGTGCTGAGTACGCTAAAGCTGTTGGTTCAGTAATTGTTATGATCGATTTAGTAATGGGTTATACAGCAATTCAAAGTGCAGCTATCTGGTCTCGTGAAAATGACATGGTATTACACTTACACCGTGCAGGTAACTCTACATATGCTCGTCAAAAAAATCATGGTATTAATTTCCGTGTTATTTGTAAATGGATGCGTATGTCTGGTGTAGATCATATCCACGCTGGTA	Eukaryota	Chromista	Chromobiota	Bacillariophyta	Bacillariophyceae	Achnanthales	Achnanthidiaceae	Achnanthidium	NA	100	100	100	100	100	100	100	100	39	ASV509
TATCACTGCTGGTACAATGGAAGAAGTGTACAAACGTGCTGAGTATGCTAAAGCTGTTGGTTCAGTAATTGTTATGATCGATTTAGTAATGGGATATACGGCAATTCAAAGTGCTGCTATTTGGTCTCGTGAGAACGATTGTGTGTTACATTTACACCGTGCAGGTAACTCTACATATGCTCGTCAAAAAAATCATGGTATCAATTTCCGTGTTATCTGTAAATGGATGCGTATGTCTGGTGTAGATCATATCCACGCTGGTA	Eukaryota	Chromista	Chromobiota	Bacillariophyta	Bacillariophyceae	Achnanthales	Achnanthidiaceae	NA	NA	100	100	100	100	100	97	95	57	49	ASV511
CATCACTGCAGGTACAATGGAAGAAGTTTACAAACGTGCTGAATATGCTAAATCAGTAGGTTCTATAGTCGTTATGATTGACTTAGTAATGGGTTACACAGCGATTCAATCAATTGCTTATTGGTCTCGTGACAACGATATGCTTTTACACTTACACCGTGCAGGTAACTCTACATATGCACGTCAAAAAAACCATGGTATTAACTTCCGTGTAATTTGTAAATGGATGCGTATGTCAGGTGTAGATCATATCCACGCTGGTA	Eukaryota	Chromista	Chromobiota	Bacillariophyta	Bacillariophyceae	Surirellales	Surirellaceae	NA	NA	100	100	100	100	99	60	60	46	12	ASV512
CATTACTGCTGGAACAATGGAAGAAGTTTACAAACGTGCTGAGTACGGTAAAGCTGTTGGTTCTGTTGTAGTAATGATCGATTTAGTTATGGGTTACACAGCAATTCAAAGTGCTGCTATTTGGGCTCGTGATAATGATTGTATCTTACACTTACACCGTGCAGGTAACTCAACATATGCTCGTCAAAAGAATCACGGTATTAACTTCCGTGTTATCTGTAAATGGATGCGTATGTCTGGTGTAGATCATATCCACGCTGGTA	Eukaryota	Chromista	Chromobiota	Bacillariophyta	Bacillariophyceae	Cymbellales	Cymbellaceae	Encyonopsis	NA	100	100	100	100	97	84	79	64	59	ASV513
CGTTACAGCAGCTACTCAAGAAGAAATTTACAAACGTGCACAGTTTGCTAAAGAACTTGGGTCTGTAATTATTATGATCGACTTAGTAATGGGTTACACATCAATTCAAACAACTGCTATTTGGGCACGTGAAAATGATATGATTTTACACTTACACCGTGCAGGGAACTCTACATATGCTCGTCAAAAAAATCATGGTATTAACTTCCGTGTTATTTGTAAATGGATGCGTATGTCTGGTGTAGACCATATTCACGCTGGTA	Eukaryota	Chromista	Chromobiota	Bacillariophyta	Bacillariophyceae	Eunotiales	Eunotiaceae	Eunotia	Eunotia_glacialis	100	100	100	100	98	97	97	97	68	ASV514
TATTACAGGTGCTACAATGGAAGACGTTTATGAACGTGCTGAGTACGCTAAAGAAGTAGGTTCTGTAATTGTTATGATCGATTTAGTAATGGGTTACACAGCAATTCAAAGTATTGCTTTATGGGCTCGTAAAAATGATATGCTTTTACACTTACACCGTGCTGGTAACTCAACTTACGCTCGTCAAAAAAACCATGGTATTAACTTCCGTGTAATCTGTAAATGGATGCGTATGTCTGGTGTAGATCATATCCACGCAGGTA	Eukaryota	Chromista	Chromobiota	Bacillariophyta	Bacillariophyceae	Bacillariales	Bacillariaceae	Nitzschia	NA	100	100	100	100	100	100	100	100	48	ASV515
TGTTACAGCTGCAACTTTAGAAGAAACTTACAAACGTGCAGAATATGCTAAAGAAGTAGGTTCTATCATCGTTATGGTTGATTTAGTTATGGGTTACACAGCTTTACAATCAATGGCTATTTGGTCTCGTGAAAACGATATGTTATTACATTTACACCGTGCAGGTAACTCTACTTATGCTCGTCAAAAAAACCATGGTATTAACTTCCGTGTTATTTGTAAATGGATGCGTATGACTGGTGTAGATCATATTCATGCTGGTA	Eukaryota	Chromista	Chromobiota	Bacillariophyta	Bacillariophyceae	Bacillariales	Bacillariaceae	Nitzschia	NA	100	100	100	100	100	100	100	100	59	ASV517
CGTTACTGCTGGTACAATGGAAGAAGTTTATAAACGTGCTGAATATGCTAAATCAGTAGGTTCTATCGTTATTATGATCGATTTAGTTATGGGTTATACAGCGATTCAATCAATTGCTCTTTGGTCTCGTGAAAATGATATGCTTTTACATTTACACCGTGCAGGTAATTCTACATATGCACGTCAAAAAAATCATGGTATTAACTTCCGTGTAATTTGTAAATGGATGCGTATGTCAGGTGTAGATCATATTCATGCTGGTA	Eukaryota	Chromista	Chromobiota	Bacillariophyta	Bacillariophyceae	Rhopalodiales	Rhopalodiaceae	Epithemia	Epithemia_sorex	100	100	100	100	99	95	95	95	73	ASV518
CATCACTGCAGGTAATATGGAAGAAGTTTACAAACGTGCTAACTATGCTAAAGCTATAGGTTCAGTTATCGTTATGATTGACTTAGTTATGGGTTACACTGCAATCCAATCATCTGCTTATTGGGCACGTGAAAACGACTTGATTTTACACTTACACCGTGCAGGTAACTCTACTTATGCTCGTCAAAAAAATCATGGTATTAACTTCCGTGTAATTTGTAAATGGATGCGTATGTCTGGTGTAGACCATATCCACGCTGGTA	Eukaryota	Chromista	Chromobiota	Bacillariophyta	Bacillariophyceae	Naviculales	Brachysiraceae	Nupela	NA	100	100	100	100	95	86	72	67	37	ASV519
CATTACTGCAGGAACAATGGAAGAAGTGTACAAACGTGCTGAGTACGCTAAAGCAGTTGGTTCTGTAATCGTAATGATCGATTTAGTTATGGGTTACACAGCAATCCAAAGTTCAGCTATCTGGGCTCGTGATAACGATATGCTTTTACATTTACACCGTGCAGGTAACTCAACTTACGCTCGTCAAAAAAATCATGGTATTAACTTCCGTGTTATTTGTAAATGGATGCGTATGTCTGGTGTAGATCATATCCACGCTGGTA	Eukaryota	Chromista	Chromobiota	Bacillariophyta	Bacillariophyceae	Cymbellales	Gomphonemataceae	Gomphonema	NA	100	100	100	100	100	100	100	94	42	ASV520
CGTTACAGCAGCTACAATGGAAGAAGTATACAAACGTGCTGAGTATGCTAAAATGATCGGTTCTGTAATTATCATGATCGATTTAGTAATGGGTTACACTGCAATTCAATCAATTGCTTACTGGGCTCGTGAAAATGATATGATTTTACATTTACACCGTGCTGGTAACTCAACTTACGCTCGTCAAAAAAATCATGGTATTAACTTCCGTGTTATTTGTAAATGGATGCGTATGGCTGGTGTAGATCATATCCACGCTGGTA	Eukaryota	Chromista	Chromobiota	Bacillariophyta	Mediophyceae	Thalassiosirales	Stephanodiscaceae	Stephanocyclus	Stephanocyclus_meneghinianus	100	100	100	100	100	100	100	100	100	ASV522
CGTTACTGCTGCTACTATGGAAGAAGTGTACAAACGTTCTCAGTACGCTAAAACAGTAGGTTCTGTAATTATTATGATCGATTTAGTTATGGGTTATACTGCAATTCAAAGTATTGCACTATGGGCTCGTGAAAATGACATGATTTTACATTTACACCGTGCAGGTAACTCTACATATGCTCGTCAAAAGAATCATGGTATTAACTTCCGTGTTATCTGTAAATGGATGCGTATGTCAGGTGTAGATCATATCCACGCTGGTA	Eukaryota	Chromista	Chromobiota	Bacillariophyta	Bacillariophyceae	Thalassiophysales	Catenulaceae	Amphora	Amphora_pediculus	100	100	100	100	99	99	99	99	60	ASV523
CATCACAGCTGCTACTATGGAAGAACTTTACAAACGTGGTGAGTATGCTAAAGCTGTAGGTTCTGTAATCGTTATGATCGATTTAGTTTTAGGTTACACAGCAATTCAAAGTGCTGCTATCTGGGCTCGTGAAAACGATTTAGTATTACACTTACACCGTGCAGGTAACTCAACTTACGCTCGTCAAAAAAATCACGGTATCAACTTCCGTGTAATTTGTAAATGGATGCGTATGTCTGGTGTTGACCATATCCACGCAGGTA	Eukaryota	Chromista	Chromobiota	Bacillariophyta	Fragilariophyceae	Fragilariales	Fragilariaceae	Fragilaria	NA	100	100	100	100	100	100	100	97	55	ASV524
CGTTACTGCAGCTACTCAAGAAGAAGTTTACAAACGTGCAGCGTATGCTAAAGAAATTGGCTCTGTAATTATTATGATAGACTTAGTAATGGGTTACACATCAATCCAAACAACTGCTATTTGGGCTCGTGAAAACGATATGATTTTACACTTACACCGTGCAGGTAACTCTACATACGCTCGTCAAAAAAATCACGGTATTAACTTCCGTGTTATTTGTAAATGGATGCGTATGTCAGGTGTAGACCATATCCATGCTGGTA	Eukaryota	Chromista	Chromobiota	Bacillariophyta	Bacillariophyceae	Eunotiales	Eunotiaceae	Eunotia	Eunotia_glacialis	100	100	100	100	99	96	96	96	68	ASV525
CGTTACAGCAGCTACAATGGAAGAAGTATACAAACGTGCTGAGTATGCTAAAATGATCGGCTCTGTAATTATCATGATCGATTTAGTAATGGGTTACACTGCAATTCAATCAATTGCTTACTGGGCTCGTGAAAATGATATGATTTTACATTTACACCGTGCTGGTAATTCAACTTACGCTCGTCAAAAAAATCATGGTATTAACTTCCGTGTTATTTGTAAATGGATGCGTATGGCTGGGGTAGATCATATCCACGCTGGTA	Eukaryota	Chromista	Chromobiota	Bacillariophyta	Mediophyceae	Thalassiosirales	Stephanodiscaceae	Stephanocyclus	Stephanocyclus_meneghinianus	100	100	100	100	100	100	100	100	100	ASV526
CATCACTGCTGGTACAATGGAAGAAGTTTACAAACGTGCTGAATACGGTAAAGCTGTAGGTTCTATCGTTGTAATGATCGATTTAGTTATGGGTTACACAGCAATTCAAAGTGCTGCTATCTGGGCTCGTGATAACGATTGTTTATTACACTTACACCGTGCAGGTAACTCTACTTACGCTCGTCAAAAAAATCATGGTATTAACTTCCGTGTTATCTGTAAATGGATGCGTATGGCTGGTGTAGACCATATCCACGCTGGTA	Eukaryota	Chromista	Chromobiota	Bacillariophyta	Bacillariophyceae	Cymbellales	Cymbellaceae	Cymbella	Cymbella_lanceolata	100	100	100	100	100	100	100	100	93	ASV527
CATCACTGCTGGTACAATGGAAGAAGTTTACAAACGTGCTGAATACGGTAAAGCTGTAGGTTCTATCGTTGTAATGATCGATTTAGTTATGGGTTACACAGCAATTCAAAGTGCTGCTATCTGGGCTCGTGATAACGATTGTTTATTACACTTACACCGTGCAGGTAACTCTACTTACGCTCGTCAAAAAAATCATGGTATTAACTTCCGTGTTATCTGTAAATGGATGCGTATGGCTGGTGTAGATCATATCCACGCTGGTA	Eukaryota	Chromista	Chromobiota	Bacillariophyta	Bacillariophyceae	Cymbellales	Cymbellaceae	Cymbella	Cymbella_lanceolata	100	100	100	100	100	100	100	100	95	ASV528
CATCACAGCTGGTACAATGGAAGAAGTGTACAAACGTGCTGAATACGCTAAAGCTGTGGGTTCTGTGATTGTTATGATCGATTTAGTAATGGGTTATACAGCAATTCAAAGTGCAGCTATTTGGTCTCGTGACAATGATATGTTATTACATTTACACCGTGCAGGTAACTCTACATACGCACGTCAAAAAAATCATGGTATTAACTTCCGTGTTATTTGTAAATGGATGCGTATGTCAGGTGTAGATCATATCCACGCTGGTA	Eukaryota	Chromista	Chromobiota	Bacillariophyta	Bacillariophyceae	Achnanthales	Achnanthidiaceae	Achnanthidium	Achnanthidium_minutissimum	100	100	100	100	100	97	97	97	96	ASV529
CGTTACAGCTGCAACTTTAGAAGAAACTTACAAACGTGCTCAATATGCTAAAGAAGTAGGTTCGATCATCGTTATGGTTGATTTAGTTATGGGTTATACAGCTTTACAATCAATGGCTATCTGGTCACGTGACAATGATATGTTATTACATTTACACCGTGCGGGTAACTCTACTTATGCTCGTCAAAAAAATCATGGTATTAACTTCCGTGTTATTTGTAAATGGATGCGTATGACTGGTGTAGATCATATTCACGCTGGTA	Eukaryota	Chromista	Chromobiota	Bacillariophyta	Bacillariophyceae	Bacillariales	Bacillariaceae	Nitzschia	Nitzschia_sigmoidea	100	100	100	100	100	100	100	100	100	ASV530
CATCACTGCTGGTACAATGGAAGAAGTATACAAACGTGCTGAGTATGCTAAAGCTGTTGGTTCAGTAATTGTTATGATCGATTTAGTAATGGGTTATACAGCAATTCAAAGTGCAGCTATCTGGTCTCGTGAAAATGATCTGGTATTACATTTACACCGTGCAGGTAACTCTACATATGCTCGTCAAAAAAATCATGGTATCAACTTCCGTGTTATTTGTAAATGGATGCGTATGTCTGGTGTAGATCATATCCACGCTGGTA	Eukaryota	Chromista	Chromobiota	Bacillariophyta	Bacillariophyceae	Achnanthales	Achnanthidiaceae	Achnanthidium	NA	100	100	100	100	100	100	98	97	28	ASV531
CGTTACAGCAGCTACTCAAGAAGAAGTTTACAAACGTGCAGAGTTTGCTAAAGAACTTGGTTCTGTAATTATTATGATCGACTTAGTAATGGGTTACACATCAATTCAAACAACTGCTATTTGGGCACGTGAAAATGATATGATTTTACACTTACACCGTGCAGGTAACTCTACATATGCTCGTCAAAAAAATCATGGTATTAACTTCCGTGTTATTTGTAAATGGATGCGTATGTCTGGTGTAGACCATATCCACGCTGGTA	Eukaryota	Chromista	Chromobiota	Bacillariophyta	Bacillariophyceae	Eunotiales	Eunotiaceae	Eunotia	Eunotia_glacialis	100	100	100	100	100	100	100	100	65	ASV532
CATCACTGCAGGTAGTATGGAAGAAGTTTATAAACGTGCAGAATATGCTAAATCAGTAGGTTCTGTTATTGTTATGATCGACTTAGTAATGGGCTACACAGCAATTCAAAGTTCTGCAATTTGGGCTCGTGAAAATGATATGATTTTACACTTACACCGTGCAGGTAACTCTACATATGCGCGCCAAAAAAATCATGGTATTAACTTCCGTGTTATTTGTAAATGGATGCGTATGTCTGGTGTAGATCATATTCACGCTGGTA	Eukaryota	Chromista	Chromobiota	Bacillariophyta	Bacillariophyceae	Naviculales	NA	NA	NA	100	100	100	100	90	77	58	58	39	ASV533
CGTAACTGCAGCTACAATGGAAGAAGTTTACAAACGTTCTGAGTATGCAAAAAATATCGGTTCGATTATTATCATGATCGACTTAGTTATGGGTTATACTGCTATTCAAAGTACAGCAATCTGGGCTCGTGAAAACGACATGCTTTTACACTTACACCGTGCAGGTAACTCAGCATATGCTCGTCAAAAAAATCATGGTATTAACTTCCGTGTAATTTGTAAATGGATGCGTATGTCAGGTGTAGACCATATCCATGCTGGTA	Eukaryota	Chromista	Chromobiota	Bacillariophyta	Bacillariophyceae	Naviculales	Amphipleuraceae	Frustulia	Frustulia_erifuga	100	100	100	100	100	100	100	100	100	ASV534
CATCACAGCTGGTACTATGGAAGAAGTTTACAAACGTGCAGAATATGCTAAAACAGTAGGTTCTATCGTTGTTATGATCGATTTAGTTATGGGTTATACTGCAATCCAATCAGCTGCGATTTGGGCGCGTGATAATGATTTAATTTTACATTTACACCGTGCTGGTAACTCAACTTACGCGCGTCAAAAAAATCATGGTATCAACTTCCGTGTTATTTGTAAATGGATGCGTATGTGTGGTGTGGATCATATCCATGCTGGTA	Eukaryota	Chromista	Chromobiota	Bacillariophyta	Bacillariophyceae	Naviculales	Phaeodactylaceae	Phaeodactylum	Phaeodactylum_tricornutum	100	100	100	100	100	100	100	100	100	ASV535
CATTACTGGTGGTACAATGGAAGAAGTGTACAAACGTGCTGAGTACGCTAAAGCTGTTGGTTCTGTAGTTGTAATGATCGATTTAGTTATGGGTTATACAGCAATTCAAAGTTGTGCTATCTGGGCTCGTGACAATGACATGATCTTACATTTACACCGTGCAGGTAACTCAACTTACGCTCGTCAAAAAAATCATGGTATTAACTTCCGTGTTATTTGTAAATGGATGCGTATGTCAGGTGTAGATCATATCCACGCTGGTA	Eukaryota	Chromista	Chromobiota	Bacillariophyta	Bacillariophyceae	Cymbellales	Gomphonemataceae	Gomphonema	Gomphonema_tergestinum	100	100	100	100	100	100	95	89	84	ASV536
CATCACAGCGGCAACGATGGAAGAAGTTTACAAACGTGCTAACTACGCTAAAGAAGTTGGTTCTGTAATCGTTATGATCGATTTAGTTATGGGTTATACAGCAATCCAAAGTGCTGCAATTTGGGCTCGTGAGAACGATATGCTTTTACATTTACACCGTGCTGGTAATTCTACTTATGCTCGTCAAAAAAACCACGGTATTAATTTCCGTGTTATTTGTAAATGGATGCGTATGTCTGGTGTAGATCATATCCACGCGGGTA	Eukaryota	Chromista	Chromobiota	Bacillariophyta	Fragilariophyceae	Fragilariales	Fragilariaceae	Diatoma	Diatoma_mesodon	100	100	100	100	100	100	100	100	100	ASV537
CGTTACTGCAGCTACTCAAGAAGAAGTTTACAAACGTGCTCAGTTTGCTAAAGAACTTGGTTCTGTAATTATCATGATCGACTTAGTAATGGGTTACACATCAATCCAAACAACTGCTATTTGGGCACGTGAAAACGACATGATTTTACACTTACACCGTGCAGGTAACTCAACATATGCTCGTCAAAAAAATCACGGTATTAACTTCCGTGTTATTTGTAAATGGATGCGTATGTCTGGTGTAGACCATATACACGCTGGTA	Eukaryota	Chromista	Chromobiota	Bacillariophyta	Bacillariophyceae	Eunotiales	Eunotiaceae	Eunotia	Eunotia_glacialis	100	100	100	100	99	98	98	98	77	ASV538
CATTACTGCTGGTACAATGGAAGAAGTATACAAACGTGCTGAGTATGCTAAAGCAGTTGGTTCTGTAATTGTTATGATTGACTTAGTAATGGGTTACACAGCAATTCAAAGTTCTGCTATCTGGGCTCGTGATAACGATATGCTTTTACACTTACACCGTGCAGGTAACTCAACTTACGCTCGTCAAAAAAATCATGGTATTAACTTCCGTGTTATTTGTAAATGGATGCGTATGTCTGGTGTAGATCATATTCACGCTGGTA	Eukaryota	Chromista	Chromobiota	Bacillariophyta	Bacillariophyceae	Cymbellales	Gomphonemataceae	Gomphonema	Gomphonema_parvulum	100	100	100	100	100	100	100	100	100	ASV539
CATCACTGCAGGTACTATGGAAGAAGTTTACAAACGTGCTGAATATGCTAAAAATATCGGCTCTATAATTGTTATGATCGATTTAGTTATGGGTTATACAGCAATTCAAAGTACAGCAATCTGGGCTCGTGAAAACGACATGATTTTACACTTACACCGTGCAGGTAACTCTGCATACGCTCGTCAAAAAAATCATGGTATTAACTTCCGTGTTATTTGTAAATGGATGCGTATGAGTGGTGTAGACCATATCCATGCTGGTA	Eukaryota	Chromista	Chromobiota	Bacillariophyta	Bacillariophyceae	Naviculales	Amphipleuraceae	Frustulia	Frustulia_crassinervia/saxonica_complex	100	100	100	100	100	100	99	99	91	ASV540
CATCACTGCTGGTACTATGGAAGAAGTTTACAAACGTGCAGAATACGCTAAAGCAGTTGGTTCTGTAATTGTTATGATCGACTTAGTAATGGGTTACACAGCAATTCAAAGTTCTGCTATTTGGGCTCGTGACAACGACATGCTTTTACACTTACACCGTGCAGGAAACTCAACTTACGCTCGTCAAAAGAATCACGGTATTAACTTCCGTGTAATCTGTAAATGGATGCGTATGGCTGGTGTAGACCATATCCACGCTGGTA	Eukaryota	Chromista	Chromobiota	Bacillariophyta	Bacillariophyceae	Naviculales	Sellaphoraceae	Sellaphora	Sellaphora_pupula	100	100	100	100	100	99	99	99	77	ASV541
CATTACTGCTGGTACAATGGAAGAAGTGTACAAACGTGCTGAGTACGCTAAATCTGTTGGTTCTGTAATTGTAATGATCGATTTAGTTATGGGTTACACAGCAATTCAAAGTTGTGCTATCTGGGCTCGTGACAATGATTTAGTTTTACATTTACACCGTGCAGGTAATTCAACTTACGCTCGTCAAAAAAATCACGGTATCAACTTCCGTGTTATTTGTAAATGGATGCGTATGTCAGGTGTAGATCATATCCACGCTGGAA	Eukaryota	Chromista	Chromobiota	Bacillariophyta	Bacillariophyceae	Cymbellales	Gomphonemataceae	Gomphonema	Gomphonema_tergestinum	100	100	100	100	97	87	77	75	70	ASV542
CATCACTGCAGGCACAATGGAAGAAGTTTATAAACGAGCTGAGTATGCAAAAGCTGTTGGCTCAGTAATTGTTATGATCGATTTAGTAATGGGTTATACGGCGATTCAAAGTGCAGCAATTTGGTCTCGTAATAACGATATGGTATTACATTTACATAGAGCAGGGAATTCTACTTACGCGCGTCAAAAAAACCATGGTATTAATTTCCGTGTTATTTGCAAATGGATGCGTATGTCAGGGGTTGATCATATTCATGCTGGAA	Eukaryota	Chromista	Chromobiota	Bacillariophyta	Bacillariophyceae	Achnanthales	Cocconeidaceae	Cocconeis	Cocconeis_placentula	100	100	100	100	100	100	100	100	100	ASV543
CGTTACTGCAGCTACTCAAGAAGAAGTTTACAAACGTGCTGCCTTTGCTAAAGAACTTGGTTCTGTTATTATTATGATCGACTTAGTAATGGGTTATACATCAATCCAAACAACAGCTATTTGGGCACGTGAAAACGATATGATTTTACATTTACATCGTGCAGGTAACTCTACATATGCTCGTCAAAAAAATCATGGTATTAACTTCCGTGTTATTTGTAAATGGATGCGTATGTCTGGTGTAGATCATATTCATGCTGGTA	Eukaryota	Chromista	Chromobiota	Bacillariophyta	Bacillariophyceae	Eunotiales	Eunotiaceae	Eunotia	Eunotia_formica	100	100	100	100	100	100	100	100	76	ASV544
CATCACTGCTGGTACTATGGAAGAAGTTTACGCACGTGCAGAATACGGTAAAGCAGTTGGTTCTGTAATTGTAATGATCGACTTAGTTATGGGTTACACAGCAATTCAATCTGCTGCAATTTGGGCTCGTAACAACGATATGATTTTACACTTACACCGTGCAGGTAACTCTACTTACGCTCGTCAAAAAAATCATGGTATTAACTTCCGTGTAATTTGTAAATGGATGCGTATGGCGGGTGTAGACCATATCCACGCTGGTA	Eukaryota	Chromista	Chromobiota	Bacillariophyta	Bacillariophyceae	Naviculales	Sellaphoraceae	Sellaphora	Sellaphora_nigri	100	100	100	100	99	99	98	98	98	ASV545
CATCACTGCAGGCACTATGGAAGAAGTTTACAAACGTGCTGAGTATGCTAAAAATATCGGCTCTGTAATTGTTATGATCGATTTAGTTATGGGTTATACAGCAATTCAAAGTACAGCAATCTGGGCTCGTGAAAACGACATGATTTTACACTTACACCGTGCAGGTAACTCTACATACGCTCGTCAAAAAAATCATGGTATTAACTTCCGTGTTATTTGTAAATGGATGCGTATGAGTGGTGTAGACCATATCCATGCTGGTA	Eukaryota	Chromista	Chromobiota	Bacillariophyta	Bacillariophyceae	Naviculales	Amphipleuraceae	Frustulia	Frustulia_crassinervia/saxonica_complex	100	100	100	100	100	100	99	99	81	ASV546
CGTTACAGCTGCAACTTTAGAAGAAACTTACAAACGTGCTCAATATGCTAAAGAAGTAGGTTCGATCATCGTTATGGTTGACTTAGTTATGGGTTATACCGCTTTACAATCAATGGCTATTTGGTCACGTGAAAATGATATGTTATTACATTTACACCGTGCTGGTAACTCTACTTACGCTCGTCAAAAAAATCATGGTATTAACTTCCGTGTTATTTGTAAATGGATGCGTATGACTGGTGTAGATCATATTCACGCTGGTA	Eukaryota	Chromista	Chromobiota	Bacillariophyta	Bacillariophyceae	Bacillariales	Bacillariaceae	Nitzschia	Nitzschia_sigmoidea	100	100	100	100	100	100	100	100	86	ASV548
CATTACAGCAGCTACTATGGAAGAAGTGTACAAACGTGCTGAGTACGCTAAAATGATTGGTTCTGTAATTGTTATGATCGATTTAGTAATGGGTTATACAGCAATTCAAAGTATTGCTTTATGGGCTCGTGAAAACGATATGTTATTACACTTACACCGTGCTGGTAACTCTACTTACGCTCGTCAAAAAAACCATGGTATTAACTTCCGTGTTATTTGTAAATGGATGCGTATGTCTGGTGTAGATCATATCCACGCTGGTA	Eukaryota	Chromista	Chromobiota	Bacillariophyta	Bacillariophyceae	Naviculales	Naviculaceae	Navicula	Navicula_rostellata	100	100	100	100	98	97	95	82	70	ASV549
CGTTACAGGTGCTACAATGGAAGACGTTTACGAACGTTCTGAGTATGCTAAAGAAGTAGGTTCTGTAATTATCATGATCGATTTAGTAATGGGTTATACAGCAATTCAAAGTATTGCTTTATGGGCTCGTAAAAACGATATGATTTTACACTTACACCGTGCAGGTAACTCAACTTATGCGCGTCAAAAAAATCATGGTATTAACTTCCGTGTAATTTGTAAGTGGATGCGTATGTCTGGTGTAGATCATATCCACGCTGGTA	Eukaryota	Chromista	Chromobiota	Bacillariophyta	Bacillariophyceae	Bacillariales	Bacillariaceae	Nitzschia	Nitzschia_capitellata	100	100	100	100	100	100	100	100	95	ASV550
CGTTACAGCTGCAACTTTAGAAGAAACTTACAAACGTGCTCAATATGCTAAAGAAGTAGGTTCGATCGTCATTATGGTTGACTTAGTTATGGGTTATACCGCTTTACAATCAATGGCTATTTGGTCACGTGAAAATGATATGTTATTACATTTACACCGTGCTGGTAACTCTACTTACGCTCGTCAAAAAAATCATGGTATTAACTTCCGTGTTATTTGTAAATGGATGCGTATGACTGGTGTAGATCATATTCACGCTGGTA	Eukaryota	Chromista	Chromobiota	Bacillariophyta	Bacillariophyceae	Bacillariales	Bacillariaceae	Nitzschia	Nitzschia_sigmoidea	100	100	100	100	100	100	100	100	71	ASV551
CGTTACAGCTGCAACTATGGAAGAAGTATATAAACGTGCTGAGTATGCTAAAGAAGTAGGCTCTGTAATTATCATGATCGATTTAGTTATGGGCTATACAGCAATTCAAAGTATCGCTTTATGGTCTCGTGACAATGACATGATCTTACATTTACACCGTGCAGGTAACTCAACTTATGCTCGTCAAAAAAACCATGGGATCAACTTCCGTGTAATCTGTAAATGGATGCGTATGTCAGGTGTAGACCATATTCATGCTGGTA	Eukaryota	Chromista	Chromobiota	Bacillariophyta	Bacillariophyceae	Bacillariales	Bacillariaceae	Nitzschia	NA	100	100	100	100	81	80	80	75	55	ASV552
CATTACAGCAGCTACAATGGAAGATATCTATGCGCGTGCTGACTATGCTAAAGCAGTTGGTTCTGTTATTGTAATGATCGATTTAGTTATGGGTTATACTGCAATTCAATCAATTGCGTACTGGGCTCGTAATAACGATATGCTTTTACATTTACATCGTGCTGGTAACTCAACATACGCTCGTCAAAAAAATCATGGTATTAACTTCCGTGTAATTTGTAAGTGGATGCGTATGTCTGGTGTAGATCATATCCATGCTGGTA	Eukaryota	Chromista	Chromobiota	Bacillariophyta	Coscinodiscophyceae	Coscinodiscales	Hemidiscaceae	Actinocyclus	Actinocyclus_sp._	100	100	100	100	100	100	100	100	78	ASV553
CATTACAGCAGCGACTATGGAAGATGTATACGAACGTGCTGAGTATGCTAAAGAAGTAGGTTCTGTAATCGTTATGATCGATTTAGTTATGGGTTATACTGCTATCCAATCTATCGCTCTTTGGGCTCGTAAAAACGATATGCTTTTACATTTACACCGTGCTGGTAACTCTACTTACGCGCGTCAAAAAAATCATGGTATTAACTTCCGTGTAATTTGTAAATGGATGCGTATGTCTGGCGTAGATCATATCCACGCTGGTA	Eukaryota	Chromista	Chromobiota	Bacillariophyta	Bacillariophyceae	Bacillariales	Bacillariaceae	Nitzschia	Nitzschia_linearis	100	100	100	100	100	100	100	100	100	ASV554
CGTAACTGGCGGTACAATGGAAGAAGTTTACAAACGTGCTGAGTATGCAAAAAATATCGGTTCGATTATTATCATGATCGACTTAGTTATGGGTTATACTGCTATTCAAAGTATAGCAATATGGTCTCGTGAAAACGATATGCTTTTACACTTACACCGTGCAGGTAACTCAGCATATGCTCGTCAAAAAAATCATGGTATTAACTTCCGTGTAATTTGTAAATGGATGCGTATGTCAGGTGTAGACCATATCCATGCAGGTA	Eukaryota	Chromista	Chromobiota	Bacillariophyta	Bacillariophyceae	Naviculales	Amphipleuraceae	Frustulia	Frustulia_erifuga	100	100	100	100	100	100	100	100	74	ASV556
CGTTACTGCAGCTACTATGAATGAGCTTTACAAACGTGCTGAGTACGCTAAAGCTGTAGGTTCTGTAATTATCATGGTCGACTTAGTATTAGGTTACACAGCTATTCAAAGTGCTGCTATCTGGTCTCGTGAAAATGATATGGTGTTACACTTACACCGTGCAGGTAACTCAACATATGCTCGTCAAAAAAATCATGGTATTAACTTCCGTGTAATCTGTAAATGGATGCGTATGTCTGGTGTTGACCACATCCACGCTGGTA	Eukaryota	Chromista	Chromobiota	Bacillariophyta	Fragilariophyceae	Fragilariales	Fragilariaceae	Ulnaria	Ulnaria_ulna	100	100	100	100	100	100	100	100	100	ASV558
CATCACTGCTGCTACTATGGAAGAACTTTACAAACGTGGTGAGTACGCTAAAGCTGTAGGTTCTGTAATCGTTATGATCGATTTAGTTTTAGGTTACACAGCAATTCAAAGTGCTGCTATCTGGGCTCGTGAAAACGATTTAGTATTACACTTACACCGTGCAGGTAACTCAACTTACGCTCGTCAAAAAAATCACGGTATTAACTTCCGTGTAATCTGTAAATGGATGCGTATGTCTGGTGTTGATCATATCCACGCTGGTA	Eukaryota	Chromista	Chromobiota	Bacillariophyta	Fragilariophyceae	Fragilariales	Fragilariaceae	Fragilaria	Fragilaria_sp.	100	100	100	100	100	100	100	100	88	ASV559
CGTTACTGCTGGTACAATGGAAGAAGTTTACAAACGTGCTGAATATGCTAAGTCTGTAGGTTCTATCATTATTATGATCGATTTAGTTATGGGATATACAGCAATTCAATCAATTGCACTTTGGTCTCGTGACAACGATATGCTTTTACATTTACACCGTGCAGGTAACTCTACATATGCACGTCAAAAAAATCATGGTATTAACTTCCGTGTAATTTGTAAATGGATGCGTATGTCAGGTGTAGATCATATCCACGCTGGTA	Eukaryota	Chromista	Chromobiota	Bacillariophyta	Bacillariophyceae	Rhopalodiales	Rhopalodiaceae	Epithemia	NA	100	100	100	100	100	100	100	100	51	ASV560
CATTACTGCAGCTACAATGGAAGAAGTGTACAAACGTGCTGAGTACGCTAAAATGGTAGGTTCTGTAATTGTGATGATCGATTTAGTAATGGGTTACACAGCAATTCAAAGTATTGCTTACTGGGCTCGTGAAAACGATATGTTATTACACTTACACCGTGCTGGTAACTCTACGTACGCTCGTCAAAAGAACCATGGTATTAACTTCCGTGTTATCTGTAAATGGATGCGTATGTCTGGTGTAGATCATATCCACGCTGGAA	Eukaryota	Chromista	Chromobiota	Bacillariophyta	Bacillariophyceae	Naviculales	Sellaphoraceae	Fistulifera	Fistulifera_saprophila	100	100	100	100	100	99	99	99	99	ASV561
CATCACTGCTGGTACAATGGAAGAAGTTTACAAACGTGCTGAATACGGTAAAGCTGTAGGCTCTGTAATCGTAATGATCGATTTAGTTATGGGTTACACAGCAATTCAAAGTGCTGCAATCTGGGCTCGTGAAAACGATATGCTTTTACATTTACACCGTGCAGGTAACTCTACTTATGCTCGTCAAAAAAATCATGGTATTAACTTCCGTGTAATTTGTAAATGGATGCGTATGTGTGGTGTAGACCATATTCACGCTGGTA	Eukaryota	Chromista	Chromobiota	Bacillariophyta	Bacillariophyceae	Cymbellales	Cymbellaceae	Encyonema	Encyonema_lunatum	100	100	100	100	100	99	99	94	81	ASV562
CATTACTGCAGCTACTATGGAAGAAGTGTACAAACGTGCAGAATACGCTAAAACAGTTGGTTCTGTAATCGTTATGATCGATTTAGTAATGGGTTACACAGCAATTCAAAGTATTGCTCTTTGGGCTCGTGAAAACGACATGATTTTACACTTACACCGTGCTGGTAACTCGACTTATGCTCGTCAAAAGAATCATGGTATTAACTTCCGTGTTATCTGTAAATGGATGCGTATGTCTGGTGTAGATCATATCCACGCTGGTA	Eukaryota	Chromista	Chromobiota	Bacillariophyta	Bacillariophyceae	Naviculales	Naviculaceae	Navicula	Navicula_cryptotenella	100	100	100	100	100	100	99	99	80	ASV563
CGTAACAGGCGCTACAATGGAAGACGTTTACGAACGTGCTGAATATGCTAAAGAAGTAGGTTCTGTAATTATCATGATCGATTTAGTAATGGGTTACACTGCAATTCAAAGTATTGCTTATTGGGCTCGTAAAAATGACATGCTTTTACATTTACACCGTGCTGGTAACTCAACATATGCTCGTCAAAAAAACCATGGTATTAATTTCCGTGTAATTTGTAAATGGATGCGTATGTCTGGTGTAGATCATATTCATGCAGGTA	Eukaryota	Chromista	Chromobiota	Bacillariophyta	Bacillariophyceae	Bacillariales	Bacillariaceae	Nitzschia	Nitzschia_filiformis	100	100	100	100	98	98	98	98	77	ASV564
CATCACTGCAGGTACTATGGAAGAAATTTATGCACGTGCAGAATACGCTAAAGCAGTTGGTTCTGTTATCGTTATGATCGACTTAGTTATGGGTTACACAGCAATCCAAACTGCAGCTATTTGGTCTCGTAATAACGACATGCTTTTACACTTACACCGTGCAGGTAACTCTACATATGCTCGTCAAAAAAATCACGGTATCAACTTCCGTGTTATTTGTAAATGGATGCGTATGTCTGGTGTAGACCATATCCACGCTGGTA	Eukaryota	Chromista	Chromobiota	Bacillariophyta	Bacillariophyceae	Naviculales	NA	NA	NA	100	100	100	100	95	80	12	12	12	ASV565
CATTACTGCAGCTACAATGGAAGAAGTGTACAAACGTGCTGAGTACGCTAAAATGGTAGGATCTGTAATTGTAATGATCGATTTAGTAATGGGTTACACAGCAATTCAAAGTATTGCTTACTGGGCTCGTGAAAACGATATGCTTTTACACTTACACCGTGCTGGTAACTCTACATATGCTCGTCAAAAGAACCATGGTATTAACTTCCGTGTTATCTGTAAATGGATGCGTATGTCTGGTGTAGATCATATCCACGCTGGAA	Eukaryota	Chromista	Chromobiota	Bacillariophyta	Bacillariophyceae	Naviculales	Sellaphoraceae	Fistulifera	Fistulifera_saprophila	100	100	100	100	100	100	99	99	99	ASV566
CATTACTGCTGGTACTATGGAAGAAGTGTACAAACGTGCTGAGTACGCTAAAACAGTAGGTTCTATAATTGTTATGATCGATTTAGTTATGGGTTATACAGCAATTCAAAGTATTGCATTATGGGCTCGTGAAAACGACATGCTTTTACACTTACACCGTGCAGGTAACTCTACATATGCTCGTCAAAAGAATCATGGTATTAACTTCCGTGTTATCTGTAAATGGATGCGTATGTCAGGTGTAGATCATATCCACGCTGGTA	Eukaryota	Chromista	Chromobiota	Bacillariophyta	Bacillariophyceae	Thalassiophysales	Catenulaceae	Amphora	Amphora_copulata	100	100	100	100	100	100	100	100	98	ASV567
CATCACTGGTGCTACAATGGAAGAAGTTTACAAACGTGCTGAGTACGCTAAAGCTGTTGGTTCTATCGTTGTAATGATTGACTTAGTTATGGGTTATACAGCAATTCAAAGTGCTGCTATTTGGTCTCGTAATAATGATATGATATTACACTTACACCGTGCTGGTAACTCAACTTACGCTCGTCAAAAAAATCATGGTATTAACTTCCGTGTTATTTGTAAATGGATGCGTATGTCTGGTGTAGACCATATCCACGCTGGTA	Eukaryota	Chromista	Chromobiota	Bacillariophyta	Bacillariophyceae	Cymbellales	NA	NA	NA	100	100	100	100	99	69	42	30	6	ASV568
CATCACTGCTGGTACAATGGAAGAAGTTTACAAACGTGCTGATTATGCTAAAGCTGTTGGTTCTGTTGTTGTAATGATCGATTTAGTTATGGGTTACACAGCAATTCAAAGTGCTGCTATTTGGGCTCGTGATAACGATATGTTATTACACTTACACCGTGCTGGTAACTCAACTTACGCTCGTCAAAAAAATCATGGTATTAACTTCCGTGTTATTTGTAAATGGATGCGTATGTCTGGTGTAGACCATATCCACGCTGGTA	Eukaryota	Chromista	Chromobiota	Bacillariophyta	Bacillariophyceae	Naviculales	Naviculaceae	Geissleria	Geissleria_decussis	100	100	100	100	100	95	95	95	95	ASV569
CGTTACTGCAGCTACTCAAGAAGAAGTTTACAAACGCGCTGCCTTTGCTAAAGAACTTGGTTCTGTAATTATTATGATCGACTTAGTAATGGGCTACACATCAATCCAAACAACTGCTATTTGGGCACGTGAAAACGATATGATTTTACACTTACATCGTGCAGGTAACTCTACATATGCTCGTCAAAAAAATCATGGTATTAACTTCCGTGTTATTTGTAAATGGATGCGTATGTCTGGTGTAGACCATATCCACGCTGGTA	Eukaryota	Chromista	Chromobiota	Bacillariophyta	Bacillariophyceae	Eunotiales	Eunotiaceae	Eunotia	Eunotia_glacialis	100	100	100	100	100	100	100	100	73	ASV570
CATTACTGCTGGTACTATGGAAGAAGTTTACAAACGTGCAGAATACGGTAAAGCTGTGGGTTCTGTAATTGTTATGATCGATTTAGTTATGGGTTATACAGCAATTCAAAGTGCTGCTGTTTGGTCTCGTGAAAATGACATGCTTTTACATTTACACCGTGCAGGTAACTCTACTTACGCTCGTCAAAAGAACCATGGTATTAACTTCCGTGTTATCTGTAAATGGATGCGTATGGCTGGTGTAGATCACATCCACGCTGGTA	Eukaryota	Chromista	Chromobiota	Bacillariophyta	Bacillariophyceae	Naviculales	Sellaphoraceae	NA	NA	100	100	100	100	92	69	60	54	34	ASV571
CATCACTGCTGCTACAATGGAAGAAGTTTACAAACGTGCTGACTACGGTAAAGCTGTAGGTTCTGTTGTTGTAATGATCGACTTAGTTATGGGTTATACAGCAATTCAAAGTGCTGCTATTTGGGCTCGTGAAAATGATATGATCTTACACTTACACCGTGCGGGTAACTCAACTTACGCTCGTCAAAAAAATCATGGTATTAACTTCCGTGTTATCTGTAAATGGATGCGTATGTCTGGTGTAGACCATATCCACGCTGGTA	Eukaryota	Chromista	Chromobiota	Bacillariophyta	Bacillariophyceae	Naviculales	Naviculaceae	Geissleria	Geissleria_decussis	100	100	100	100	99	78	77	77	76	ASV572
CATCACTGCTGGTACAATGGAAGAAGTTTACAAACGTGCAGAGTACGGTAAAGCTGTTGGTTCAATCGTTGTAATGATCGATTTAGTTATGGGTTACACAGCAATTCAAAGTGCTGCTATTTGGGCTCGTGATAACGATTGTTTATTACACTTACACCGTGCAGGTAACTCAACTTACGCTCGTCAAAAGAATCATGGTATTAACTTCCGTGTTATCTGTAAATGGATGCGTATGGCTGGTGTAGATCATATCCATGCTGGTA	Eukaryota	Chromista	Chromobiota	Bacillariophyta	Bacillariophyceae	Cymbellales	Cymbellaceae	Cymbella	NA	100	100	100	100	100	97	93	84	26	ASV573
CGTTACTGCAGCAACACAAGAAGAAGTTTATACACGTGCAGAATTTGCTAAAGAACTTGGTTCTGTAATTGTTATGATTGACTTAGTAATGGGCTACACATCAATCCAAACAACTGCGATTTGGGCTCGTAAAAACGACATGATTTTACACTTACACCGTGCAGGTAACTCTACATATGCTCGTCAAAAAAATCATGGTATTAACTTCCGTGTTATTTGTAAATGGATGCGTATGTCTGGTGTAGATCATATTCATGCTGGTA	Eukaryota	Chromista	Chromobiota	Bacillariophyta	Bacillariophyceae	Eunotiales	Eunotiaceae	Eunotia	NA	100	100	100	100	95	91	91	91	52	ASV574
CGTTACAGGTGCTACAATGGAAGACGTTTACGAACGTTCTGAGTACGCTAAAGAAGTTGGTTCTGTAATTATCATGATCGATTTAGTAATGGGTTACACAGCAATTCAAAGTATTGCTTTATGGGCTCGTAAGAACGATATGATTTTACACTTACACCGTGCGGGTAACTCAACTTACGCTCGTCAAAAAAACCATGGTATTAACTTCCGTGTAATCTGTAAATGGATGCGTATGTCTGGTGTAGATCATATCCACGCTGGTA	Eukaryota	Chromista	Chromobiota	Bacillariophyta	Bacillariophyceae	Bacillariales	Bacillariaceae	Nitzschia	Nitzschia_palea	100	100	100	100	100	100	100	100	99	ASV575
CGTTACTGCTGGTACAATGGAAGAAGTTTATAAACGTGCTGAATACGCTAAATCAGTAGGTTCTATCGTTATTATGATCGATTTAGTTATGGGTTATACAGCGATTCAATCAATTGCTCTTTGGTCTCGTGAAAATGATATGCTTTTACATTTACACCGTGCAGGTAACTCTACATATGCACGTCAAAAAAATCATGGTATTAACTTCCGTGTAATTTGTAAATGGATGCGTATGTCAGGTGTAGATCATATTCATGCTGGTA	Eukaryota	Chromista	Chromobiota	Bacillariophyta	Bacillariophyceae	Rhopalodiales	Rhopalodiaceae	Epithemia	Epithemia_sorex	100	100	100	100	100	100	100	100	100	ASV576
CGTTACCGCTGCAACTATGGAAGAAATTTACAAACGTGCAGAATATGCTAAGCTAGTAGGCTCTGTGATCATCATGATCGATTTAGTTATGGGTTACACAGCAATTCAAAGTATTGCAATTTGGGCTCGTGAAAACGACATGATTTTACATTTACATCGTGCGGGTAACTCTACTTACGCTCGTCAAAAGAACCATGGTATTAATTTCCGTGTTATCTGTAAATGGATGCGTATGTCTGGTGTAGATCATATTCACGCAGGTA	Eukaryota	Chromista	Chromobiota	Bacillariophyta	Fragilariophyceae	Fragilariales	Fragilariaceae	Staurosira	Staurosira_construens	100	100	100	100	100	100	100	100	100	ASV577
CGTTACAGGTGCTACAATGGAAGACGTTTACGAACGTTCTGAGTACGCTAAAGAAGTTGGTTCTGTAATTATCATGATCGATTTAGTAATGGGTTACACAGCAATTCAAAGTATTGCTTTATGGGCTCGTAAAAACGATATGATTTTACACTTACACCGTGCTGGTAACTCAACTTACGCTCGTCAAAAAAACCATGGTATTAACTTCCGTGTAATCTGTAAATGGATGCGTATGTCTGGTGTAGATCATATCCACGCTGGTA	Eukaryota	Chromista	Chromobiota	Bacillariophyta	Bacillariophyceae	Bacillariales	Bacillariaceae	Nitzschia	Nitzschia_palea	100	100	100	100	100	100	100	100	97	ASV578
CATTACTGCTGGTACTATGGAAGAAGTGTACAAACGTGCTGCGTACGCTAAAACAGTAGGTTCTGTAATTATGATGATCGATTTAGTTATGGGTTATACAGCAATTCAAAGTATTGCAATATGGGCTCGTGATAACGACATGATTTTACACTTACACCGTGCAGGTAACTCTACATATGCTCGTCAAAAGAATCATGGTATTAACTTCCGTGTTATCTGTAAATGGATGCGTATGTCAGGTGTAGATCATATCCACGCTGGTA	Eukaryota	Chromista	Chromobiota	Bacillariophyta	Bacillariophyceae	Thalassiophysales	Catenulaceae	Amphora	NA	100	100	100	100	100	100	100	100	27	ASV579
CGTTACTGCAGCTACGCAAGAAGAAGTTTATAAACGTGCAGAATATGCGAAAGAAGTTGGTTCTGTAATCATTATGATCGACTTAGTATTAGGTTACACAGCAATTCAAACAACTGCTATTTGGGCTCGTGAAAACGACTTAATTTTACACTTACACCGTGCAGGTAACTCTACATATGCTCGTCAAAAAAATCATGGTATTAACTTCCGTGTTATTTGTAAATGGATGCGTATGTCAGGTGTAGATCATATCCACGCTGGTA	Eukaryota	Chromista	Chromobiota	Bacillariophyta	Bacillariophyceae	Eunotiales	Eunotiaceae	Eunotia	NA	100	100	100	100	85	73	71	71	17	ASV580
CATCACTGCTGCTACTATGGAAGAAGTGTACAAACGTGCTCAATACGCTAAATCAGTAGGTTCTGTAATTGTAATGATCGATTTAGTAATGGGTTATACAGCAATTCAAAGTTCTGCTATCTGGGCTCGTGAAAATGATATGCTTTTACATTTACACCGTGCAGGTAACTCTACATACGCTCGTCAAAAAAATCATGGTATTAACTTCCGTGTTATTTGTAAATGGATGCGTATGTCTGGTGTAGATCATATCCACGCTGGTA	Eukaryota	Chromista	Chromobiota	Bacillariophyta	Bacillariophyceae	Naviculales	Stauroneidaceae	Stauroneis	Stauroneis_gracilis	100	100	100	100	100	100	100	100	100	ASV582
CATCACAGCAGCTACTATGGAAGAAGTGTACAAACGTGCAGAATATGCTAAAACAGTAGGTTCTATCATTGTAATGATCGATTTAGTAATGGGTTATACAGCAATTCAAAGTATTGCTCTTTGGGCTCGTGAAAACGATATGCTTTTACACTTACACCGTGCTGGTAACTCAACTTACGCTCGTCAAAAGAATCATGGTATCAACTTCCGTGTTATCTGTAAATGGATGCGTATGTCTGGTGTAGATCACATCCACGCTGGTA	Eukaryota	Chromista	Chromobiota	Bacillariophyta	Bacillariophyceae	Naviculales	Naviculaceae	Navicula	Navicula_gregaria	100	100	100	100	100	100	100	100	100	ASV583
CATTACTGCAGCTACAATGGAAGAAGTGTACAAACGTGCTGAGTACGCTAAAGCAGTTGGTTCTGTAGTCGTAATGATCGATTTAGTTATGGGTTACACAGCAATTCAAAGTTCAGCTATCTGGGCTCGTGAAAACGACATGATTTTACACTTACACCGTGCAGGTAACTCAACTTACGCTCGTCAAAAAAACCATGGTATTAACTTCCGTGTTATTTGTAAATGGATGCGTATGTCTGGTGTAGATCATATCCACGCTGGTA	Eukaryota	Chromista	Chromobiota	Bacillariophyta	Bacillariophyceae	Cymbellales	Gomphonemataceae	Gomphonema	Gomphonema_acuminatum/clavatum	100	100	100	100	100	100	100	100	100	ASV584
CGTAACTGCTGGAACTATGAACGAAGTTTACACTCGTGCAGAATATGCGAAACAAACAGGTACAATTATTATTATGATTGACTTAGTACTTGGTTATACAGCAATCCAAAGTGCAGCAGTCTGGGCTCGTGAAAACGATTTAATTTTACATTTACACCGTGCGGGCAACTCTACATATGCTCGTCAAAAAAATCATGGTATTAACTTCCGTGTTATTTGTAAATGGATGCGTATAGCTGGTGTAGACCACATTCATGCTGGTA	Eukaryota	Chromista	Chromobiota	Bacillariophyta	Mediophyceae	Biddulphiales	Biddulphiaceae	Terpsinoe	Terpsinoe_muninensis	100	100	100	100	100	100	100	100	77	ASV585
CATCACTGCTGGTACAATGGAAGAAGTGTACAAACGTGCTGAATACGCTAAAGCTGTTGGATCTATCATTGTTATGATCGATTTAGTAATGGGTTACACAGCAATTCAAAGTGCAGCTATTTGGTCTCGTGATAACGATATGTTATTACATTTACACCGTGCAGGTAACTCTACATATGCACGTCAAAAAAATCATGGTATTAACTTCCGTGTTATTTGTAAATGGATGCGTATGTCAGGTGTAGATCATATCCATGCTGGTA	Eukaryota	Chromista	Chromobiota	Bacillariophyta	Bacillariophyceae	Achnanthales	Achnanthidiaceae	Achnanthidium	Achnanthidium_minutissimum	100	100	100	100	100	98	98	98	93	ASV586
CGTTACAGCTGCAACTATGGAAGACGTTTACAAACGTGCAGAATACGCTAAAGAAGTTGGCTCTGTAATCATCATGATTGACTTAGTTATGGGTTACACAGCAATTCAAAGTATTGCTATTTGGGCTCGTGAAAATGACATGATTTTACATTTACACCGTGCAGGTAACTCTACTTATGCTCGTCAAAAAAATCATGGTATTAACTTCCGCGTAATCTGTAAATGGATGCGTATGTCTGGTGTAGACCATATCCACGCTGGTA	Eukaryota	Chromista	Chromobiota	Bacillariophyta	Bacillariophyceae	Bacillariales	Bacillariaceae	Nitzschia	NA	100	100	100	100	88	64	64	64	56	ASV587
CATTACTGCAGGTACAATGGAAGAAGTATACAAACGTGCTGAGTATGCTAAAGCAGTTGGCTCTGTAATCGTGATGATCGATTTAGTAATGGGTTATACAGCAATTCAAAGTTCAGCTATCTGGGCTCGTGATAACGATATGCTTTTACATTTACACCGTGCAGGTAACTCAACTTACGCTCGTCAAAAAAATCATGGTATCAACTTCCGTGTTATTTGTAAATGGATGCGTATGTCTGGTGTAGACCATATTCACGCTGGTA	Eukaryota	Chromista	Chromobiota	Bacillariophyta	Bacillariophyceae	Cymbellales	Gomphonemataceae	Gomphonema	NA	100	100	100	100	100	88	88	88	30	ASV588
CGTAACAGGCGCTACAATGGAAGACGTGTACGAACGTGCTGAGTATGCTAAAGAAGTAGGTTCTGTAATTATCATGATCGATTTAGTAATGGGTTACACTGCAATTCAAAGTATTGCTTATTGGGCTCGTAAAAACGATATGCTTTTACACTTACACCGTGCAGGTAACTCAACATATGCTCGTCAAAAAAATCATGGTATTAATTTCCGTGTAATCTGTAAATGGATGCGTATGTCTGGTGTAGATCATATTCACGCAGGTA	Eukaryota	Chromista	Chromobiota	Bacillariophyta	Bacillariophyceae	Bacillariales	Bacillariaceae	Nitzschia	Nitzschia_filiformis	100	100	100	100	100	96	96	96	85	ASV589
CGTTACTGCAGCTACTATGGAAGAAGTGTACAAACGTGCAGAATACGCTAAAAATGTTGGTTCTGTAATCATCATGATCGATTTAGTAATGGGTTATACAGCAATTCAAAGTATTGCTCTTTGGTCTCGTGAAAACGACATGATTTTACACTTACACCGTGCTGGTAACTCTACTTACGCTCGTCAAAAGAATCATGGTATTAACTTCCGTGTTATCTGTAAATGGATGCGTATGTCTGGTGTAGATCATATCCACGCTGGTA	Eukaryota	Chromista	Chromobiota	Bacillariophyta	Bacillariophyceae	Naviculales	Naviculaceae	Navicula	NA	100	100	100	100	100	99	99	99	54	ASV590
CATCACAGCAGCTACTATGGAAGAAGTGTACAAACGTGCAGAGTATGCTAAAATGGTAGGTTCTATCATTGTCATGATCGATTTAGTAATGGGTTATACAGCAATTCAAAGTATTGCTCTTTGGGCTCGTGAAAACGATATGCTTTTACACTTACACCGTGCTGGTAACTCTACTTACGCTCGTCAAAAGAATCATGGTATCAACTTCCGTGTTATCTGTAAATGGATGCGTATGTCTGGTGTAGATCACATCCACGCTGGTA	Eukaryota	Chromista	Chromobiota	Bacillariophyta	Bacillariophyceae	Naviculales	Naviculaceae	Navicula	Navicula_gregaria	100	100	100	100	100	99	96	96	90	ASV591
CATCACTGCAGGTACTATGGAAGAAGTTTACAAACGTGCTGAATATGCTAAAGCAGTAGGTTCTATCATCGTTATGATTGACTTAGTAATGGGCTATACAGCAATCCAAAGTTCTGCTATTTGGGCTCGTGAAAATGATATGCTTCTACATTTACACCGTGCCGGTAACTCAACATATGCTCGTCAAAAAAATCATGGTATTAACTTCCGTGTTATTTGTAAATGGATGCGTATGTCTGGTGTAGATCACATCCACGCTGGTA	Eukaryota	Chromista	Chromobiota	Bacillariophyta	Bacillariophyceae	Naviculales	Neidiaceae	Neidium	NA	100	100	100	100	100	100	100	100	21	ASV593
CGTTACTGCAGCTACTCAAGACGAAATCTTCAAACGTGCTGAGTTTGCTAAAGAAATCGGCTCTGTAATTGTTATGATTGATTTAGTATTAGGTTACACAGCAATTCAAACAACGGCAATTTGGGCACGTGAAAACGACATGATTTTACATTTACACCGTGCAGGTAACTCTACATATGCTCGTCAAAAAAATCATGGGATTAACTTCCGTGTTATTTGTAAATGGATGCGTATGTCTGGTGTAGATCATATTCACGCTGGTA	Eukaryota	Chromista	Chromobiota	Bacillariophyta	Bacillariophyceae	Eunotiales	Eunotiaceae	Eunotia	Eunotia_minor	100	100	100	100	100	100	100	100	100	ASV594
CATCACTGGTGCTACAATGGAAGAAGTTTACAAACGTGCTGACTACGCTAAAGCTGTAGGTTCTATCGTTGTAATGATCGATTTAGTTATGGGTTACACAGCAATTCAAAGTGCTGCAATCTGGGCTCGTGATAACGATATGCTTTTACATTTACACCGTGCGGGTAACTCAACTTACGCTCGTCAAAAAAACCATGGTATTAACTTCCGTGTTATCTGTAAATGGATGCGTATGTCTGGTGTAGATCATATCCACGCTGGTA	Eukaryota	Chromista	Chromobiota	Bacillariophyta	Bacillariophyceae	Cymbellales	Gomphonemataceae	Gomphonella	Gomphonella_olivaceoides	100	100	100	100	100	100	100	100	97	ASV595
CATTACTGCTGGTACAATGGAAGAGTTATACAAACGTGCTGAGTATGCTAAAGCTGTTGGTTCAGTAATTGTAATGATCGATTTAGTATTAGGTTACACAGCAATTCAAAGTGCTGCAATCTGGGCTCGTGAAAATGATTGTATTTTACATTTACACCGTGCTGGTAACTCTACGTACGCTCGTCAAAAAAATCATGGTATCAACTTCCGTGTTATTTGTAAATGGATGCGTATGTCTGGTGTAGATCATATCCACGCTGGTA	Eukaryota	Chromista	Chromobiota	Bacillariophyta	Bacillariophyceae	Achnanthales	Achnanthidiaceae	Achnanthidium	NA	100	100	100	100	100	96	96	96	55	ASV596
CATCACTGCTGGTAATATGGAAGAAGTTTATGTACGTGCTGAATACGCAAAATCAGTAGGATCTGTTATTGTTATGATCGATTTAGTTATGGGTTATACAGCAATTCAAAGTTCTGCTATTTGGGCTCGTAACAACGATATGATCTTACATTTACACCGTGCAGGTAACTCAACTTACGCTCGTCAAAAGAATCATGGTATTAACTTCCGTGTTATCTGTAAATGGATGCGTATGTCTGGTGTAGATCACATCCACGCTGGTA	Eukaryota	Chromista	Chromobiota	Bacillariophyta	Bacillariophyceae	Naviculales	Pinnulariaceae	Pinnularia	Pinnularia_sp._NE-K01	100	100	100	100	100	97	94	94	78	ASV597
CGTTACTGCAGCTACTCAAGAAGAAGTTTACAAACGTGCACAATTTGGTAAAGACCTTGGTTCTGTAATTATCATGATCGACTTAGTAATGGGCTACACAGCAATCCAAACAATTGCTATTTGGGCACGTGAAAACGATATGATTTTACATTTACACCGTGCAGGTAACTCTACATATGCTCGTCAAAAAAATCATGGTATTAACTTCCGTGTTATTTGTAAATGGATGCGTATGTCTGGTGTAGATCATATCCACGCTGGTA	Eukaryota	Chromista	Chromobiota	Bacillariophyta	Bacillariophyceae	Eunotiales	Eunotiaceae	Eunotia	NA	100	100	100	100	100	100	100	100	22	ASV598
CATCACTGCTGGTACAATGGAAGAAGTTTACAAACGTGCTGAGTACGCAAAAGCTGTTGGTTCTGTAATTGTTATGATCGATTTAGTAATGGGTTATACAGCAATTCAAAGTGCGGCTATTTGGTCTCGTGAAAACGACATGGTATTACACTTACACCGTGCAGGTAACTCTACATATGCTCGTCAAAAAAATCATGGTATCAACTTCCGTGTTATTTGTAAATGGATGCGTATGTCAGGTGTGGATCATATCCACGCTGGTA	Eukaryota	Chromista	Chromobiota	Bacillariophyta	Bacillariophyceae	Achnanthales	Achnanthidiaceae	Achnanthidium	Achnanthidium_eutrophilum	100	100	100	100	99	97	97	97	91	ASV599
TGTTACTGCAGCTACTCAAGAAGAAATCTACAAACGTTCTGAGTTTGCTAAAGAAATTGGTTCTGTAATTATTATGATCGACTTAGTTTTAGGTTACACAGCAATCCAAACAACTGCAATTTGGGCACGTGACAATGACATGATTTTACACTTACACCGTGCTGGTAACTCTGCATACGCTCGTCAAAAAAATCATGGTATTAACTTCCGTGTAATCTGTAAATGGATGCGTATGTCTGGTGTAGATCATATTCATGCAGGTA	Eukaryota	Chromista	Chromobiota	Bacillariophyta	Bacillariophyceae	Eunotiales	Eunotiaceae	Eunotia	NA	100	100	100	100	92	90	86	86	40	ASV600
CATTACTGCTGGTACAATGGAAGAGTTATACAAACGTGCTGAGTATGCTAAAGCTGTTGGTTCAGTAATTGTAATGATCGATTTAGTATTAGGTTACACAGCAATTCAAAGTGCTGCAATCTGGGCTCGTGAAAATGATTGTATTTTACATTTACACCGTGCTGGTAACTCTACTTACGCTCGTCAAAAAAATCATGGTATCAACTTCCGTGTTATTTGTAAATGGATGCGTATGTCTGGTGTAGATCATATCCACGCTGGTA	Eukaryota	Chromista	Chromobiota	Bacillariophyta	Bacillariophyceae	Achnanthales	Achnanthidiaceae	Achnanthidium	NA	100	100	100	100	100	100	100	100	50	ASV601
CATCACTGCTGGTACTATGGAAGAGGTTTACGCACGTGCCGAATACGGTAAAGCAGTTGGTTCTGTAATTGTGATGATCGATTTAGTTATGGGTTACACAGCAATTCAATCTGCTGCGATTTGGTCTCGTAACAACGACATGCTTTTACACTTACACCGTGCAGGTAACTCTACTTACGCTCGTCAAAAAAATCATGGAATTAACTTCCGTGTAATTTGTAAATGGATGCGTATGTCAGGTGTAGACCATATCCACGCTGGTA	Eukaryota	Chromista	Chromobiota	Bacillariophyta	Bacillariophyceae	Naviculales	Sellaphoraceae	Sellaphora	Sellaphora_nigri	100	100	100	100	100	100	93	91	91	ASV603
CATTACTGCTGGTAACATGGAAGAAGTTTACGCTCGTGCAGAATATGCTAAAGCAGTAGGTTCTGTAATTGTTATGATCGATTTAGTTATGGGTTACACAGCAATCCAATCAGCAGCTATCTGGTCTCGTGAAAACGACATGATCTTACATTTACACCGTGCAGGTAACTCAACTTACGCTCGTCAAAAAAATCATGGTATTAACTTCCGTGTTATTTGTAAATGGATGCGTATGGCTGGTGTAGATCATATCCACGCTGGTA	Eukaryota	Chromista	Chromobiota	Bacillariophyta	Bacillariophyceae	Naviculales	NA	NA	NA	100	100	100	100	97	87	33	22	21	ASV604
CATTACTGCTGGTACAATGGAAGAAGTATACAAACGTGCTGAGTATGCTAAAGCTGTTGGCTCTGTTATTGTAATGATCGATTTAGTTATGGGTTACACAGCAATCCAAAGTTCTGCTATTTGGGCTCGTGAAAACGATATGATTTTACATTTACACCGTGCGGGTAACTCAACTTACGCTCGTCAAAAAAATCATGGTATTAACTTCCGTGTTATCTGTAAATGGATGCGTATGTCAGGTGTAGATCATATCCACGCTGGAA	Eukaryota	Chromista	Chromobiota	Bacillariophyta	Bacillariophyceae	Cymbellales	Gomphonemataceae	Gomphonema	NA	100	100	100	100	93	72	62	62	22	ASV605
CATCACTGCTGGTACAATGGAAGAAGTATACAAACGTGCTGAGTATGCTAAAGCTGTTGGTTCAATCATTGTTATGATCGATTTAGTAATGGGTTACACAGCAATTCAAAGTGCTGCTCTTTGGGCTCGTGAAAACGATTGTGTATTACATTTACACCGTGCAGGTAACTCTACATATGCTCGTCAAAAAAATCACGGTATCAACTTCCGTGTTATCTGTAAATGGATGCGTATGTCTGGTGTAGATCATATCCACGCTGGTA	Eukaryota	Chromista	Chromobiota	Bacillariophyta	Bacillariophyceae	Achnanthales	Achnanthidiaceae	Achnanthidium	Achnanthidium_rivulare	100	100	100	100	100	100	100	100	97	ASV606
CATTACTGCAGGTACAATGGAAGAAGTGTACAAACGTGCTGAATACGCAAAAGCTGTTGGTTCAGTAATTGTTATGATCGATTTAGTAATGGGTTACACAGCAATTCAAAGTGCTGCTATCTGGTCACGTAATAACGATATGATTTTACATTTACATCGTGCAGGCAACTCTACATACGCTCGTCAAAAAAACCATGGTATTAATTTCCGTGTTATCTGTAAATGGATGCGTATGTCTGGTGTAGATCATATCCATGCTGGTA	Eukaryota	Chromista	Chromobiota	Bacillariophyta	Bacillariophyceae	Achnanthales	Achnanthidiaceae	Karayevia	Karayevia_oblongella	100	100	100	100	100	100	100	100	100	ASV607
CATCACTTCAGCTACAATGGAAGAAGTTTACAAACGTGCTGAATACGCTAAAGCAGTTGGTTCTATAGTTGTGATGATTGACTTAGTTATGGGTTACACAGCTATTCAATCAATTGCATACTGGGCTCGTGAAAACGATATGCTTTTACACTTACACCGTGCAGGTAACTCTACATATGCACGTCAAAAAAATCATGGTATTAACTTCCGTGTAATTTGTAAATGGATGCGTATGTCAGGTGTAGATCACATCCACGCTGGTA	Eukaryota	Chromista	Chromobiota	Bacillariophyta	Bacillariophyceae	Surirellales	Surirellaceae	Stenopterobia	Stenopterobia_sp.	100	100	100	100	100	100	100	100	100	ASV608
CATCACTGCAGGTAACATGGAAGAAGTTTACAAACGTGCAGAATACGCTAAATCAGTAGGTTCTGTTATCGTTATGATCGACTTAGTAATGGGTTACACAGCAATTCAAAGTTCTGCAATTTGGGCTCGTGAAAATGATATGATTTTACACTTACACCGTGCAGGTAACTCTACATATGCTCGTCAAAAAAACCATGGTATTAACTTCCGTGTTATTTGTAAATGGATGCGTATGTCTGGTGTAGACCATATCCACGCTGGTA	Eukaryota	Chromista	Chromobiota	Bacillariophyta	Bacillariophyceae	Naviculales	Diadesmidaceae	Luticola	NA	100	100	100	100	100	96	89	78	29	ASV609
CATTACTGCTGGTACAATGGAAGAAGTGTACAAACGTGCTGAGTATGCTAAAGCTGTTGGTTCTGTAATTGTTATGATCGATTTAGTAATGGGTTATACAGCAATTCAAAGTGCAGCTATTTGGTCTCGTGATAATGATATGTTATTACATTTACACCGTGCAGGTAACTCTACATACGCACGTCAAAAAAATCATGGTATCAACTTCCGTGTTATTTGTAAATGGATGCGTATGTCAGGTGTAGATCATATCCACGCTGGTA	Eukaryota	Chromista	Chromobiota	Bacillariophyta	Bacillariophyceae	Achnanthales	Achnanthidiaceae	Achnanthidium	Achnanthidium_minutissimum	100	100	100	100	100	100	100	100	100	ASV611
CATCACTGCTGGTACAATGGAAGAAGTTTATACACGTGCAGAATATGCTAAAGCAGTAGGTTCTGTAATTGTTATGATCGATTTAGTTATGGGTTACACAGCAATCCAAACTGCAGCTATCTGGGCTCGTAACAACGACATGATTTTACACTTACACCGTGCAGGTAACTCAACTTACGCTCGTCAAAAGAATCACGGTATTAATTTCCGTGTTATCTGTAAATGGATGCGTATGTCTGGTGTAGACCACATCCACGCTGGTA	Eukaryota	Chromista	Chromobiota	Bacillariophyta	Bacillariophyceae	Naviculales	Pinnulariaceae	Pinnularia	NA	100	100	100	100	100	99	99	98	58	ASV612
TGTTACAGCGGCTACGATGACCGAAGTAATCAAACGTGCTGAATATGCTAAAGCGATCGGTTCTGTGATTATTATGATCGATTTAGTAATGGGTTACACTGCGATTCAATCAATTGCAATCTGGGCTCGTGAAAATGATTTAATTTTACATTTACACCGTGCTGGTAACTCTACATATGCGCGTCAAAAAAACCATGGGATTAATTTCCGTGTTATTTGTAAATGGATGCGTATGTCTGGTGTAGATCATATTCACGCTGGGA	Eukaryota	Chromista	Chromobiota	Bacillariophyta	Mediophyceae	Thalassiosirales	Stephanodiscaceae	Cyclotella	Cyclotella_plitvicensis	100	100	100	100	100	100	100	100	100	ASV613
CATCACTGCAGGCACAATGGAAGAAGTTTACAAACGAGCTGAGTATGCAAAAGCTGTTGGCTCAATCATTGTTATGATCGATTTAGTAATGGGTTATACGGCGATTCAAAGTGCGGCAATTTGGTCTCGTGATAACGATATGTTATTACATTTACATCGAGCAGGGAATTCTACTTACGCGCGCCAAAAAAACCATGGGATTAACTTCCGTGTTATTTGCAAATGGATGCGTATGTCAGGGGTTGACCATATCCATGCTGGAA	Eukaryota	Chromista	Chromobiota	Bacillariophyta	Bacillariophyceae	Achnanthales	Cocconeidaceae	Cocconeis	Cocconeis_placentula	100	100	100	100	100	100	100	100	82	ASV615
CGTTACTGCAGCTACTATGGAAGAAGTGTACAAACGTGCAGAATACGCTAAAACAGTTGGTTCTGTAATCGTTATGATCGATTTAGTAATGGGTTACACAGCAATTCAAAGTATTGCTATTTGGGCTCGTGAAAACGACATGCTTTTACACTTACACCGTGCTGGTAACTCTACTTATGCTCGTCAAAAGAATCACGGTATTAACTTCCGTGTTATCTGTAAATGGATGCGTATGTCTGGTGTAGATCATATCCACGCCGGTA	Eukaryota	Chromista	Chromobiota	Bacillariophyta	Bacillariophyceae	Naviculales	Naviculaceae	Navicula	Navicula_cryptotenella	100	100	100	100	100	100	100	100	99	ASV616
CATCACTGCTGGTACTATGGAAGAAGTTATCAAACGTGCAGACTACGCTAAAGCAGTAGGTTCTGTAATCGTTATGATCGATTTAGTTATGGGTTACACTGGAATTCAAAGTGCTGCTATTTGGGCTCGTGAAAACGATATGATTTTACATTTACACCGTGCAGGTAATTCAACTTACGCGCGTCAAAAAAATCACGGTATCAACTTCCGTGTTATCTGTAAATGGATGCGTATGTCTGGTGTAGATCATATCCACGCTGGTA	Eukaryota	Chromista	Chromobiota	Bacillariophyta	Bacillariophyceae	Naviculales	Pinnulariaceae	Caloneis	Caloneis_sp._NE-S01	100	100	100	100	100	100	100	100	86	ASV617
CATTACTGCTGGTACAATGGAAGAAGTGTACAAACGTGCTGAGTATGGTAAAGCTGTTGGTTCTGTAATTGTAATGATCGACTTAGTTATGGGTTACACAGCAATTCAAAGTGCTGCTATTTGGGCTCGTGACAATGATTGTCTTTTACACTTACACCGTGCAGGTAACTCAACTTACGCTCGTCAAAAAAATCACGGTATCAACTTCCGTGTTATTTGTAAATGGATGCGTATGTCTGGTGTAGATCACATCCACGCTGGTA	Eukaryota	Chromista	Chromobiota	Bacillariophyta	Bacillariophyceae	Cymbellales	Cymbellaceae	Cymbopleura	Cymbopleura_subcuspidata	100	100	100	100	99	96	95	86	76	ASV618
CATCACTGCAGGCACAATGGAAGAAGTTTACAAACGTGCTGAGTACGCTAAAGCAGTAGGTTCTGTAATCGTTATGATCGATTTAGTTATGGGTTACACAGCTATTCAATCAATCGCTTACTGGGCTCGTGATAACGATATGCTTTTACACTTACACCGTGCTGGTAACTCTACATATGCACGTCAAAAAAATCATGGTATTAACTTCCGTGTTATTTGTAAATGGATGCGTATGTCAGGTGTAGATCATATCCACGCTGGTA	Eukaryota	Chromista	Chromobiota	Bacillariophyta	Bacillariophyceae	Surirellales	Surirellaceae	Surirella	Surirella_elliptica	100	100	100	100	100	100	100	100	78	ASV619
CATCACTGCTGGTAATATGGAAGAAGTTATCAAACGTGCAGACTATGCTAAATCAGTAGGTTCTGTAATCGTTATGGTCGATTTAGTTATGGGTTACACAGGAATTCAAAGTGCTGCTATTTGGGCTCGTGAAAACGATATGATTTTACATTTACACCGTGCAGGTAACTCAACTTACGCGCGTCAAAAAAATCATGGTATCAACTTCCGTGTTATCTGTAAATGGATGCGTATGTCTGGTGTAGATCATATTCACGCTGGTA	Eukaryota	Chromista	Chromobiota	Bacillariophyta	Bacillariophyceae	Naviculales	Pinnulariaceae	Caloneis	NA	100	100	100	100	99	99	99	99	52	ASV620
CGTTACCGCTGCAACTATGGAAGAAGTTTACAAACGTGCAGAATATGCTAAACTAGTAGGCTCTGTAATCATCATGATCGATTTAGTTATGGGTTACACAGCAATTCAAAGTATTGCACTTTGGTCTCGTGAAAACGACATGATTTTACATTTACATCGTGCGGGTAACTCTACTTACGCTCGTCAAAAGAACCATGGTATTAATTTCCGTGTTATCTGTAAATGGATGCGTATGTCTGGTGTAGATCATATTCACGCAGGTA	Eukaryota	Chromista	Chromobiota	Bacillariophyta	Fragilariophyceae	Fragilariales	Fragilariaceae	Staurosira	Staurosira_construens	100	100	100	100	100	100	100	100	100	ASV621
CGTTACAGGTGCTACAATGGAAGACGTTTACGAACGTGCTGAGTACGCTAAAGAAGTAGGCTCTGTAATTATCATGATCGATTTAGTAATGGGTTACACAGCAATTCAAAGTATTGCTTTATGGTCTCGTACTAACGATATGATTTTACATTTACACCGTGCAGGTAACTCAACTTACGCGCGTCAAAAAAACCATGGTATTAACTTCCGTGTAATCTGTAAATGGATGCGTATGTCTGGTGTAGATCATATTCACGCTGGTA	Eukaryota	Chromista	Chromobiota	Bacillariophyta	Bacillariophyceae	Bacillariales	Bacillariaceae	Nitzschia	Nitzschia_cf._pusilla	100	100	100	100	100	100	100	100	60	ASV622
CATTACTGCAGGTACAATGGAAGAAGTTTACAAACGTGCTCAATACGCTAAAGCAGTTGGTTCTGTAATCGTTATGATTGACTTAGTTATGGGTTATACAGCGATTCAATCAATTGCATACTGGGCTCGTGAAAACGATATGCTTTTACACTTACACCGTGCAGGTAACTCTACATATGCACGTCAAAAAAATCATGGTATTAACTTCCGTGTAATCTGTAAATGGATGCGTATGTCAGGTGTAGATCACATCCACGCTGGTA	Eukaryota	Chromista	Chromobiota	Bacillariophyta	Bacillariophyceae	Surirellales	Surirellaceae	Iconella	Iconella_cf._tenuissima	100	100	100	100	100	100	100	97	69	ASV623
TATGACTGCCGGTACTATGGAAGAAGTTTACAAACGTGGTGAATACGCTAAAGCTGTAGGTTCAGTTATTGCTATGATTGACTTAGTTCTTGGTTACACTGCAATCCAATCAGCTGCGATCTGGGCACGTGAAAGTGACATGATTTTACACTTACACCGTGCAGGTAACTCTACTTATGCTCGTCAAAAAAATCATGGTATTAACTTCCGTGTAATTTGTAAATGGATGCGTATGGCTGGTGTAGATCATATCCACGCTGGTA	Eukaryota	Chromista	Chromobiota	Bacillariophyta	Bacillariophyceae	Naviculales	Brachysiraceae	Nupela	NA	100	100	100	100	91	86	68	68	31	ASV624
CGTTACAGGTGCTACAATGGAAGACGTTTACGAACGTTCTGAGTACGCTAAAGAAGTTGGTTCTGTAATCATCATGATCGATTTAGTAATGGGTTACACAGCAATTCAAAGTATTGCTTTATGGGCTCGTAAAAACGATATGATTTTACACTTACACCGTGCGGGTAACTCAACTTACGCTCGTCAAAAAAACCATGGTATTAACTTCCGTGTAATCTGTAAATGGATGCGTATGTCTGGTGTAGATCATATCCACGCTGGTA	Eukaryota	Chromista	Chromobiota	Bacillariophyta	Bacillariophyceae	Bacillariales	Bacillariaceae	Nitzschia	Nitzschia_palea	100	100	100	100	100	100	100	100	100	ASV626
TATTACAGCAGCTACAATGGAAGACGTTTACAAACGTGCTGAATATGCTAAAATGATCGGTTCTGTAATTGTTATGATCGATTTAGTAATGGGTTACACAGCAATTCAATCAATTGCATACTGGGCTCGTGAAAACGATATGATTTTACATTTACACCGTGCTGGTAACTCTACTTATGCTCGTCAAAAAAATCATGGTATTAATTTCCGTGTTATTTGTAAATGGATGCGTATGGCTGGTGTAGATCATATTCACGCTGGTA	Eukaryota	Chromista	Chromobiota	Bacillariophyta	Mediophyceae	Thalassiosirales	Stephanodiscaceae	NA	NA	100	100	100	100	74	73	62	49	16	ASV627
CGTAACAGGTGCTACAATGGAAGACGTTTACGAACGTGCTGAATATGCTAAAGAAGTAGGTTCTGTAATTATCATGATCGATTTAGTAATGGGTTATACTGCAATTCAAAGTATTGCTTATTGGGCTCGTAAAAATGATATGCTTTTACACTTACATCGTGCAGGTAACTCAACATATGCTCGTCAAAAAAACCACGGTATTAACTTCCGTGTAATCTGTAAATGGATGCGTATGTCTGGTGTAGATCATATTCACGCAGGTA	Eukaryota	Chromista	Chromobiota	Bacillariophyta	Bacillariophyceae	Bacillariales	Bacillariaceae	Nitzschia	Nitzschia_filiformis	100	100	100	100	100	99	99	99	80	ASV628
TGTTACAGCTGCTACTATGGAAGAAATCTACAAACGTTGTGAATATGCAAAAGAAGTAGGTTCAGTAATTGTGATGATCGATTTAGTTATGGGTTACACAGCAATTCAAAGTGCTGCAATTTGGGCTCGTGATAACGATATGATTTTACACTTACACCGTGCAGGTAACTCTACATATGCGCGTCAAAAAAATCATGGTATTAACTTCCGTGTTATTTGTAAATGGATGCGTATGTCTGGTGTAGATCACATCCACGCTGGGA	Eukaryota	Chromista	Chromobiota	Bacillariophyta	Bacillariophyceae	Bacillariales	Bacillariaceae	Nitzschia	Nitzschia_inconspicua	100	100	100	100	100	100	100	100	100	ASV629
TATTACTGCAGGTACAATGGAAGAAGTATACAAACGTGCTGAGTATGGTAAAGCAGTTGGCTCTGTAATTGTAATGATCGATTTAGTAATGGGTTATACAGCAATTCAAAGTGCAGCTATTTGGGCTCGTGACAATGATATGCTTTTACACTTACACCGTGCAGGTAACTCTACTTACGCTCGTCAAAAAAATCATGGTATCAACTTCCGTGTTATCTGTAAATGGATGCGTATGTCTGGTGTAGACCATATTCATGCTGGTA	Eukaryota	Chromista	Chromobiota	Bacillariophyta	Bacillariophyceae	Cymbellales	NA	NA	NA	100	100	100	100	98	74	39	22	21	ASV630
CATCACTGCAGGTACAATGGAAGAAGTTTACAAACGTGCTGTATATGCTAAATCAGTAGGTTCTATAATCGTAATGATCGACTTAGTAATGGGTTACACAGCAATTCAAAGTGCTGCTATCTGGGCTCGTGAAAACGATATGCTTTTACACTTACACCGTGCAGGTAACTCTACATACGCTCGTCAAAAAAATCATGGTATTAACTTCCGTGTTATTTGTAAATGGATGCGTATGTCTGGTGTAGATCATATCCACGCTGGTA	Eukaryota	Chromista	Chromobiota	Bacillariophyta	Bacillariophyceae	Naviculales	NA	NA	NA	100	100	100	100	99	69	37	37	31	ASV631
CATCACAGCTGCTACTATGGAAGAACTTTACAAACGTGGTGAATACGCTAAAGCTGTAGGTTCTGTAATTGTTATGATCGATTTAGTTTTAGGTTACACAGCAATTCAAAGTGCTGCTATCTGGGCTCGTGAAAACGATTTAGTATTACACTTACACCGTGCAGGTAACTCAACTTACGCTCGTCAAAAAAATCACGGTATCAACTTCCGTGTAATTTGTAAATGGATGCGTATGTCTGGTGTTGACCATATCCACGCGGGTA	Eukaryota	Chromista	Chromobiota	Bacillariophyta	Fragilariophyceae	Fragilariales	Fragilariaceae	Fragilaria	NA	100	100	100	100	100	100	100	60	53	ASV632
CATTACTGCTGGTACAATGGAAGAAGTGTACAAACGTGCTGAGTACGCTAAAGCTGTTGGTTCAGTAATTGTTATGATCGATTTAGTAATGGGTTATACAGCAATTCAAAGTGCAGCTATCTGGGCTCGTGAAAATGACATGGTATTACACTTACACCGTGCAGGTAACTCTACATATGCTCGTCAAAAAAATCATGGTATTAATTTCCGTGTTATTTGTAAATGGATGCGTATGTCTGGTGTAGATCATATCCACGCTGGTA	Eukaryota	Chromista	Chromobiota	Bacillariophyta	Bacillariophyceae	Achnanthales	Achnanthidiaceae	Achnanthidium	NA	100	100	100	100	100	99	99	97	36	ASV633
CATCACTGCTGGTACAATGGAAGAAGTGTACAAACGTGCTGAATACGGTAAAGCTGTAGGTTCTGTAATCGTAATGATCGATTTAGTTATGGGCTATACAGCAATTCAAAGTGCTGCTATCTGGTCTCGTGACAATGATATGCTTTTACATTTACACCGTGCTGGTAACTCTACATATGCACGTCAAAAAAATCATGGTATTAACTTCCGTGTTATCTGTAAATGGATGCGTATGTCAGGTGTAGATCATATTCACGCGGGTA	Eukaryota	Chromista	Chromobiota	Bacillariophyta	Bacillariophyceae	Cymbellales	Cymbellaceae	Encyonema	Encyonema_caespitosum	100	100	100	100	100	100	100	100	100	ASV634
CATTACAGCAGCTACTATGGAAGAAGTGTACAAACGTGCTGAGTACGCTAAAATGATTGGTTCTGTAATCGTTATGATCGATTTAGTAATGGGTTATACAGCAATTCAAAGTATTGCTTTATGGGCTCGTGAAAACGATATGTTATTACACTTACACCGTGCTGGTAACTCTACTTACGCTCGTCAAAAAAACCATGGTATTAACTTCCGTGTTATTTGTAAATGGATGCGTATGTCTGGTGTAGATCACATCCACGCTGGTA	Eukaryota	Chromista	Chromobiota	Bacillariophyta	Bacillariophyceae	Naviculales	Naviculaceae	Navicula	Navicula_rostellata	100	100	100	100	100	99	98	82	77	ASV635
CATCACAGCTGCGACTATGGAAGAAGTTTACAAACGTGGAGCTTATGCAAAAGAAATCGGCTCTGTAATTGTTATGATCGATTTAGTTATGGGTTATACTGCAATTCAAAGTGCTGCAATTTGGGCTCGTGAAAATGATCTGATTTTACATTTACACCGTGCTGGTAACTCTACTTATGCCCGTCAAAAAAATCATGGTATTAATTTCCGTGTTATCTGTAAATGGATGCGTATGTCAGGTGTAGATCATATTCACGCTGGTA	Eukaryota	Chromista	Chromobiota	Bacillariophyta	Fragilariophyceae	Tabellariales	Tabellariaceae	Tabellaria	Tabellaria_flocculosa	100	100	100	100	100	100	100	100	100	ASV636
TATTACAGCTGCAACTATGGAAGAAGTGTATAAACGTGCTCAATACGCTAAAGAAGTAGGTTCTGTAATTGTGATGATCGATTTAGTAATGGGTTATACAGCAATTCAAAGTATTGCTTACTGGGCTCGTGAAAATGATATGATCTTACACTTACACCGTGCAGGTAACTCTACTTACGCTCGTCAAAAGAACCATGGTATTAACTTCCGTGTTATCTGTAAATGGATGCGTATGTCTGGTGTAGATCATATCCACGCTGGTA	Eukaryota	Chromista	Chromobiota	Bacillariophyta	Bacillariophyceae	Bacillariales	Bacillariaceae	Bacillaria	Bacillaria_paxillifer	100	100	100	100	98	96	96	96	96	ASV637
CATTACTGCAGCTACAATGGAAGAAGTCTACAAACGTGCTGAGTACGCTAAAATGGTAGGATCTGTAATTGTGATGATCGATTTAGTAATGGGTTACACAGCAATTCAAAGTATTGCTTACTGGGCTCGTGAAAACGATATGTTATTACACTTACACCGTGCTGGTAACTCTACATATGCTCGTCAAAAGAACCATGGTATTAACTTCCGTGTTATCTGTAAATGGATGCGTATGTCTGGTGTAGATCATATCCACGCTGGAA	Eukaryota	Chromista	Chromobiota	Bacillariophyta	Bacillariophyceae	Naviculales	Sellaphoraceae	Fistulifera	Fistulifera_saprophila	100	100	100	100	100	100	100	100	100	ASV638
CATTACTGCAGCTACTCAAGACGAAATCTTCAAACGTGCTGAGTTTGCTAAAGAAATCGGCTCTGTAATTGTTATGATTGATTTAGTATTAGGTTACACAGCAATTCAAACAACGGCAATTTGGGCACGTGAAAACGACATGATTTTACATTTACACCGTGCAGGTAACTCTACATATGCTCGTCAAAAAAATCATGGTATTAACTTCCGTGTTATTTGTAAATGGATGCGTATGTCTGGTGTAGATCATATTCACGCTGGTA	Eukaryota	Chromista	Chromobiota	Bacillariophyta	Bacillariophyceae	Eunotiales	Eunotiaceae	Eunotia	Eunotia_minor	100	100	100	100	100	100	100	100	100	ASV640
CGTTACTGCTTCAACTATGGAAGAAGTTTACAAACGTGCAGAATATGCTAAAATGGTAGGCTCTGTGATCATTATGATCGATTTAGTTATGGGTTACACAGCAATTCAAAGTATTGCATACTGGTCTCGTGAAAACGACATGATTTTACATTTACATCGTGCGGGTAATTCTACTTACGCTCGTCAAAAAAACCATGGTATTAATTTCCGTGTTATTTGTAAATGGATGCGTATGTCTGGTGTAGATCATATTCACGCAGGTA	Eukaryota	Chromista	Chromobiota	Bacillariophyta	Fragilariophyceae	Fragilariales	Fragilariaceae	Staurosira	Staurosira_venter	100	100	100	100	100	100	100	100	100	ASV641
CATCACTGCTGGTACCATGGAAGAAGTTTACGCACGTGCCGAATATGCTAAAGCAGTAGGTTCTGTAATTGTTATGATCGATTTAGTTATGGGTTACACAGCAATCCAAACTGCAGCTATCTGGGCTCGTAACAATGATATGATCTTACACTTACACCGTGCAGGTAACTCAACTTACGCTCGTCAAAAGAATCACGGTATTAACTTCCGTGTTATCTGTAAATGGATGCGTATGTCTGGTGTAGACCACATCCACGCTGGTA	Eukaryota	Chromista	Chromobiota	Bacillariophyta	Bacillariophyceae	Naviculales	Pinnulariaceae	Pinnularia	Pinnularia_sp._NE-P01	100	100	100	100	100	100	100	100	78	ASV642
CATCACAGCAGCTACTATGGAAGAAGTTTACAAACGTGCAGAGTACGCTAAAATGGTTGGTTCTGTTATCGTTATGATCGATTTAGTAATGGGTTACACAGCAATTCAAAGTATTGCTATCTGGGCTCGTGAAAACGACATGGTTTTACACTTACACCGTGCTGGTAACTCTACTTACGCTCGTCAAAAGAACCATGGTATCAACTTCCGTGTTATCTGTAAATGGATGCGTATGTCTGGTGTAGATCATATCCACGCTGGTA	Eukaryota	Chromista	Chromobiota	Bacillariophyta	Bacillariophyceae	Naviculales	Naviculaceae	NA	NA	100	100	100	100	91	89	88	20	20	ASV643
CATCACTGCTGGTACGATGGAAGAAGTTTATGCACGTGCAGAATATGGTAAAGCAGTTGGTTCTGTAATCGTTATGATCGATTTAGTTATGGGTTATACAGCAATTCAAAGTGCTGCTATTTGGTCACGTAACAACGATATGGTCTTACATTTACACCGTGCAGGTAACTCTACTTATGCTCGTCAAAAAAATCACGGTATTAATTTCCGTGTTATCTGTAAATGGATGCGTATGGCTGGTGTAGATCACATCCACGCTGGTA	Eukaryota	Chromista	Chromobiota	Bacillariophyta	Bacillariophyceae	Naviculales	NA	NA	NA	100	100	100	100	96	78	34	33	9	ASV644
CATCACTGCTGCTACTATGGAAGAAGTGTACAAACGTGCTGAATACGCTAAAACGATTGGTTCTGTAATCGTTATGATCGATTTAGTAATGGGTTATACAGCAATTCAAAGTATTGCTCTTTGGTCTCGTGAAAACGACATGATTTTACACTTACACCGTGCTGGTAACTCTACTTACGCTCGTCAAAAGAATCATGGTATTAACTTCCGTGTTATCTGTAAATGGATGCGTATGTCAGGTGTAGATCATATCCACGCTGGTA	Eukaryota	Chromista	Chromobiota	Bacillariophyta	Bacillariophyceae	Naviculales	Naviculaceae	Navicula	Navicula_cryptocephala	100	100	100	100	100	100	100	100	100	ASV645
CATCACAGCAGCTACTATGGAAGAAGTTTACAAACGTGCAGAGTACGCGAAAATGGTTGGTTCTGTAATCGTTATGATCGATTTAGTAATGGGTTACACAGCAATCCAAAGTATTGCTTTATGGGCTCGTGAAAACGATATGGTATTACATTTACACCGTGCTGGTAACTCTACTTACGCTCGTCAAAAGAACCACGGTATTAACTTCCGTGTTATCTGTAAATGGATGCGTATGTCTGGTGTAGATCACATCCACGCTGGTA	Eukaryota	Chromista	Chromobiota	Bacillariophyta	Bacillariophyceae	Naviculales	Naviculaceae	Navicula	Navicula_symmetrica	100	100	100	100	99	99	99	89	63	ASV646
TATTACAGCTGCTACAATGGAAGAAGTATACAAACGTGCTGAGTATGCTAAAAATATTGGTTCTGTAATTGTCATGATTGACTTAGTAATGGGTTACACAGCAATTCAATCAATTGCATACTGGTGTCGTGAAAATGATATGCTTTTACATTTACACCGTGCAGGTAACTCTACTTATGCTCGTCAAAAAAATCATGGTATTAACTTCCGTGTTATTTGTAAATGGATGCGTATGGCTGGTGTAGATCATATCCACGCTGGTA	Eukaryota	Chromista	Chromobiota	Bacillariophyta	Mediophyceae	Thalassiosirales	Stephanodiscaceae	Stephanocyclus	Stephanocyclus_atomus	100	100	100	100	100	100	100	100	100	ASV647
CATTACTGCTGGTACAATGGAAGAAGTGTACAAACGTGCTGAGTACGCTAAAGCTGTTGGTTCTGTAATTGTTATGATCGATTTAGTAATGGGTTATACAGCAATTCAAAGTGCAGCTATCTGGTCTCGTGAAAATGATCTAGTATTACATTTACACCGTGCAGGTAACTCTACATATGCTCGTCAAAAAAATCATGGTATCAACTTCCGTGTTATTTGTAAATGGATGCGTATGTCTGGTGTAGATCATATCCACGCTGGTA	Eukaryota	Chromista	Chromobiota	Bacillariophyta	Bacillariophyceae	Achnanthales	Achnanthidiaceae	Achnanthidium	Achnanthidium_minutissimum	100	100	100	100	99	98	98	91	62	ASV648
CGTAACAGCTTCAACTATGGAAGAAGTAATTAAACGTTGTCAATACGCGAAAGAAGTAGGTTCTGTCGTTGTTATGATCGATTTAGTTATGGGTTACACAGCTATTCAAAGTGCTGCAATCTGGGCTCGTGAAAACGATATGCTTTTACATTTACACCGTGCAGGTAACTCTACATATGCGCGTCAAAAAAATCATGGTATCAACTTCCGTGTAATCTGTAAATGGATGCGCATGTCTGGTGTAGATCATATCCACGCCGGTA	Eukaryota	Chromista	Chromobiota	Bacillariophyta	Bacillariophyceae	Bacillariales	Bacillariaceae	Nitzschia	Nitzschia_fonticola	100	100	100	100	99	99	99	98	95	ASV650
CGTTACTGCATCTACTATGGAAGAAGTTTACAAACGTGCAGAATACGCTAAAAATGTTGGTTCTGTAATCATTATGATCGATTTAGTAATGGGTTACACAGCAATTCAAAGTATTGCTATTTGGTCTCGTGAAAACGACATGCTTTTACACTTACACCGTGCTGGTAACTCTACTTACGCTCGTCAAAAAAATCACGGTATTAACTTCCGTGTTATTTGTAAATGGATGCGTATGTCTGGTGTAGACCATATCCACGCTGGTA	Eukaryota	Chromista	Chromobiota	Bacillariophyta	Bacillariophyceae	Naviculales	Naviculaceae	Navicula	Navicula_angusta	100	100	100	100	100	100	100	100	100	ASV652
CGTGACAGCTGCAACTTGGGAAGAAGTACTTAAACGTTGTGAATATGCTAAAGAAGTAGGTTCTATCATCGTTATGATCGATTTAGTTATGGGTTACACAGCAATTCAAAGTGCTGCACTTTGGGCTCGTGACAATGATATGCTTTTACATTTACACCGTGCAGGTAACTCAACGTATGCGCGTCAAAAAAATCATGGTATTAATTTCCGTGTAATTTGTAAATGGATGCGTATGTCTGGTGTTGATCATATTCACGCTGGTA	Eukaryota	Chromista	Chromobiota	Bacillariophyta	Bacillariophyceae	Bacillariales	Bacillariaceae	Nitzschia	Nitzschia_soratensis	100	100	100	100	100	100	100	100	84	ASV653
CGTTACTGCAGCTACTCAAGAAGAAGTTTACAAACGTGCTGCCTTTGCTAAAGAACTTGGTTCTGTAATTATTATGATCGACTTAGTAATGGGCTACACATCAATCCAAACAACTGCTATTTGGGCACGTGAACACGATATGATTTTACACTTACATCGTGCAGGTAACTCTACATATGCTCGTCAAAAAAATCATGGTATTAACTTCCGTGTTATTTGTAAATGGATGCGTATGTCTGGTGTAGACCATATCCACGCTGGTA	Eukaryota	Chromista	Chromobiota	Bacillariophyta	Bacillariophyceae	Eunotiales	Eunotiaceae	Eunotia	Eunotia_glacialis	100	100	100	100	100	100	100	100	77	ASV654
CATCACTGCTGGTACTATGGAAGAAGTTTACGCACGTGCAGAATACGGTAAAGCAGTTGGTTCTGTAATTGTGATGATCGATTTAGTTATGGGTTACACAGCAATTCAATCTGCTGCGATTTGGGCTCGTAACAACGACATGCTTTTACACTTACACCGTGCAGGTAACTCTACTTACGCTCGTCAAAAAAATCATGGGATTAACTTCCGTGTAATTTGTAAATGGATGCGTATGTCAGGTGTAGACCATATCCACGCTGGTA	Eukaryota	Chromista	Chromobiota	Bacillariophyta	Bacillariophyceae	Naviculales	Sellaphoraceae	Sellaphora	Sellaphora_nigri	100	100	100	100	100	100	100	100	100	ASV656
CATCACTGCTGGTACAATGGAAGAAGTTTACAAACGTGCTGAGTACGCAAAAGCTGTTGGTTCTGTAATTGTTATGATCGATTTAGTAATGGGTTATACAGCAATTCAAAGTGCGGCTATTTGGTCTCGCGAGAACGACATGGTATTACACTTACACCGTGCAGGTAACTCTACATATGCTCGTCAAAAAAATCATGGTATTAACTTCCGTGTTATTTGTAAATGGATGCGTATGTCAGGTGTGGATCATATCCACGCTGGTA	Eukaryota	Chromista	Chromobiota	Bacillariophyta	Bacillariophyceae	Achnanthales	Achnanthidiaceae	Achnanthidium	Achnanthidium_eutrophilum	100	100	100	100	100	99	99	99	72	ASV657
CATCACTGCTGGTACAATGGAAGGCGTTTACGAACGTGCTGAATATGCTAAATCAGTAGGTTCTATAATTGTTATGATCGACTTAGTTATGGGTTACACAGCAATCCAATCTTCAGCGATCTGGGCTCGTAACAACGATATGCTTTTACACTTACACCGTGCAGGTAACTCAACTTACGCTCGTCAAAAAAATCATGGTATTAACTTCCGTGTTATTTGTAAATGGATGCGTATGTCTGGTGTAGATCACATCCACGCTGGTA	Eukaryota	Chromista	Chromobiota	Bacillariophyta	Bacillariophyceae	Naviculales	Pinnulariaceae	Pinnularia	NA	100	100	100	100	100	100	100	100	56	ASV658
CATCACTGCTGGTACTATGGAAGAAGTTTACGCACGTGCAGAATACGGTAAAGCAGTTGGTTCTGTAATCGTTATGATCGACTTAGTTATGGGTTACACAGCAATTCAATCGGCTGCTATTTGGGCTCGTAATAACGACATGATTTTACACTTACACCGTGCAGGTAACTCTACTTACGCTCGTCAAAAGAACCATGGTATTAACTTCCGTGTAATCTGTAAATGGATGCGTATGGCTGGTGTAGACCATATCCACGCTGGTA	Eukaryota	Chromista	Chromobiota	Bacillariophyta	Bacillariophyceae	Naviculales	Sellaphoraceae	Sellaphora	Sellaphora_nigri	100	100	100	100	97	94	94	94	80	ASV659
CATCACTGCTGGTACTATGGAAGAAGTTTACAAACGTGCTGAATATGCAAAAAACGTTGGCTCTATCGTTGTAATGATCGATTTAGTTATGGGTTATACAGCTATTCAAAGTGCTGCTATTTGGGCTCGTGAAAACGACATGCTTTTACACTTACACCGTGCTGGTAACTCTGCATACGCTCGTCAAAAAAATCACGGTATTAACTTCCGTGTAATTTGTAAATGGATGCGTATGTCTGGTGTAGACCATATCCACGCTGGTA	Eukaryota	Chromista	Chromobiota	Bacillariophyta	Bacillariophyceae	Naviculales	Amphipleuraceae	Frustulia	Frustulia_vulgaris	100	100	100	100	100	99	99	99	99	ASV661
CGTTACAGCTGCTACTATGGAAGAAATCTACAAACGTTGTGAGTATGCTAAAGAAGTAGGTTCTGTAATTGTGATGATCGATTTAGTAATGGGTTACACAGCCATTCAAAGTACTGCTATTTGGGCTCGTGAAAACGATATGCTTTTACATTTACACCGTGCAGGTAACTCTACATACGCGCGTCAAAAAAATCATGGAATTAACTTCCGTGTTATTTGTAAATGGATGCGTATGTCAGGTGTAGATCACATTCACGCTGGGA	Eukaryota	Chromista	Chromobiota	Bacillariophyta	Bacillariophyceae	Bacillariales	Bacillariaceae	Nitzschia	Nitzschia_amphibia	100	100	100	100	100	100	100	100	99	ASV662
CATCACTGCAGGTACTATGGAAGAAGTTTACAAACGTGCTCAATATGGTAAAGCCGTAGGTTCAGTTATTGTTATGATCGATTTAGTTATGGGTTACACAGCAATTCAATCTGCTGCAATCTGGGCACGTGAAAACGACATGATTTTACACTTACACCGTGCAGGTAACTCTACTTATGCTCGTCAAAAAAATCATGGTATTAACTTCCGTGTAATTTGTAAATGGATGCGTATGTCTGGTGTAGATCATATCCACGCTGGTA	Eukaryota	Chromista	Chromobiota	Bacillariophyta	Bacillariophyceae	Naviculales	NA	NA	NA	100	100	100	100	96	74	49	48	30	ASV663
CATCACTGCTGGTACAATGGAAGAAGTTTACAAACGTGCTGAATACGGTAAAGCTGTAGGCTCTATAGTCGTAATGATCGATTTAGTTATGGGTTACACAGCAATTCAAAGTGCTGCAATCTGGGCTCGTGAAAACGATATGCTTTTACATTTACACCGTGCAGGTAACTCTACTTATGCTCGTCAAAAAAATCATGGTATTAACTTCCGTGTAATTTGTAAATGGATGCGTATGTCTGGTGTAGACCATATTCACGCTGGTA	Eukaryota	Chromista	Chromobiota	Bacillariophyta	Bacillariophyceae	Cymbellales	Cymbellaceae	Encyonema	Encyonema_lunatum	100	100	100	100	100	100	99	98	95	ASV664
CGTAACAGGCGCTACAATGGAAGATGTGTACGAACGTGCTGAATATGCTAAAGAAGTAGGTTCTGTAATTATCATGATCGATTTAGTAATGGGTTACACTGCAATTCAAAGTATTGCTTATTGGGCTCGTAAAAATGACATGCTTTTACATTTACACCGTGCGGGTAACTCAACATATGCTCGTCAAAAAAACCATGGTATTAATTTCCGTGTAATTTGTAAATGGATGCGTATGTCTGGTGTAGATCATATTCATGCAGGTA	Eukaryota	Chromista	Chromobiota	Bacillariophyta	Bacillariophyceae	Bacillariales	Bacillariaceae	Nitzschia	Nitzschia_filiformis	100	100	100	100	97	95	95	95	89	ASV665
CATTACTGCAGGTACAATGGAAGAAGTTTACAAACGTGCTGATTACGCGAAAGCGGTTGGTTCTGTGATTGTAATGATTGACTTAGTAATGGGTTACACAGCGATTCAAAGTGCTGCAATCTGGGCTCGTGAAAATGACATGCTTTTACACTTACACCGTGCAGGAAACTCTACATATGCTCGTCAAAAAAACCATGGGATTAACTTCCGTGTTATCTGTAAATGGATGCGTATGTCTGGTGTAGACCATATCCACGCTGGTA	Eukaryota	Chromista	Chromobiota	Bacillariophyta	Bacillariophyceae	Naviculales	Stauroneidaceae	Craticula	Craticula_subminuscula	100	100	100	100	100	100	100	100	100	ASV666
CGTTACTGCTGCTACTCAAGAAGAAATTTACAAACGTGCTCAATTTGCTAAAGAACTTGGTTCTGTAATCATCATGATTGACTTAGTAATTGGTTACACAGCAATTCAAACAACTTCTATTTGGGCACGTGAGCATGACCTAGTTATCCATTTACACCGTGCAGGTAACTCTACATATGCTCGTCAAAAAAATCATGGTATCAACTTCCGTGTTATTTGTAAATGGATGCGTATGTCTGGTGTAGACCATATCCACGCTGGTA	Eukaryota	Chromista	Chromobiota	Bacillariophyta	Bacillariophyceae	Eunotiales	Eunotiaceae	Eunotia	NA	100	100	100	100	92	85	85	85	38	ASV667
CATCACTGCTGGTACAATGGAAGAAGTATACAAACGTGCTGAATATGCTAAAGCAGTTGGTTCTGTAATTGTTATGATCGACTTAGTTATGGGTTACACAGCAATTCAAAGTTCTGCTATCTGGGCTCGTGACAACGATATGCTTTTACACTTACACCGTGCAGGTAACTCAACTTACGCTCGTCAAAAAAATCATGGTATTAACTTCCGTGTTATTTGTAAATGGATGCGTATGTCTGGTGTAGATCATATCCACGCTGGTA	Eukaryota	Chromista	Chromobiota	Bacillariophyta	Bacillariophyceae	Cymbellales	Gomphonemataceae	Gomphonema	NA	100	100	100	100	100	96	96	95	29	ASV669
CATCACTGGTGCTACAATGGAAGACGTTTACAAACGTGCTGAATACGCAAAAGCTGTAGGCTCTGTAGTCGTAATGATCGATTTAGTTATGGGTTACACAGCAATTCAAAGTGCTGCAATCTGGTCTCGTGAAAACGATATGGTTTTACATTTACACCGTGCTGGTAACTCTACTTATGCGCGTCAAAAAAATCATGGTATTAACTTCCGTGTAATCTGTAAATGGATGCGTATGGCTGGTGTAGATCATATTCACGCAGGTA	Eukaryota	Chromista	Chromobiota	Bacillariophyta	Bacillariophyceae	Cymbellales	Cymbellaceae	Encyonema	NA	100	100	100	100	100	99	99	99	44	ASV671
CGTTACTGCATCTACTATGGAAGAACTTTACAAACGTGCTAACTACGCTAAAGCTGTAGGTTCTGTAATCATCATGATCGATTTAGTATTAGGTTACACAGCTATTCAAAGTGCTGCTATCTGGTCTCGTGAAAATGATATGGTATTACACTTACACCGTGCAGGTAACTCAACTTACGCTCGTCAAAAAAATCATGGTATTAACTTCCGTGTAATTTGTAAATGGATGCGTATGTCTGGTGTTGACCACATCCACGCTGGTA	Eukaryota	Chromista	Chromobiota	Bacillariophyta	Fragilariophyceae	Fragilariales	Fragilariaceae	Ulnaria	Ulnaria_ulna	100	100	100	100	100	100	100	100	100	ASV672
CATCACTGCTGGTAATATGGAAGAAGTTTACACACGTGCTAACTATGCAAAAGCAGTAGGTTCTGTAATTGTTATGATTGACTTAGTAATGGGTTACACAGCAATTCAAAGTTCTGCTATTTGGGCGCGTAATAACGATATGATCTTACACTTACACCGTGCAGGTAACTCAACTTACGCTCGTCAAAAAAATCATGGTATTAACTTCCGTGTTATTTGTAAATGGATGCGTATGTCTGGTGTAGATCACATCCACGCTGGTA	Eukaryota	Chromista	Chromobiota	Bacillariophyta	Bacillariophyceae	Naviculales	Pinnulariaceae	Pinnularia	Pinnularia_divergens	100	100	100	100	100	99	98	98	61	ASV673
CATCACTGCTGGTACAATGGAAGAAGTATACAAACGTGCTGAGTATGCTAAAGCAGTTGGTTCTGTAATTGTTATGATTGACTTAGTAATGGGTTACACAGCAATTCAAAGTTCTGCTATTTGGGCTCGTGATAACGATATGCTTTTACACTTACACCGTGCAGGTAACTCAACTTACGCTCGTCAAAAAAATCATGGTATTAACTTCCGTGTTATTTGTAAATGGATGCGTATGTCTGGTGTAGATCATATCCACGCTGGTA	Eukaryota	Chromista	Chromobiota	Bacillariophyta	Bacillariophyceae	Cymbellales	Gomphonemataceae	Gomphonema	Gomphonema_parvulum	100	100	100	100	100	100	100	100	100	ASV674
CATTACTGCAGGTACTATGGAAGAAGTTTACAAACGTGCTGAGTATGGTAAAAATATCGGCTCTGTAATCGTTATGATCGATTTAGTTATGGGTTATACTGCAATTCAAAGTATTGCAATCTGGGCTCGTGAAAACGACATGATTTTACACTTACACCGTGCAGGTAACTCTACATACGCTCGTCAAAAAAATCATGGTATTAACTTCCGTGTTATTTGTAAATGGATGCGTATGAGTGGTGTAGACCATATCCATGCTGGTA	Eukaryota	Chromista	Chromobiota	Bacillariophyta	Bacillariophyceae	Naviculales	Amphipleuraceae	Frustulia	Frustulia_saxonica	100	100	100	100	100	100	100	100	83	ASV675
CATCACTGCTGCTACTATGGATGAACTTTACAAACGTGGTAATTACGCTAAGTCTGTAGGTTCTGTAATTGTTATGATCGACTTAGTTTTAGGTTACACAGCAATTCAAAGTGCTGCTATCTGGGCTCGTGAAAACGATATGGTATTACATTTACACCGTGCAGGTAACTCAACTTATGCTCGTCAAAAAAATCACGGTATTAACTTCCGTGTAATTTGTAAATGGATGCGTATGTCTGGTGTTGATCATATCCACGCTGGTA	Eukaryota	Chromista	Chromobiota	Bacillariophyta	Fragilariophyceae	Fragilariales	Fragilariaceae	Ulnaria	Ulnaria_acus	100	100	100	100	100	100	100	98	98	ASV676
CGTAACAGCTGCAACTATGGAAGAAGTACTTAAACGTTGTGAATATGCTAAAGAAGTAGGTTCTGTAGTCGTTATGATCGATTTAGTTATGGGTTATACAGCAATTCAAAGTGCTGCAATTTGGGCTCGTGAAAACGACATGCTTTTACATTTACATCGTGCAGGTAATTCTACATATGCGCGTCAAAAAAATCATGGTATTAATTTCCGTGTAATTTGTAAATGGATGCGTATGTCTGGTGTAGATCATATTCATGCTGGTA	Eukaryota	Chromista	Chromobiota	Bacillariophyta	Bacillariophyceae	Bacillariales	Bacillariaceae	Denticula	Denticula_tenuis	100	100	100	100	99	99	99	86	86	ASV677
CGTTACAGCTGCAACTTTAGAAGAAACTTATAAACGTGCTGAATATGCTAAAGAAGTAGGTTCGATCATCGTTATGGTTGATTTAGTTATGGGTTACACAGCTTTACAATCAATGGCTATTTGGTCACGTGAAAATGATATGTTATTACATTTACACCGTGCTGGTAACTCTACTTACGCTCGTCAAAAAAATCATGGTATTAACTTCCGTGTTATTTGTAAATGGATGCGTATGACTGGTGTTGATCATATCCATGCTGGTA	Eukaryota	Chromista	Chromobiota	Bacillariophyta	Bacillariophyceae	Bacillariales	Bacillariaceae	Nitzschia	NA	100	100	100	100	100	100	100	100	45	ASV678
CATCACTGCTGGTACAATGGAAGAAGTTTACGCTCGTGCAGAATATGCTAAAGCTCTTGGTTCTGTAATTGTAATGATCGATTTAGTTATGGGTTACACAGCAATTCAAAGTGCTGCAATCTGGGCTCGTGCGAATGACATGTTATTACACTTACACCGTGCTGGTAACTCTGCTTACGCTCGTCAAAAAAATCATGGTATTAACTTCCGTGTTATTTGTAAATGGATGCGTATGTCTGGTGTAGATCACATCCACGCTGGTA	Eukaryota	Chromista	Chromobiota	Bacillariophyta	Bacillariophyceae	Naviculales	Sellaphoraceae	Mayamaea	Mayamaea_ectorii	100	100	100	100	99	94	91	91	72	ASV679
CATCACTGCTGGTACAATGGAAGAAGTATACAAACGTGCTGAGTATGCTAAAGCAGTTGGTTCTGTAATTGTTATGATTGACTTAGTAATGGGTTACACAGCAATTCAAAGTTCTGCTATTTGGGCTCGTGATAACGATATGCTTTTACACTTACACCGTGCAGGTAACTCAACTTACGCTCGTCAAAAAAATCATGGTATTAACTTCCGTGTTATTTGTAAATGGATGCGTATGTCTGGTGTAGATCATATTCACGCTGGTA	Eukaryota	Chromista	Chromobiota	Bacillariophyta	Bacillariophyceae	Cymbellales	Gomphonemataceae	Gomphonema	Gomphonema_parvulum	100	100	100	100	100	100	100	100	100	ASV680
CATCACTGCAGGTACTATGGAAGAAGTTTACAAACGTGCTGAATATGCTAAAAATATCGGCTCTGTAATTGTTATGATCGATTTAGTTCTTGGTTATACAGCAATTCAAAGTACAGCAATCTGGGCTCGTGACAACGACATGATTTTACACTTACACCGTGCAGGTAACTCTACATACGCTCGTCAAAAAAATCACGGTATTAACTTCCGTGTTATTTGTAAATGGATGCGTATGAGTGGTGTAGACCATATCCATGCTGGTA	Eukaryota	Chromista	Chromobiota	Bacillariophyta	Bacillariophyceae	Naviculales	Amphipleuraceae	Frustulia	NA	100	100	100	100	100	99	99	99	13	ASV681
CATCACTGCTGGTACTATGGAAGAAGTGTACGCACGTGCAGAATACGGTAAAGCAGTTGGTTCTGTAATTGTGATGATCGATTTAGTTATGGGTTACACAGCAATTCAATCTGCTGCAATTTGGTCTCGTAACAACGACATGATTTTACACTTACACCGTGCAGGTAACTCTACTTACGCTCGTCAAAAAAATCATGGGATTAACTTCCGTGTAATTTGTAAATGGATGCGTATGGCAGGTGTAGACCATATCCACGCTGGTA	Eukaryota	Chromista	Chromobiota	Bacillariophyta	Bacillariophyceae	Naviculales	Sellaphoraceae	Sellaphora	Sellaphora_nigri	100	100	100	100	100	100	100	100	100	ASV682
CATTACTGCTGGTACAATGGAAGAAGTGTACAAACGTGCTGAGTACGCTAAAGCAGTTGGTTCAGTAATTGTTATGATCGATTTAGTAATGGGTTATACGGCAATTCAAAGTGCAGCTATCTGGTCTCGTGAAAATGACATGGTATTACACTTACACCGTGCAGGTAACTCTACATATGCTCGTCAAAAAAATCATGGTATTAATTTCCGTGTTATTTGTAAATGGATGCGTATGTCTGGTGTAGATCATATCCACGCTGGTA	Eukaryota	Chromista	Chromobiota	Bacillariophyta	Bacillariophyceae	Achnanthales	Achnanthidiaceae	Achnanthidium	Achnanthidium_minutissimum	100	100	100	100	100	100	100	100	76	ASV683
CGTAACTGCAGGTACAATGGAAGAAGTTTACAAACGTTCTGAGTATGCAAAAAATATCGGTTCTGTTATTATCATGATCGACTTAGTTATGGGTTATACTGCTATTCAAAGTACAGCAATATGGGCTCGTGAAAACGACATGATTTTACACTTACACCGTGCAGGTAACTCAGCATATGCTCGTCAAAAAAATCATGGTATTAACTTCCGTGTAATTTGTAAATGGATGCGTATGTCAGGTGTAGACCATATCCATGCAGGTA	Eukaryota	Chromista	Chromobiota	Bacillariophyta	Bacillariophyceae	Naviculales	Amphipleuraceae	Frustulia	NA	100	100	100	100	100	100	100	100	51	ASV684
CATTACTGCAGGTACAATGGAAGAAGTATACAAACGTGCTGAGTATGCTAAAGCAGTTGGTTCTGTAGTTGTGATGATCGATTTAGTAATGGGTTATACAGCAATTCAAAGTTCAGCTATCTGGGCTCGTGAAAACGATATGCTTTTACACTTACACCGTGCAGGTAACTCAACTTACGCTCGTCAAAAAAATCATGGTATCAACTTCCGTGTTATTTGTAAATGGATGCGTATGTCTGGTGTAGATCATATCCACGCTGGTA	Eukaryota	Chromista	Chromobiota	Bacillariophyta	Bacillariophyceae	Cymbellales	Gomphonemataceae	Gomphonema	NA	100	100	100	100	100	83	83	82	21	ASV687
CGTTACTGCTGCTACAATGGATGAAGTAATCAAACGTGCAGAATATGCTAAAGAAGTAGGTTCTGTAATTATCATGATTGACTTAGTTATGGGTTACACAGCAATTCAATCAATTGCTCTTTGGTCTCGTGATAATGATATGATTTTACATTTACACCGTGCAGGTAATTCAACTTATGCTCGTCAAAAAAATCATGGTATTAACTTCCGTGTAATTTGTAAATGGATGCGTATGTCTGGTGTAGATCATATCCACGCTGGTA	Eukaryota	Chromista	Chromobiota	Bacillariophyta	Coscinodiscophyceae	Aulacoseirales	Aulacoseiraceae	Aulacoseira	Aulacoseira_subarctica	100	100	100	100	100	100	100	100	99	ASV688
TGTGACTGCTGCAACTATGGAAGAAGTCTATAAACGTGCTGCATATGCTAAAGAAGTAGGTTCAGTTATTATTATGATCGATTTAGTTATGGGTTATACAGCAATCCAAAGTATAGCTATTTGGGCTCGCGAAAACGACATGCTTTTACATTTACACCGTGCAGGTAACTCAACATACGCTCGTCAAAAAAATCATGGTATTAACTTCCGTGTAATTTGTAAATGGATGCGTATGTCAGGTGTAGATCATATCCATGCTGGTA	Eukaryota	Chromista	Chromobiota	Bacillariophyta	Bacillariophyceae	Achnanthales	Achnanthaceae	Achnanthes	NA	100	100	100	100	97	91	90	90	59	ASV689
TGTTACTGCAGCTACAATGGAAGAAGTTTACAAACGTGCTGCGTATGCTAAAGCAGTAGGTTCTATCGTAATTATGATTGACTTAGTTATGGGTTATACAGCGATTCAATCAATTGCTTACTGGTCTCGTGAAAACGATATGCTTTTACACTTACACCGTGCAGGTAACTCTACATATGCACGTCAAAAAAATCATGGTATCAACTTCCGTGTAATCTGTAAGTGGATGCGTATGTCAGGTGTAGATCATATCCACGCTGGTA	Eukaryota	Chromista	Chromobiota	Bacillariophyta	Bacillariophyceae	Surirellales	Surirellaceae	Iconella	Iconella_hibernica	100	100	100	100	100	100	100	100	68	ASV690
CATTACTGCTGGTACAATGGAAGAAGTGTACAAACGTGCTGATTACGCTAAAGCTGTTGGTTCAGTTATCGTTATGATCGATTTAGTAATGGGTTACACAGCAATTCAAAGTGCTGCTATCTGGGCTCGTGAAAACGATTGTGTGTTACATTTACATCGTGCAGGTAACTCTACATATGCTCGTCAAAAGAATCATGGTATTAACTTCCGTGTTATCTGTAAATGGATGCGTATGTCTGGTGTAGATCATATCCACGCTGGTA	Eukaryota	Chromista	Chromobiota	Bacillariophyta	Bacillariophyceae	Achnanthales	Achnanthidiaceae	Psammothidium	Psammothidium_daonense	100	100	100	100	100	100	100	100	98	ASV691
CGTTACTGCGGCTACTATGGAAGAAGTGTACAAACGTGCTGAGTACGCTAAAAACGTAGGTTCTGTAATTATTATGATCGATTTAGTTATGGGTTATACTGCAATTCAAAGTATTGCAATATGGGCTCGTGAAAACGACATGGTTTTACACTTACACCGTGCAGGTAACTCTACATACGCTCGTCAAAAGAATCATGGTATTAATTTCCGTGTTATCTGTAAATGGATGCGTATGTCAGGTGTAGATCATATCCACGCTGGTA	Eukaryota	Chromista	Chromobiota	Bacillariophyta	Bacillariophyceae	Thalassiophysales	Catenulaceae	Amphora	Amphora_pediculus	100	100	100	100	100	100	100	100	75	ASV692
CATTACTGCAGCTACAATGGAAGAAGTGTACAAACGTGCTGAGTACGCTAAAGCAGTTGGCTCTATCGTTGTAATGATCGATTTAGTTATGGGTTACACAGCAATTCAAAGTTCAGCTATCTGGGCTCGTGAAAACGATATGCTTTTACATTTACACCGTGCAGGTAACTCAACTTACGCACGTCAAAAAAATCATGGTATTAACTTCCGTGTTATTTGTAAATGGATGCGTATGTCTGGTGTAGATCATATCCACGCTGGTA	Eukaryota	Chromista	Chromobiota	Bacillariophyta	Bacillariophyceae	Cymbellales	Gomphonemataceae	Gomphonema	Gomphonema_pumilum_var._pumilum	100	100	100	100	100	100	100	82	77	ASV693
CATTACTGCTGGTACAATGGAAGAAGTATACAAACGTGCTGAGTATGCTAAAGCAGTTGGATCTGTAATTGTTATGATTGACTTAGTAATGGGTTATACAGCAATTCAAAGTTCTGCTATCTGGGCTCGTGATAACGATATGCTTTTACACTTACACCGTGCAGGTAACTCAACTTACGCTCGTCAAAAAAACCATGGTATTAACTTCCGTGTTATTTGTAAATGGATGCGTATGTCTGGTGTAGACCATATCCACGCTGGTA	Eukaryota	Chromista	Chromobiota	Bacillariophyta	Bacillariophyceae	Cymbellales	Gomphonemataceae	Gomphonema	Gomphonema_parvulum	100	100	100	100	100	100	100	100	63	ASV694
CATCACTGCTGGTACAATGGAAGAAGTTTACAAACGTGCTGAATATGGTAAAGCTGTAGGTTCTATAGTTGTAATGATTGACTTAGTTATGGGCTACACAGCAATTCAAAGTGCTGCTATTTGGGCTCGTGACAACGATATGCTTTTACATTTACACCGTGCAGGTAACTCAACTTACGCTCGTCAAAAAAACCATGGTATTAACTTCCGTGTTATTTGTAAATGGATGCGTATGTCTGGTGTTGACCATATCCACGCTGGTA	Eukaryota	Chromista	Chromobiota	Bacillariophyta	Bacillariophyceae	Cymbellales	Cymbellaceae	Placoneis	Placoneis_constans	100	100	100	100	100	100	100	99	97	ASV695
CGTTACTGCAGCTACTCAAGAAGAAGTTTACAAACGTGCTCAGTTTGGTAAAGACCTTGGTTCTGTAATTATTATGATCGACTTAGTAATGGGTTACACATCAATCCAATCAACTGCTATTTGGGCACGCGAAAACGATATGATTTTACACTTACACCGTGCAGGTAACTCTACATATGCTCGTCAAAAAAATCATGGTATTAACTTCCGTGTTATTTGTAAATGGATGCGTATGTCTGGTGTAGACCATATCCATGCTGGTA	Eukaryota	Chromista	Chromobiota	Bacillariophyta	Bacillariophyceae	Eunotiales	Eunotiaceae	Eunotia	Eunotia_glacialis	100	100	100	100	99	99	99	99	74	ASV696
CATCACTGCAGGTACTATGGAAGAAATCTACGCACGTGCAGAATATGCTAAATCAGTTGGTTCTGTAATCGTTATGATCGACTTAGTTATGGGTTACACAGCAATTCAATCTGCTGCTGTTTGGTCTCGTAACAATGACATGGTATTACACTTACACCGTGCAGGTAACTCTACTTATGCTCGTCAAAAAAATCACGGTATCAACTTCCGTGTTATCTGTAAATGGATGCGTATGTCTGGTGTAGATCATATCCACGCTGGTA	Eukaryota	Chromista	Chromobiota	Bacillariophyta	Bacillariophyceae	Naviculales	NA	NA	NA	100	100	100	100	87	63	27	23	9	ASV697
CGTTACAGCTGCAACTTTAGAAGAAACTTACAAACGTGCAGAATATGCTAAAGAAGTAGGTTCTATCATCGTTATGGTTGATTTAGTTATGGGTTACACAGCTTTACAATCAATGGCTATTTGGTCTCGTGAAAACGATATGTTATTACATTTACACCGTGCGGGTAACTCTACTTATGCTCGTCAAAAAAATCATGGTATTAACTTCCGTGTTATTTGTAAATGGATGCGTATGACTGGTGTAGATCATATTCATGCTGGTA	Eukaryota	Chromista	Chromobiota	Bacillariophyta	Bacillariophyceae	Bacillariales	Bacillariaceae	Nitzschia	NA	100	100	100	100	100	100	100	100	56	ASV698
CGTTACTGCAGCTACTCAAGAAGAAGTTTACAAACGTGCACACTTTGCTAAAGAACTTGGTTCTGTAATTATTATGATCGACTTAGTAATGGGCTACACAGCAATTCAAACAATTGCTATTTGGGCACGTGAAAACGACATGATTTTACATTTACACCGTGCAGGTAACTCTACATACGCTCGTCAAAAAAATCATGGTATTAACTTCCGTGTTATTTGTAAATGGATGCGTATGTCTGGTGTAGATCATATCCACGCTGGTA	Eukaryota	Chromista	Chromobiota	Bacillariophyta	Bacillariophyceae	Eunotiales	Eunotiaceae	Eunotia	Eunotia_exigua	100	100	100	100	100	100	100	100	89	ASV699
CGTTACAGCAGCTACAATGGAAGAAGTATACAAACGTGCTGAGTATGCTAAAATGATCGGTTCTGTAATTATCATGATCGATTTAGTAATGGGTTACACTGCAATTCAATCAATTGCTTACTGGGCTCGTGAAAATGATATGATTTTACATTTACACCGTGCTGGTAACTCAACTTACGCTCGTCAAAAAAATCATGGTATTAACTTCCGTGTTATTTGTAAATGGATGCGTATGGCTGGGGTAGATCATATCCACGCTGGTA	Eukaryota	Chromista	Chromobiota	Bacillariophyta	Mediophyceae	Thalassiosirales	Stephanodiscaceae	Stephanocyclus	Stephanocyclus_meneghinianus	100	100	100	100	100	100	100	100	100	ASV700
CGTTACTGCAGCTACTCAAGAAGAAGTTTACAAACGCGCTGCTTTTGCTAAAGAACTTGGTTCTGTAATTATTATGATCGACTTAGTAATGGGCTACACATCAATCCAAACAACTGCTATTTGGGCACGTGAAAACGATATGATTTTACACTTACATCGTGCAGGTAACTCTACATATGCTCGTCAAAAAAATCATGGTATTAACTTCCGTGTTATTTGTAAATGGATGCGTATGTCTGGTGTAGACCATATTCACGCTGGTA	Eukaryota	Chromista	Chromobiota	Bacillariophyta	Bacillariophyceae	Eunotiales	Eunotiaceae	Eunotia	Eunotia_glacialis	100	100	100	100	100	99	99	99	75	ASV701
CGTTACTGCAGCTACTATGGAAGAAGTTTACAAACGTGCAGAATATGCTAAAATGGTTGGTTCTGTAATCGTTATGATCGATTTAGTAATGGGTTACACAGCAATTCAAAGTATTGCTATTTGGGCTCGTGAAAACGACATGCTTTTACACTTACACCGTGCTGGTAACTCTACTTATGCTCGTCAAAAGAATCACGGTATTAACTTCCGTGTTATCTGTAAATGGATGCGTATGTCTGGTGTAGATCATATCCATGCTGGTA	Eukaryota	Chromista	Chromobiota	Bacillariophyta	Bacillariophyceae	Naviculales	Naviculaceae	Navicula	NA	100	100	100	100	95	95	95	76	34	ASV702
CATCACTGCTGGTACAATGGAAGAAGTATACAAACGTGCTGAGTACGGTAAAGCAGTTGGTTCTGTAATCGTAATGATCGATTTAGTTATGGGTTACACAGCAATTCAAAGTGCTGCAATCTGGGCTCGTGAAAATGATATGGTTTTACATTTACACCGTGCAGGTAACTCAACTTACGCTCGTCAAAAAAATCATGGTATTAACTTCCGTGTTATTTGTAAATGGATGCGTATGTCTGGCGTAGATCATATCCACGCAGGTA	Eukaryota	Chromista	Chromobiota	Bacillariophyta	Bacillariophyceae	Cymbellales	NA	NA	NA	100	100	100	100	93	86	58	39	13	ASV703
CATCACTGCAGGGACAATGGAAGAAGTTTACAAACGAGCTGAGTATGCCAAAGCTGTTGGATCAATAATTGTTATGATCGATTTAGTAATGGGTTATACGGCAATTCAAAGTGCAGCAATTTGGTCTCGTGATAACGATATGTTATTACATTTACATAGAGCAGGGAACTCTACTTACGCGCGTCAAAAAAATCATGGGATTAATTTCCGTGTTATTTGCAAATGGATGCGTATGTCAGGGGTTGACCATATTCATGCTGGAA	Eukaryota	Chromista	Chromobiota	Bacillariophyta	Bacillariophyceae	Achnanthales	Cocconeidaceae	Cocconeis	Cocconeis_sp.	100	100	100	100	100	100	100	100	85	ASV704
CATCACTGCTGGTACAATGGAAGAAGTTTACAAACGTGCTGAATACGGTAAAGCTGTAGGCTCTATAATCGTAATGATCGATTTAGTTATGGGTTACACAGCAATTCAAAGTGCTGCAATCTGGGCTCGTGACAACGATATGCTTTTACATTTACACCGTGCAGGTAACTCTACTTATGCTCGTCAAAAAAATCATGGTATTAACTTCCGTGTAATTTGTAAATGGATGCGTATGTCTGGTGTAGACCATATTCACGCTGGTA	Eukaryota	Chromista	Chromobiota	Bacillariophyta	Bacillariophyceae	Cymbellales	Cymbellaceae	Encyonema	Encyonema_lunatum	100	100	100	100	100	100	97	91	87	ASV705
CATCACTGCTGGTACAATGGAAGAAGTTTACAAACGTGCTGAATATGCAAAAAATGTAGGCTCTGTAATTGTTATGATCGATTTAGTTATGGGTTATACAGCTATTCAAAGTTCTGCAATTTGGGCTCGTGAGAACGACATGATTTTACATTTACACCGTGCTGGTAACTCAACATATGCTCGTCAAAAAAACCACGGTATTAACTTCCGTGTAATTTGTAAATGGATGCGTATGTCTGGTGTAGATCACATTCACGCAGGTA	Eukaryota	Chromista	Chromobiota	Bacillariophyta	Bacillariophyceae	Naviculales	NA	NA	NA	100	100	100	100	85	61	53	53	39	ASV706
CATCACTGCTGCTACTATGGAAGAAGTTTACGCACGTGCTAACTACGCAAAATCAGTAGGTTCTGTAATTGTTATGATCGATTTAGTTATGGGTTATACAGCAATTCAAAGTTGTGCTATTTGGGCTCGTAATAACGATCTGATCTTACATTTACACCGTGCAGGTAACTCAGCTTACGCTCGTCAAAAGAATCATGGTATTAACTTCCGTGTTATCTGTAAATGGATGCGTATGTCTGGTGTAGATCACATCCACGCTGGTA	Eukaryota	Chromista	Chromobiota	Bacillariophyta	Bacillariophyceae	Naviculales	Pinnulariaceae	Pinnularia	NA	100	100	100	100	98	92	90	90	34	ASV707
CATCACTGCTGGTACAATGGAAAGTGTTTACGAACGTGCTGAATATGCTAAAGCAGTAGGTTCTGTTATTGTTATGGTTGACTTAGTTCTTGGTTACACAGCAATCCAATCTGCTGCGATCTGGGCTCGTAACAACGATATGATTATACACTTACACCGTGCAGGTAACTCAGCTTACGCTCGTCAAAAAAACCATGGTATTAACTTCCGTGTTATTTGTAAATGGATGCGTATGTCTGGTGTAGATCACATCCACGCTGGTA	Eukaryota	Chromista	Chromobiota	Bacillariophyta	Bacillariophyceae	Naviculales	Pinnulariaceae	Pinnularia	NA	100	100	100	100	100	100	99	95	30	ASV708
CATAACTGCTGCTACAATGGAAGAAGTGTACAAACGTGCTGAGTACGCTAAATCTGTTGGTTCAGTTATTGTTATGATCGATTTAGTAATGGGTTACACAGCAATTCAAAGTGCTGCTATCTGGGCTCGTGAAAACGATTGTGTATTACATTTACACCGTGCAGGTAACTCTACATATGCTCGTCAAAAGAATCATGGTATTAACTTCCGTGTTATCTGTAAATGGATGCGTATGTCTGGTGTAGATCATATCCATGCTGGTA	Eukaryota	Chromista	Chromobiota	Bacillariophyta	Bacillariophyceae	Achnanthales	Achnanthidiaceae	Psammothidium	NA	100	100	100	100	99	99	99	63	59	ASV710
CGTTACTGCAGCTACTCAAGAAGAAGTTTACAAACGTTCAGAATTTGCTAAAGAACTTGGTTCTGTAATTATTATGATCGACTTAGTAATGGGCTACACAGCAATTCAAACAATTGCTATTTGGGCACGTGACAACGACATGATTTTACATTTACACCGTGCAGGTAACTCTACATACGCTCGTCAAAAAAATCATGGTATTAACTTCCGTGTTATTTGTAAATGGATGCGTATGTCTGGTGTAGATCATATCCACGCTGGTA	Eukaryota	Chromista	Chromobiota	Bacillariophyta	Bacillariophyceae	Eunotiales	Eunotiaceae	Eunotia	NA	100	100	100	100	100	100	100	100	54	ASV711
CGTTACTGCAGCTACTCAAGAAGAAGTTTACAAACGTGCTAATTTTGCTAAAGAACTTGGTTCTGTTATTGTTATGATCGACTTAGTAATGGGTTACACAGCAATCCAATCAACTGCTATTTGGGCACGTGAAAACGATATGATTTTACACTTACATCGTGCAGGTAACTCTACATATGCTCGTCAAAAAAATCATGGTATTAACTTCCGTGTTATTTGTAAATGGATGCGTATGTCTGGTGTAGACCATATCCACGCTGGTA	Eukaryota	Chromista	Chromobiota	Bacillariophyta	Bacillariophyceae	Eunotiales	Eunotiaceae	Eunotia	Eunotia_glacialis	100	100	100	100	100	100	100	100	75	ASV712
CGTTACAGCTGCAACTTTAGAAGAAACTTACAAACGTGCAGAATATGCTAAAGAAGTAGGTTCTATCATCGTCATGGTTGATTTAGTTATGGGTTACACAGCTTTACAATCAATGGCTATTTGGTCACGTGAAAACGATATGTTATTACATTTACACCGTGCAGGTAACTCTACTTATGCTCGTCAAAAAAATCATGGTATTAACTTCCGTGTTATTTGTAAATGGATGCGTATGACTGGTGTAGATCATATCCATGCTGGTA	Eukaryota	Chromista	Chromobiota	Bacillariophyta	Bacillariophyceae	Bacillariales	Bacillariaceae	Nitzschia	Nitzschia_dissipata	100	100	100	100	100	100	100	100	97	ASV713
CATCACAGCAGGTACAATGGAAGAAGTTTACAAACGTGCTGAGTACGCAAAATCAGTAGGTTCTGTAATTGTGATGATCGATTTAGTTATGGGATATACAGCAATTCAAAGTGCTGCTATTTGGTCTCGTGACAATGATATGTTATTACACTTACACCGTGCAGGTAACTCTACATATGCTCGTCAAAAGAACCACGGTATTAACTTCCGTGTTATCTGTAAATGGATGCGTATGTCTGGTGTAGATCATATCCACGCTGGTA	Eukaryota	Chromista	Chromobiota	Bacillariophyta	Bacillariophyceae	Thalassiophysales	Catenulaceae	Halamphora	Halamphora_veneta	100	100	100	100	100	100	100	100	100	ASV714
CATTACTGCTGGTACAATGGAAGAAGTGTACAAACGTGCTGAGTACGCTAAAGCTGTTGGTTCTGTAATTGTTATGATCGATTTAGTAATGGGTTATACAGCAATTCAAAGTGCAGCTATTTGGTCTCGTGATAATGACATGTTATTACATTTACACCGTGCTGGTAACTCTACATATGCACGTCAAAAAAATCATGGTATTAACTTCCGTGTTATTTGTAAATGGATGCGTATGTCAGGTGTAGATCATATTCACGCTGGTA	Eukaryota	Chromista	Chromobiota	Bacillariophyta	Bacillariophyceae	Achnanthales	Achnanthidiaceae	Achnanthidium	Achnanthidium_minutissimum	100	100	100	100	100	100	100	100	100	ASV715
CATGACTGCCGGTACTATGGATGAATCAATCAAACGTGGTCTGTACGCGAAAGCTGTAGGTTCAGTTATCGTAATGGTTGACTTAGTAATGGGTTACACAGCATTACAAACTGCATCTATTTGGGCTCGTGAAAACGACATGATCTTACATTTACACCGTGCTGGTAACTCTACATACGCTCGTCAAAAAAATCATGGTATTAACTTCCGTGTAATTTGTAAATGGATGCGTATGTCTGGTCTGGATCATATCCACGCTGGTA	Eukaryota	Chromista	Chromobiota	Bacillariophyta	Bacillariophyceae	Naviculales	Diploneidaceae	Amicula	Amicula_sp.	100	100	100	100	80	78	64	60	60	ASV717
TATTACTGCAGGTACAATGGAAGAAGTGTACAAACGTGCTGAGTACGCGAAATCTGTTGGTTCAATCATTGTAATGATCGATTTAGTAATGGGTTATACAGCAATTCAAAGTGCTGCTATCTGGTCTCGTGATAATGATATGCTTTTACATTTACACCGTGCAGGTAACTCTACTTACGCTCGTCAAAAAAATCATGGTATTAACTTCCGTGTTATCTGTAAATGGATGCGTATGTCTGGTGTAGATCATATTCACGCTGGTA	Eukaryota	Chromista	Chromobiota	Bacillariophyta	Bacillariophyceae	Achnanthales	Achnanthidiaceae	Planothidium	Planothidium_victori	100	100	100	100	100	100	100	100	100	ASV718
CATTACTGCTGGTACAATGGAAGAAGTGTACAAACGTGCTGAGTACGCTAAAGCTGTTGGTTCTGTAATCGTAATGATCGATTTAGTTATGGGTTACACAGCAATTCAAAGTGCTGCTATCTGGTCTCGTGATAACGATTTAATTTTACACTTACACCGTGCAGGTAACTCAACTTACGCTCGTCAAAAAAATCATGGTATTAACTTCCGTGTTATTTGTAAATGGATGCGTATGTCAGGTGTAGATCATATCCACGCTGGTA	Eukaryota	Chromista	Chromobiota	Bacillariophyta	Bacillariophyceae	Cymbellales	Gomphonemataceae	NA	NA	100	100	100	100	100	96	85	50	45	ASV719
CGTTACAGCTGCAACAATGGAAGAAGTATACAAACGTGCTGAGTATGCTAAAGAAGTTGGTTCTGTAATTATCATGATCGATTTAGTTATGGGTTATACAGCAATCCAAAGTATTGCTTTATGGTCTCGTGAAAACGATATGGTTTTACACTTACACCGTGCAGGTAACTCTACTTACGCTCGTCAAAAAAATCATGGTATTAACTTCCGTGTTATTTGTAAATGGATGCGTATGTCTGGTGTAGACCACATTCACGCTGGTA	Eukaryota	Chromista	Chromobiota	Bacillariophyta	Bacillariophyceae	Bacillariales	Bacillariaceae	Nitzschia	Nitzschia_cf._palea	100	100	100	100	100	100	100	100	100	ASV720
CATCACTGCAGGTACTATGGAAGAGATTTACACACGTGCAGAATACGCTAAAGCAGTTGGTTCTGTAATCGTTATGATCGACTTAGTTATGGGTTACACAGCAATTCAAAGTGCTGCTGTTTGGGCTCGTAACAATGACATGGTATTACACTTACACCGTGCTGGTAACTCTACTTACGCACGTCAAAAAAATCATGGTATTAACTTCCGTGTTATTTGTAAATGGATGCGTATGTCTGGTGTAGATCATATCCACGCTGGTA	Eukaryota	Chromista	Chromobiota	Bacillariophyta	Bacillariophyceae	Naviculales	NA	NA	NA	100	100	100	100	99	71	42	29	9	ASV721
CGTTACTGCAGCTACTATGGAAGAAGTGTACAAACGTGCAGAATACGCTAAAGCAATTGGTTCTGTAATCATTATGATCGATTTAGTAATGGGTTACACAGCAATTCAAAGTATTGCTATTTGGTCTCGTGAAAACGACATGCTTTTACACTTACACCGTGCTGGTAACTCGACTTATGCTCGTCAAAAGAATCACGGTATTAACTTCCGTGTTATCTGTAAATGGATGCGTATGTCTGGTGTAGATCATATCCACGCTGGTA	Eukaryota	Chromista	Chromobiota	Bacillariophyta	Bacillariophyceae	Naviculales	Naviculaceae	Navicula	Navicula_cryptotenella	100	100	100	100	100	100	100	100	100	ASV722
CGTTACTGCAGCTACGCAAGAAGAAGTTTATAAACGTGCAGAATATGCGAAAGAAATTGGTTCTGTAATCATTATGATCGACTTAGTATTAGGTTACACAGCAATTCAAACAACTGCTATTTGGGCTCGTGAGAACGACTTAATTTTACACTTACACCGTGCAGGTAACTCTACATATGCTCGTCAAAAAAATCATGGTATTAACTTCCGTGTTATTTGTAAATGGATGCGTATGTCAGGTGTAGACCATATCCACGCTGGTA	Eukaryota	Chromista	Chromobiota	Bacillariophyta	Bacillariophyceae	Eunotiales	Eunotiaceae	Eunotia	NA	100	100	100	100	91	68	65	65	18	ASV723
CATCACTGCTGGTACAATGGAAGAAGTTTACAAACGTGCTGAATACAGTAAAGCTGTAGGTTCTATCGTTGTAATGATCGATTTAGTTATGGGTTACACAGCAATTCAAAGTGCTGCTATTTGGGCTCGTGATAATGATTGTTTATTACACTTACACCGTGCAGGTAACTCAACTTACGCTCGTCAAAAAAATCATGGTATTAACTTCCGTGTTATTTGTAAATGGATGCGTATGGCTGGTGTAGATCATATCCATGCTGGTA	Eukaryota	Chromista	Chromobiota	Bacillariophyta	Bacillariophyceae	Cymbellales	Cymbellaceae	Cymbella	Cymbella_compacta	100	100	100	100	100	100	100	100	96	ASV724
CATCACAGCGGCAACTATGGAAGAAGTTTACAAACGTGCTAACTACGCTAAAGAAGTTGGCTCTGTAATCGTTATGATCGATTTAGTTATGGGTTATACAGCAATCCAAAGTGCTGCAATTTGGGCTCGTGAGAACGATATGCTTTTACATTTACACCGTGCTGGTAATTCTACTTATGCTCGTCAAAAAAATCACGGTATTAATTTCCGTGTTATTTGTAAATGGATGCGTATGTCTGGTGTAGACCATATCCACGCGGGTA	Eukaryota	Chromista	Chromobiota	Bacillariophyta	Fragilariophyceae	Fragilariales	Fragilariaceae	Diatoma	Diatoma_mesodon	100	100	100	100	100	100	100	100	100	ASV725
TATCACTGCTGGTACAATGGAAGAAGTGTACGCTCGTGCAGAATACGCTAAAAACCTTGGTTCTGTAATTGTGATGATCGATTTAGTTATGGGTTACACAGCAATTCAAAGTGCTGCAATTTGGTCTCGTGCAAATGATATGATTTTACATTTACACCGTGCTGGTAACTCTGCTTACGCTCGTCAAAAAAATCATGGTATCAACTTCCGTGTTATTTGTAAATGGATGCGTATGTCTGGTGTAGATCATATCCACGCTGGTA	Eukaryota	Chromista	Chromobiota	Bacillariophyta	Bacillariophyceae	Naviculales	Sellaphoraceae	Mayamaea	NA	100	100	100	100	94	88	85	80	51	ASV726
CATTACAGCTGCTACTATGGAAGAAACATACAAACGTGCTGAGTATGCTAAAGCCATTGGTTCTGTAATTGTTATGATCGATTTAGTTATGGGTTACACTGCAATTCAATCAATTGCATACTGGGCTCGTGAAAACGATATGCTTTTACACTTACACCGTGCTGGTAACTCTACTTACGCTCGTCAAAAAAATCATGGTATTAACTTCCGTGTAATCTGTAAATGGATGCGTATGTCAGGTGTAGATCACATCCACGCTGGTA	Eukaryota	Chromista	Chromobiota	Bacillariophyta	Mediophyceae	Thalassiosirales	Thalassiosiraceae	Thalassiosira	Thalassiosira_angulata	100	100	100	100	100	100	96	96	81	ASV727
CGTTACTGCAGCTACTCAAGAAGAAGTTTACAAACGTGCAGCGTTTGCTAAAGAACTTGGTTCTGTAATTATTATGATCGACTTAGTAATGGGCTACACATCAATTCAAACAACTGCTATTTGGGCACGTGAACACGATATGATTTTACACTTACACCGTGCAGGTAACTCTACATATGCTCGTCAAAAAAACCATGGTATTAACTTCCGGGTTATTTGTAAATGGATGCGTATGTCTGGTGTAGACCATATACACGCTGGTA	Eukaryota	Chromista	Chromobiota	Bacillariophyta	Bacillariophyceae	Eunotiales	Eunotiaceae	Eunotia	NA	100	100	100	100	100	100	100	100	35	ASV728
CATTACTGCAGGTACAATGGAAGAAGTTTACAAACGTGCTGAGTACGCGAAAGCTGTTGGTTCTGTAATTGTAATGATTGACTTAGTAATGGGTTACACAGCAATTCAAAGTGCTGCAATTTGGTCTCGTGAAAATGATATGCTTTTACATTTACACCGTGCAGGTAACTCTACATATGCTCGTCAAAAGAACCACGGTATTAACTTCCGTGTTATCTGTAAATGGATGCGTATGTCTGGTGTAGACCATATCCACGCTGGTA	Eukaryota	Chromista	Chromobiota	Bacillariophyta	Bacillariophyceae	Naviculales	Stauroneidaceae	Craticula	NA	100	100	100	100	99	88	86	86	48	ASV730
CATCACTGCAGGTACTATGGAAGAATCATACAAACGTGCAGATTATGCTAAAGCAGTAGGTTCTGTAATCTGTATGGTTGACTTAGTTATGGGTTATACAGCACTTCAAACTGCAGCAATCTGGGCACGTGAAAATGATATGATTTTACACTTACACCGTGCAGGTAACTCTACATACGCTCGTCAAAAAAATCATGGTATTAACTTCCGTGTAATTTGTAAATGGATGCGTATGTCTGGTGTAGATCACATTCACGCTGGTA	Eukaryota	Chromista	Chromobiota	Bacillariophyta	Bacillariophyceae	Naviculales	NA	NA	NA	100	100	100	100	74	68	40	33	23	ASV731
CATCACTGCAGGTACAATGGAAGAAGTATACAAACGTGCTGAATATGCTAAAGCCGTTGGTTCTGTAATTGTAATGATCGATTTAGTTATGGGTTACACAGCAATTCAAAGTTCAGCTATCTGGGCTCGTGAAAACGATATGCTTTTACACTTACACCGTGCAGGTAACTCAACTTACGCTCGTCAAAAAAATCATGGTATTAACTTCCGTGTTATTTGTAAATGGATGCGTATGTCTGGTGTAGACCATATTCATGCTGGTA	Eukaryota	Chromista	Chromobiota	Bacillariophyta	Bacillariophyceae	Cymbellales	Gomphonemataceae	Gomphonema	NA	100	100	100	100	94	85	81	75	6	ASV732
CATCACTGCCGGTACAATGGAAGAAGTTTACAAACGTGCTGAATACGGTAAAGCTGTAGGTTCAGTAGTTGTAATGATCGATTTAGTTATGGGTTACACAGCAATTCAAAGTGCTGCTATTTGGGCTCGTGACAACGATCTACTTTTACACTTACATCGTGCAGGTAACTCAACTTACGCTCGTCAAAAAAATCACGGTATTAACTTCCGTGTTATCTGTAAATGGATGCGTATGTCTGGTGTAGATCACATTCACGCTGGTA	Eukaryota	Chromista	Chromobiota	Bacillariophyta	Bacillariophyceae	Cymbellales	Cymbellaceae	Encyonopsis	NA	100	100	100	100	100	97	96	89	59	ASV733
CGTTACAGCTGCAACTTTAGAAGAAACTTACAAACGTGCACAATATGCTAAAGAAGTAGGTTCTATCATCGTTATGGTGGATTTAGTTATGGGTTACACAGCTTTACAATCAATGGCTATTTGGTCTCGTGAAAACGATATGTTATTACATTTACACCGTGCGGGTAACTCTACTTATGCTCGTCAAAAAAATCACGGTATTAACTTCCGTGTTATTTGTAAATGGATGCGTATGACTGGTGTAGATCATATTCATGCTGGTA	Eukaryota	Chromista	Chromobiota	Bacillariophyta	Bacillariophyceae	Bacillariales	Bacillariaceae	Nitzschia	Nitzschia_alicae	100	100	100	100	100	100	100	100	62	ASV734
CGTAACAGCTGCAACTATGGAAGAAGTACTTAAACGTTGTGAATATGCGAAAGAAGTAGGTTCTATAGTTGTTATGATCGATTTAGTTATGGGTTACACAGCAATTCAAAGTGCTGCAATTTGGGCTCGTGAAAACGACATGCTTTTACATTTACACCGTGCAGGTAACTCTACATATGCGCGTCAAAAAAATCATGGTATTAATTTCCGTGTAATTTGTAAATGGATGCGTATGTCTGGTGTAGATCATATTCATGCTGGTA	Eukaryota	Chromista	Chromobiota	Bacillariophyta	Bacillariophyceae	Bacillariales	Bacillariaceae	Denticula	Denticula_tenuis	100	100	100	100	100	100	100	100	100	ASV735
CATCACTGCTGGTACTATGGAAGAAGTGTACAAACGTGCAGAATATGCTAAAGCAGCTGGTTCTGTAATCGTTATGATCGACTTAGTAATGGGTTACACAGCAATTCAAAGTTCTGCTGTTTGGGCTCGTGAAAACGACATGATTTTACACTTACACCGTGCAGGTAACTCTACTTACGCTCGTCAAAAGAACCATGGTATTAACTTCCGTGTAATCTGTAAATGGATGCGTATGTCTGGTGTAGACCATATCCACGCTGGTA	Eukaryota	Chromista	Chromobiota	Bacillariophyta	Bacillariophyceae	Naviculales	Sellaphoraceae	Sellaphora	NA	100	100	100	100	95	82	68	67	28	ASV736
CATTACAGGTGCTACAATGGAAGACGTTTACGAACGTGCTGAGTACGCTAAAGAAGTAGGTTCTGTAATTGTTATGATCGATTTAGTAATGGGTTACACAGCAATTCAAAGTATTGCTTTATGGGCTCGTAAAAACGATATGCTTTTACACTTACACCGTGCAGGTAACTCAACTTACGCTCGTCAAAAAAACCACGGTATTAACTTCCGTGTAATCTGTAAATGGATGCGTATGTCTGGTGTAGACCACATCCACGCAGGTA	Eukaryota	Chromista	Chromobiota	Bacillariophyta	Bacillariophyceae	Bacillariales	Bacillariaceae	Nitzschia	NA	100	100	100	100	100	100	100	100	43	ASV737
CATCACTGCGGGTACAATGGAAGAAGTTTACAAGCGTGCTGAATACGGTAAAGCTGTAGGTTCTATCGTTGTAATGATCGATTTAGTTATGGGTTACACAGCAATTCAAAGTGCTGCTATTTGGGCTCGTGATAACGATTGTTTATTACACTTACACCGTGCAGGTAACTCAACTTATGCTCGTCAAAAAAACCACGGTATTAACTTCCGTGTTATTTGTAAATGGATGCGTATGGCTGGTGTTGATCATATCCACGCTGGTA	Eukaryota	Chromista	Chromobiota	Bacillariophyta	Bacillariophyceae	Cymbellales	Cymbellaceae	Cymbella	Cymbella_excisa	100	100	100	100	100	100	100	100	100	ASV738
CATCACTGCAGGTACAATGGAAGAAGTTTACAAACGTGCAGAATATGCTAAATCAGTAGGTTCTGTTATCGTTATGATCGACTTAGTAATGGGTTACACAGCAATTCAAAGTTCTGCAATCTGGGCTCGTGAAAATGATATGATTTTACACTTACACCGTGCAGGTAACTCTACATACGCTCGTCAAAAAAACCATGGTATTAACTTCCGTGTTATTTGTAAATGGATGCGTATGTCTGGTGTAGACCATATCCACGCTGGTA	Eukaryota	Chromista	Chromobiota	Bacillariophyta	Bacillariophyceae	Naviculales	Diadesmidaceae	Luticola	Luticola_goeppertiana	100	100	100	100	100	98	97	96	80	ASV739
CATCACTGCTGCTACGATGGAAGAAGTATACAAACGTGCTGAGTATGCTAAAGCAATCGGTTCTGTAGTTGTTATGATCGATTTAGTTATGGGTTATACTGCAATTCAATCAATTGCATACTGGGCTCGTGAAAATGATATGCTTTTACATTTACACCGTGCTGGTAACTCTACTTACGCGCGTCAAAAAAACCATGGTATTAACTTCCGCGTTATCTGTAAATGGATGCGTATGTCAGGTGTAGATCACATCCACGCTGGTA	Eukaryota	Chromista	Chromobiota	Bacillariophyta	Mediophyceae	Thalassiosirales	Stephanodiscaceae	Stephanodiscus	Stephanodiscus_hantzschii	100	100	100	100	100	100	99	99	81	ASV740
CGTTACTGCAGCTACTCAAGAAGAGATTTATACACGTTCAGAGTATGCTAAAGAAATCGGTTCTGTAATAATTATGATTGACTTAGTACTTGGTTACACTGCAATCCAAACAACTGCTCTTTGGGCACGTGCGAATGACATGGTTTTACATTTACACCGTGCCGGTAACTCTACATATGCTCGTCAAAAAAATCATGGTATTAATTTCCGCGTTATTTGTAAATGGATGCGTATGTCAGGTGTAGATCATATCCATGCAGGTA	Eukaryota	Chromista	Chromobiota	Bacillariophyta	Bacillariophyceae	Eunotiales	Eunotiaceae	Eunotia	NA	100	100	100	100	82	67	67	67	20	ASV743
CATCACTGCTGGTACAATGGAAGAAGTATACAAACGTGCTGAGTATGCTAAAGCGGTTGGTTCAGTAATTGTTATGATCGATTTAGTAATGGGTTACACAGCAATTCAAAGTGCTGCTATCTGGTCTCGTGAAAACGATTGTGTATTACATTTACACCGTGCAGGTAACTCTACATACGCTCGTCAAAAGAATCATGGTATCAACTTCCGTGTTATCTGTAAATGGATGCGTATGTCTGGTGTAGATCATATCCACGCTGGTA	Eukaryota	Chromista	Chromobiota	Bacillariophyta	Bacillariophyceae	Achnanthales	Achnanthidiaceae	NA	NA	100	100	100	100	97	97	96	49	49	ASV744
CATCACTGCTGGTACAATGGAAGAAGTATACAAACGTGCTGAGTATGCTAAAGCAGTTGGATCTGTAATTGTTATGATTGACTTAGTAATGGGTTACACAGCAATTCAAAGTTCTGCTGTATGGGCTCGTGACAACGATATGCTTTTACACTTACACCGTGCAGGTAACTCAACTTACGCTCGTCAAAAAAATCATGGTATTAACTTCCGTGTTATTTGTAAATGGATGCGTATGTCTGGTGTAGACCATATCCACGCTGGTA	Eukaryota	Chromista	Chromobiota	Bacillariophyta	Bacillariophyceae	Cymbellales	Gomphonemataceae	Gomphonema	Gomphonema_affine	100	100	100	100	100	100	99	99	73	ASV745
CATTACAGCAGCTACTCAAGAAGAAATTTACAAACGTGCACAGTTTGCTAAAGAACTTGGTTCTGTAATTATTATGATCGACTTAGTAATGGGTTACACATCAATTCAAACAACTGCTATTTGGGCACGTGAAAACGATATGATTTTACACTTACACCGTGCAGGTAACTCTACATATGCTCGTCAAAAAAATCATGGTATTAACTTCCGTGTTATTTGTAAATGGATGCGTATGTCTGGTGTAGACCATATCCACGCTGGTA	Eukaryota	Chromista	Chromobiota	Bacillariophyta	Bacillariophyceae	Eunotiales	Eunotiaceae	Eunotia	Eunotia_glacialis	100	100	100	100	100	100	100	100	71	ASV747
CATTACTGCAGGTACAATGGAAGAAGTGTACAAACGTGCTGAGTACGCTAAAGCAGTAGGCTCTGTAATCGTAATGATCGATTTAGTAATGGGTTACACAGCAATCCAAAGTTCAGCTATTTGGGCTCGTGATAACGACATGCTTTTACACTTACACCGTGCAGGTAACTCAACTTACGCTCGTCAAAAAAATCATGGTATTAACTTCCGTGTTATTTGTAAATGGATGCGTATGTCTGGTGTAGACCATATCCACGCTGGTA	Eukaryota	Chromista	Chromobiota	Bacillariophyta	Bacillariophyceae	Cymbellales	Gomphonemataceae	Gomphonema	NA	100	100	100	100	100	92	89	87	28	ASV748
CATCACTGCAGGTACAATGGAAGAAGTTTACAAACGTGCAGAATATGCTAAAGCAGTTGGCTCTGTAATCGTAATGATCGACTTAGTTATGGGTTATACAGCAATCCAATCTGCAGCGATCTGGTCACGTGAAAACGATCTACTTTTACACTTACACCGTGCAGGTAACTCTACATACGCTCGTCAAAAAAATCATGGTATTAACTTCCGTGTAATTTGTAAATGGATGCGTATGTCTGGTGTAGATCATATTCACGCTGGTA	Eukaryota	Chromista	Chromobiota	Bacillariophyta	Bacillariophyceae	Naviculales	NA	NA	NA	100	100	100	100	86	72	39	31	22	ASV751
CATCACTGCTGCTACTATGGATGAACTTTACAAACGTGGTGAGTACGCTAAGTCTGTAGGTTCTGTAATTGTTATGATCGACTTAGTTTTAGGTTACACAGCAATTCAAAGTGCTGCTATCTGGGCTCGTGAAAACGATATGGTATTACATTTACACCGTGCAGGTAACTCAACTTATGCTCGTCAAAAAAATCACGGTATTAACTTCCGTGTAATTTGTAAATGGATGCGTATGTCTGGTGTTGATCATATCCACGCTGGTA	Eukaryota	Chromista	Chromobiota	Bacillariophyta	Fragilariophyceae	Fragilariales	Fragilariaceae	Ulnaria	Ulnaria_acus	100	100	100	100	100	100	100	100	100	ASV752
CGTAACTGCAGCTACTATGGAAGAAGTATACAAACGTTCAGAGTATGCTAAAGCTGTAGGTTCTATCGTTATTATGATCGATTTAGTAATGGGTTACACAGCAATTCAAAGTATTGCTCTTTGGGCTCGTGAAAATGACATGCTTTTACACTTACACCGTGCTGGTAACTCTACATATGCTCGTCAAAAGAATCATGGTATTAACTTCCGTGTTATCTGTAAATGGATGCGTATGTCTGGTGTAGATCATATCCACGCTGGTA	Eukaryota	Chromista	Chromobiota	Bacillariophyta	Bacillariophyceae	Naviculales	Naviculaceae	NA	NA	100	100	100	100	86	73	69	35	18	ASV753
CATTACAGCTGGAACTTTAGAAGAATGTTACAAACGTGCTGAATACGCTAAAGAAGTTGGTTCAATCATTATCATGGTTGATTTAGTTATGGGTTACACAGCTTTACAATCAATGGCGATCTGGTCTCGTGAAAACGATATGCTTTTACACTTACACCGTGCAGGTAACTCTACTTACGCTCGTCAAAAAAATCATGGTATTAACTTCCGTGTTATTTGTAAATGGATGCGTATGACTGGTGTAGATCATATTCACGCTGGTA	Eukaryota	Chromista	Chromobiota	Bacillariophyta	Bacillariophyceae	Bacillariales	Bacillariaceae	Nitzschia	NA	100	100	100	100	100	100	100	100	35	ASV754
CGTTACTGCAGCTACTCAAGAAGAAATCTACAAACGTGCTGAGTTTGCTAAAGAAATCGGTTCTGTAATTGTTATGATCGACTTAGTTTTAGGTTACACAGCAATCCAAACAACTGCAATTTGGGCACGTGAGAATGACATGATTTTACATTTACACCGTGCAGGTAACTCAGCATATGCTCGTCAAAAGAACCATGGTATTAACTTCCGTGTTATCTGTAAATGGATGCGTATGTCTGGTGTAGATCACATTCATGCTGGTA	Eukaryota	Chromista	Chromobiota	Bacillariophyta	Bacillariophyceae	Eunotiales	Eunotiaceae	Eunotia	NA	100	100	100	100	91	87	82	82	55	ASV755
CGTTACTGCAGCTACTATGGAAGAAGTGTACAAACGTGCAGAATACGCTAAAGCAATTGGTTCTGTAATCATCATGATCGATTTAGTAATGGGTTATACAGCAATTCAAAGTATTGCGATTTGGTCTCGTGAAAACGACATGGTTTTACACTTACACCGTGCGGGTAACTCGACTTATGCTCGTCAAAAGAATCACGGTATTAACTTCCGTGTTATCTGTAAATGGATGCGTATGTCTGGTGTAGATCATATCCACGCTGGTA	Eukaryota	Chromista	Chromobiota	Bacillariophyta	Bacillariophyceae	Naviculales	Naviculaceae	Navicula	Navicula_cryptotenella	100	100	100	100	100	100	100	100	100	ASV756
CATCACTGCTGGTACAATGGAAGAAGTTTACAAACGTGCTGAATACGGTAAAGCTGTTGGTTCTGTAATTGTAATGATCGACTTAGTTATGGGTTACACAGCAATTCAAAGTGCTGCTATCTGGGCTCGTGAAAATGATTGTATTTTACACTTACATCGTGCAGGTAACTCTACTTACGCTCGTCAAAAAAACCATGGTATTAACTTCCGTGTTATTTGTAAATGGATGCGTATGGCTGGTGTAGATCATATCCACGCTGGTA	Eukaryota	Chromista	Chromobiota	Bacillariophyta	Bacillariophyceae	Cymbellales	Cymbellaceae	Cymbella	Cymbella_aspera	100	100	100	100	100	100	100	100	100	ASV757
CATCACTGCAGGTACAATGGAAGAAATTTACGCACGTGCAGAATATGCTAAATCAGTTGGTTCTATCATCGTTATGATCGACTTAGTAATGGGTTACACAGCAATTCAAAGTGCTGCTGTTTGGTCTCGTAACAATGATATGTTATTACATTTACACCGTGCAGGTAACTCTACATACGCTCGTCAAAAAAATCATGGTATTAACTTCCGTGTTATTTGTAAATGGATGCGTATGTCTGGTGTAGATCATATCCACGCTGGTA	Eukaryota	Chromista	Chromobiota	Bacillariophyta	Bacillariophyceae	Naviculales	NA	NA	NA	100	100	100	100	94	69	35	35	10	ASV758
CATTACTGCTGGTACAATGGAAGAAGTGTACAAACGTGCTGAGTACGCTAAAGCTGTTGGTTCTGTTATTGTTATGATCGATTTAGTAATGGGTTATACAGCAATTCAAAGTGCAGCTATTTGGTCTCGTGATAATGATATGTTATTACATTTACACCGTGCAGGTAACTCTACGTACGCACGTCAAAAAAATCATGGTATTAACTTCCGTGTTATTTGTAAATGGATGCGTATGTCAGGTGTAGATCATATTCACGCTGGTA	Eukaryota	Chromista	Chromobiota	Bacillariophyta	Bacillariophyceae	Achnanthales	Achnanthidiaceae	Achnanthidium	Achnanthidium_minutissimum	100	100	100	100	100	100	100	100	100	ASV759
CATCACTGCAGGTACTATGGAAGAAATCTATAAACGTGCAGAATATGCTAAAGCAGTTGGTTCTATTATCGTTATGATCGATTTAGTTATGGGTTACACAGCAATTCAATCTGCTGCTGTTTGGTCTCGTAACAATGACATGGTATTACACTTACACCGTGCAGGTAACTCTACTTATGCTCGTCAAAAAAATCATGGTATTAACTTCCGTGTTATCTGTAAATGGATGCGTATGTCTGGTGTAGATCATATCCACGCTGGTA	Eukaryota	Chromista	Chromobiota	Bacillariophyta	Bacillariophyceae	Naviculales	NA	NA	NA	100	100	100	100	84	72	16	16	3	ASV760
CATCACTGCAGGTACAATGGAAGAAGTTTACAAACGTGCTCAATATGCTAAAGCAGTAGGTTCTGTAATCGTTATGATCGATTTAGTTATGGGTTACACTGCAATTCAAAGTTCAGCAATCTGGGCTCGTGAAAACGACATGATTTTACACTTACACCGTGCAGGTAACTCTACATACGCTCGTCAAAAAAATCATGGTATTAACTTCCGTGTAATTTGTAAATGGATGCGTATGTCTGGTGTAGATCATATCCACGCTGGTA	Eukaryota	Chromista	Chromobiota	Bacillariophyta	Bacillariophyceae	Naviculales	NA	NA	NA	100	100	100	100	98	71	40	39	33	ASV761
CGTTACAGCTGCAACTTTAGAAGAAACTTACAAACGTGCAGTATATGCTAAAGAAATCGGTTCTATCATCGTTATGGTTGATTTAGTTATGGGTTACACAGCTTTACAATCAATGGCTATTTGGTCTCGTGAAAACGATATGTTATTACATTTACACCGTGCGGGTAACTCTACTTATGCTCGTCAAAAAAACCATGGTATTAACTTCCGTGTTATTTGTAAATGGATGCGTATGACTGGTGTAGATCATATTCATGCTGGTA	Eukaryota	Chromista	Chromobiota	Bacillariophyta	Bacillariophyceae	Bacillariales	Bacillariaceae	Nitzschia	NA	100	100	100	100	100	100	100	100	59	ASV762
CATTACAGCTGCAACTATGGAAGAATGTATTAAACGTTCTCAGTATGCTAAAGAAGTTGGCTCGATCATCATTATGGTTGATTTAGTTATGGGTTACACAGCATTACAAAGTATGGCTTTATGGGCTCGTGAAAATGATATGATTTTACATTTACACCGTGCAGGTAACTCTACTTACGCTCGTCAAAAAAATCATGGTATTAACTTCCGTGTAATTTGTAAATGGATGCGTATGACTGGTGTAGACCATATTCACGCTGGTA	Eukaryota	Chromista	Chromobiota	Bacillariophyta	Bacillariophyceae	Bacillariales	Bacillariaceae	Nitzschia	NA	100	100	100	100	86	84	84	83	41	ASV763
CGTTACAGCTGCAACTTTAGAAGAAACTTACAAACGTGCAGAATATGCTAAAGAAGTAGGTTCTATCATCGTTATGGTTGATTTAGTTATGGGTTACACAGCTTTACAATCAATGGCTCTTTGGTCTCGTGAAAACGATATGTTATTACATTTACACCGTGCGGGTAACTCTACTTATGCTCGTCAAAAAAACCATGGTATTAACTTCCGTGTTATTTGTAAATGGATGCGTATGACTGGTGTAGATCATATTCATGCTGGTA	Eukaryota	Chromista	Chromobiota	Bacillariophyta	Bacillariophyceae	Bacillariales	Bacillariaceae	Nitzschia	Nitzschia_recta	100	100	100	100	100	100	100	100	97	ASV764
CATTACTGCAGGTACAATGGAAGAAGTTTACAAACGTGCTCAATACGCTAAAGCAGTTGGTTCTGTAATCGTTATGATTGACTTAGTTATGGGTTATACAGCGATTCAATCAATTGCATACTGGGCTCGTGAAAACGATATGCTTTTACACTTACACCGTGCAGGTAACTCTACATATGCACGTCAAAAAAATCATGGTATTAACTTCCGTGTAATCTGTAAATGGATGCGTATGTCAGGTGTAGATCATATCCACGCTGGTA	Eukaryota	Chromista	Chromobiota	Bacillariophyta	Bacillariophyceae	Surirellales	Surirellaceae	Iconella	Iconella_cf._tenuissima	100	100	100	100	100	100	99	95	77	ASV767
CGTTACAGCTGCAACTTTAGAAGAAACTTACAAACGTGCTGAATATGCTAAACAAGTAGGTTCTATCATCGTTATGGTTGATTTAGTTATGGGTTACACAGCTTTACAATCAATGGCTATTTGGTCTCGTGAAAACGATATGTTATTACATTTACACCGTGCCGGTAACTCTACTTATGCTCGCCAAAAAAATCATGGTATTAACTTCCGTGTTATTTGTAAATGGATGCGTATGACTGGTGTAGATCATATTCATGCTGGTA	Eukaryota	Chromista	Chromobiota	Bacillariophyta	Bacillariophyceae	Bacillariales	Bacillariaceae	Nitzschia	NA	100	100	100	100	100	100	100	100	35	ASV768
CGTTACAGCAGCTACTCAAGAAGAAGTTTACAAACGTGCACAGTTTGCTAAAGAACTTGGTTCTGTAATTATTATGATCGACTTAGTAATGGGTTACACATCAATTCAAACAACTGCTATTTGGGCACGTGAAAATGATATGATTTTACATTTACACCGTGCAGGTAACTCTACATATGCTCGTCAAAAAAATCATGGTATTAACTTCCGTGTTATTTGTAAATGGATGCGTATGTCTGGTGTAGACCATATCCACGCTGGTA	Eukaryota	Chromista	Chromobiota	Bacillariophyta	Bacillariophyceae	Eunotiales	Eunotiaceae	Eunotia	NA	100	100	100	100	100	100	100	100	56	ASV771
CGTTACTGCAGCTACTATGGAAGAAGTTTACAAACGTGCAGAGTACGCTAAAGCAGTAGGTTCTATCATTATCATGATCGATTTAGTAATGGGTTATACAGCAATCCAAAGTATTGCGTTATGGGCTCGTGAAAACGACATGCTTTTACACTTACACCGTGCTGGTAACTCTACTTACGCTCGTCAAAAGAATCATGGTATTAACTTCCGTGTTATCTGTAAATGGATGCGTATGTCTGGTGTAGATCATATCCACGCTGGTA	Eukaryota	Chromista	Chromobiota	Bacillariophyta	Bacillariophyceae	Naviculales	Naviculaceae	Navicula	Navicula_incarum	100	100	100	100	98	95	94	73	61	ASV772
CATCACTGCTGGTACAATGGAAGAAGTATACAAACGTGCTGAGTACGCTAAAGCAGTTGGTTCTGTAATTGTTATGATTGACTTAGTAATGGGTTACACAGCAATTCAAAGTTCTGCTATTTGGGCTCGTGATAACGATATGCTTTTACACTTACACCGTGCAGGTAACTCAACTTACGCTCGTCAAAAAAATCATGGTATTAACTTCCGTGTTATTTGTAAATGGATGCGTATGTCTGGTGTAGACCATATCCACGCTGGTA	Eukaryota	Chromista	Chromobiota	Bacillariophyta	Bacillariophyceae	Cymbellales	Gomphonemataceae	Gomphonema	Gomphonema_parvulum	100	100	100	100	100	100	100	100	64	ASV773
CATCACTGCAGGCACAATGGAAGAAGTTTACAAACGAGCTGAGTATGCAAAAGCTGTTGGCTCAGTCATTGTTATGATTGATTTAGTAATGGGTTATACGGCGATTCAAAGTGCAGCAATTTGGTCTCGTGATAACGATATGTTATTACATTTACATAGAGCAGGTAACTCTACTTACGCCCGCCAAAAAAATCATGGTATTAATTTCCGTGTTATTTGCAAATGGATGCGTATGTCAGGGGTTGACCATATTCATGCAGGAA	Eukaryota	Chromista	Chromobiota	Bacillariophyta	Bacillariophyceae	Achnanthales	Cocconeidaceae	Cocconeis	Cocconeis_placentula	100	100	100	100	100	100	100	100	100	ASV774
CGTTACTGCAGCTACTATGGATGAGCTTTACAAACGTGCTAACTATGCTAAAGCTGTAGGTTCTGTAATTATCATGATCGATTTAGTATTAGGTTACACAGCTATTCAAAGTGCTGCTATCTGGTCTCGTGAAAATGATATGGTATTACACTTACACCGTGCAGGTAACTCAACATACGCTCGTCAAAAAAATCATGGTATTAATTTCCGTGTAATTTGTAAATGGATGCGTATGTCTGGTGTTGACCATATCCACGCTGGTA	Eukaryota	Chromista	Chromobiota	Bacillariophyta	Fragilariophyceae	Fragilariales	Fragilariaceae	Ulnaria	Ulnaria_ulna	100	100	100	100	99	99	99	99	96	ASV775
CATTACTGGTGGTACAATGGAAGAAGTGTACAAACGTGCTGAGTACGCTAAAGCTGTTGGTTCTGTAGTTGTAATGATCGATTTAGTTATGGGTTATACAGCAATTCAAAGTTGTGCTATCTGGGCTCGTGACAATGATATGATCTTACATTTACACCGTGCAGGTAACTCAACTTACGCTCGTCAAAAAAATCATGGTATTAACTTCCGTGTTATTTGTAAATGGATGCGTATGTCAGGTGTAGATCATATCCACGCTGGTA	Eukaryota	Chromista	Chromobiota	Bacillariophyta	Bacillariophyceae	Cymbellales	Gomphonemataceae	Gomphonema	Gomphonema_tergestinum	100	100	100	100	100	98	96	93	80	ASV776
CATCACTGCAGGTACTATGGAAGAAGTTTACAAACGTGCTAACTATGCTAAAGCTGTAGGTTCAGTTATCGTTATGATTGACTTAGTTATGGGTTACACTGCAATCCAATCATCTGCTTATTGGGCACGTGAAAACGACTGTATTTTACACTTACACCGTGCAGGTAACTCTACTTATGCTCGTCAAAAAAATCATGGTATTAACTTCCGTGTAATTTGTAAATGGATGCGTATGTCTGGTGTAGACCATATCCACGCTGGTA	Eukaryota	Chromista	Chromobiota	Bacillariophyta	Bacillariophyceae	Naviculales	Brachysiraceae	Nupela	NA	100	100	100	100	97	76	69	67	28	ASV777
CATCACGGCTGCTACTATGGAAGAACTTTACAAACGTGGTACTTACGCTAAAGCTGTAGGTTCTGTAATCGTTATGATCGATTTAGTTTTAGGTTACACAGCAATTCAAAGTGCTGCTATCTGGGCTCGTGAAAATGATTTAGTATTACACTTACACCGTGCAGGTAACTCAACTTACGCTCGTCAAAAAAATCACGGTATCAACTTCCGTGTAATCTGTAAATGGATGCGTATGTCTGGTGTTGATCACATCCACGCAGGTA	Eukaryota	Chromista	Chromobiota	Bacillariophyta	Fragilariophyceae	Fragilariales	Fragilariaceae	Fragilaria	Fragilaria_gracilis	100	100	100	100	100	100	100	100	100	ASV778
CGTTACAGCTGCAACTTTAGAAGAAACTTACAAACGTGCACAATATGCTAAAGAAGTAGGTTCTATCATCGTTATGGTTGATTTAGTTATGGGTTACACAGCTTTACAATCAATGGCTATTTGGTCTCGTGAAAACGATATGTTATTACATTTACACCGTGCGGGTAACTCTACTTACGCTCGTCAAAAAAACCATGGTATTAACTTCCGTGTTATTTGTAAATGGATGCGTATGACTGGTGTAGATCATATTCATGCTGGTA	Eukaryota	Chromista	Chromobiota	Bacillariophyta	Bacillariophyceae	Bacillariales	Bacillariaceae	Nitzschia	NA	100	100	100	100	100	100	100	100	51	ASV779
CATTACTGCTGGTACAATGGAAGAAGTGTACAAACGTGCTGAGTACGCTAAAGCTGTTGGTTCTGTAATTGTTATGATCGATTTAGTAATGGGTTATACAGCAATTCAAAGTGCAGCTCTTTGGTCTCGTGATAATGATATGTTATTACATTTACACCGTGCAGGTAACTCTACATATGCACGTCAAAAAAATCATGGTATTAACTTCCGTGTTATTTGTAAATGGATGCGTATGTCAGGTGTAGATCATATTCACGCTGGTA	Eukaryota	Chromista	Chromobiota	Bacillariophyta	Bacillariophyceae	Achnanthales	Achnanthidiaceae	Achnanthidium	Achnanthidium_minutissimum	100	100	100	100	100	99	99	99	98	ASV780
CATCACTGCTGGTACTATGGAAGAAGTTTACGCACGTGCAGAATACGGTAAAGCAGTTGGTTCTGTAATTGTGATGATCGACTTAGTTATGGGTTACACAGCGATTCAATCTGCTGCGATTTGGGCTCGTAACAACGACATGATTTTACACTTACACCGTGCAGGTAACTCTACTTACGCTCGTCAAAAAAATCATGGTATTAACTTCCGTGTAATTTGTAAATGGATGCGTATGGCAGGTGTAGACCATATCCACGCTGGTA	Eukaryota	Chromista	Chromobiota	Bacillariophyta	Bacillariophyceae	Naviculales	Sellaphoraceae	Sellaphora	Sellaphora_nigri	100	100	100	100	100	100	100	100	100	ASV781
CATCACTGCTGGTACTATGGAAGAAGTGTACGCACGTGCAGAATACGGTAAAGCAGTTGGTTCTGTAATTGTGATGATCGATTTAGTTATGGGTTACACAGCAATTCAATCTGCTGCAATTTGGGCTCGTAACAACGACATGATTTTACACTTACACCGTGCAGGTAACTCTACTTACGCTCGTCAAAAAAATCATGGTATTAACTTCCGTGTAATTTGTAAATGGATGCGTATGGCAGGTGTAGACCATATCCACGCTGGTA	Eukaryota	Chromista	Chromobiota	Bacillariophyta	Bacillariophyceae	Naviculales	Sellaphoraceae	Sellaphora	Sellaphora_nigri	100	100	100	100	100	100	100	100	100	ASV782
CGTAACAGGTGCTACAATGGAAGACGTGTACGAACGTGCTGAATATGCTAAAGAAGTAGGTTCTGTAATCATCATGATTGATTTAGTAATGGGTTATACTGCAATTCAAAGTATTGCTTATTGGGCTCGTAAAAATGATATGCTTTTACACTTACACCGTGCAGGTAACTCAACATATGCTCGTCAAAAAAACCACGGTATTAATTTCCGTGTAATCTGTAAATGGATGCGTATGTCTGGTGTAGACCATATTCACGCAGGTA	Eukaryota	Chromista	Chromobiota	Bacillariophyta	Bacillariophyceae	Bacillariales	Bacillariaceae	Nitzschia	Nitzschia_filiformis	100	100	100	100	100	97	97	96	92	ASV783
CATCACTGCAGGTACAATGGAAGAAGTTTACAAACGTGCTGAATACGCTAAAGCAGTAGGTTCTGTAATCGTAATGATCGACTTAGTAATGGGTTACACAGCAATTCAAAGTGCAGCAATCTGGGCTCGTGAAAACGACATGCTTTTACACTTACACCGTGCAGGTAACTCTACATACGCTCGTCAAAAAAATCATGGTATTAACTTCCGTGTAATTTGTAAATGGATGCGTATGTCTGGTGTAGATCATATCCACGCTGGTA	Eukaryota	Chromista	Chromobiota	Bacillariophyta	Bacillariophyceae	Naviculales	Diadesmidaceae	Diadesmis	Diadesmis_confervacea	100	100	100	100	100	100	100	100	100	ASV784
CATTACAGCTGCAACAATGGAAGAAGTATACAAACGTGCTGAGTATGCTAAAGCTGTTGGTTCTGTAATCGTTATGATCGACTTAGTAATGGGTTATACAGCGATTCAATCGTCTGCTATTTGGGCTCGTGAAAACGATATGATCTTACACTTACACCGTGCAGGTAACTCAACATACGCTCGTCAAAAAAATCATGGTATTAACTTCCGTGTAATTTGTAAATGGATGCGTATGGCTGGTGTTGACCACATCCACGCTGGTA	Eukaryota	Chromista	Chromobiota	Bacillariophyta	Coscinodiscophyceae	Rhizosoleniales	Rhizosoleniaceae	Urosolenia	Urosolenia_eriensis	100	100	100	100	66	66	66	66	66	ASV785
CGTTACAGCTGCAACTATGGAAGAAGTTTACAAACGTGCAGAATATGCTAAAATGGTAGGCTCTGTGATCATTATGATCGATTTAGTTATGGGCTACACAGCGATTCAAAGTATTGCAATCTGGGCTCGTGAAAACGATATGATTTTACATTTACATCGTGCGGGTAATTCTACTTACGCTCGTCAAAAAAATCATGGTATTAATTTCCGTGTTATCTGTAAATGGATGCGTATGTCTGGTGTAGATCATATTCACGCAGGTA	Eukaryota	Chromista	Chromobiota	Bacillariophyta	Fragilariophyceae	Fragilariales	Fragilariaceae	Staurosira	NA	100	100	100	100	100	100	100	100	53	ASV787
CGTTACTGCAGGTACAATGGAAGAAGTTTACAAACGTGCTCAATATGCTAAATCAGTAGGTTCTGTAATCGTGATGATTGATTTAGTTATGGGTTATACAGCGATTCAATCAATTGCTTACTGGGCTCGTGAAAACGATATGATCTTACACTTACACCGTGCAGGCAACTCTACATATGCACGTCAAAAAAATCATGGTATTAACTTCCGTGTAATCTGTAAGTGGATGCGTATGTCAGGTGTAGATCATATCCACGCTGGTA	Eukaryota	Chromista	Chromobiota	Bacillariophyta	Bacillariophyceae	Surirellales	Surirellaceae	Iconella	NA	100	100	100	100	100	100	100	87	50	ASV788
CGTTACAGCTGCAACTTTAGAAGAAACTTACAAACGTGCTGAATATGCTAAAGAAGTAGGTTCGATCATCGTTATGGTTGACTTAGTTATGGGTTATACAGCTTTACAATCAATGGCTATCTGGTCACGTGAAAATGATATGTTATTACATTTACACCGTGCTGGTAACTCTACTTACGCTCGTCAAAAAAATCATGGTATTAACTTCCGTGTTATTTGTAAATGGATGCGTATGACTGGTGTAGATCATATTCACGCTGGTA	Eukaryota	Chromista	Chromobiota	Bacillariophyta	Bacillariophyceae	Bacillariales	Bacillariaceae	Nitzschia	Nitzschia_sigmoidea	100	100	100	100	100	100	100	100	100	ASV790
CGTAACAGCTGCTACTATGGAAGAAGTATACAAACGTTCTGAGTATGCTAAATCTGTAGGTTCTATCATCATCATGATCGATTTAGTTATGGGTTACACAGCAATTCAAAGTATTGCTTTATGGGCTCGTGAAAACGATATGCTATTACACTTACACCGTGCAGGTAACTCAACTTACGCTCGTCAAAAGAATCATGGTATTAACTTCCGTGTAATCTGTAAATGGATGCGTATGTCTGGTGTTGACCATATCCACGCTGGTA	Eukaryota	Chromista	Chromobiota	Bacillariophyta	Bacillariophyceae	Bacillariales	Bacillariaceae	Tryblionella	Tryblionella_apiculata	100	100	100	100	100	100	100	100	98	ASV791
CATCACAGCTGCAACTATGGAAGAAGTTTACAAACGTGCTAACTATGCTAAAGAAGTTGGTTCTGTAATCGTTATGATCGATTTAGTTATGGGTTACACAGCAATTCAAAGTGCTGCAATTTGGGCTCGTGAGAATGATATGCTTTTACATTTACACCGTGCTGGTAACTCTACTTATGCTCGTCAAAAAAACCATGGTATCAATTTCCGTGTTATCTGTAAATGGATGCGTATGTCTGGCGTAGATCATATCCACGCTGGTA	Eukaryota	Chromista	Chromobiota	Bacillariophyta	Fragilariophyceae	Fragilariales	Fragilariaceae	Diatoma	NA	100	100	100	100	83	79	79	73	48	ASV793
CATCACAGCAGCTACTATGGAAGAAGTTTACAAACGTGCAGAGTACGCTAAAACGGTTGGTTCTGTAATCGTTATGATCGATTTAGTTATGGGTTACACAGCAATTCAAAGTATTGCTTTATGGGCTCGTGAAAACGATATGGTTTTACACTTACACCGTGCTGGTAACTCTACTTACGCTCGTCAAAAGAACCATGGTATTAACTTCCGTGTTATCTGTAAATGGATGCGTATGTCTGGTGTAGATCACATCCACGCTGGTA	Eukaryota	Chromista	Chromobiota	Bacillariophyta	Bacillariophyceae	Naviculales	Naviculaceae	Navicula	NA	100	100	100	100	100	100	96	87	29	ASV794
CATTACAGGTGCTACAATGGAAGACGTTTACGAACGTGCTGAGTATGCTAAAGAAGTAGGTTCTGTAATTGTTATGATCGATTTAGTAATGGGTTACACAGCAATTCAAAGTATTGCTTTATGGGCTCGTAAAAACGATATGCTTTTACACTTACACCGTGCTGGTAACTCAACTTACGCTCGTCAAAAAAACCACGGTATTAACTTCCGTGTAATCTGTAAATGGATGCGTATGTCTGGTGTAGATCATATCCACGCAGGTA	Eukaryota	Chromista	Chromobiota	Bacillariophyta	Bacillariophyceae	Bacillariales	Bacillariaceae	Nitzschia	NA	100	100	100	100	100	100	100	100	56	ASV795
CATCACTGCTGCTACTATGGAAGAACTTTACAAACGTGGTGAGTACGCTAAAGCTGTAGGTTCTGTAATCGTTATGATCGATTTAGTTTTAGGTTACACAGCAATTCAAAGTGCTGCTATCTGGGCTCGTGAGAATGATTTAGTATTACACTTACACCGTGCAGGTAACTCAACTTACGCTCGTCAAAAAAATCACGGTATTAACTTCCGTGTAATTTGTAAATGGATGCGTATGTCTGGTGTTGATCATATCCACGCTGGTA	Eukaryota	Chromista	Chromobiota	Bacillariophyta	Fragilariophyceae	Fragilariales	Fragilariaceae	Fragilaria	NA	100	100	100	100	100	100	100	100	48	ASV796
CATCACAGCTGGTACAATGGAAGAAGTGTACAAACGTGCTGAATACGCTAAAGCTGTGGGTTCTGTGATTGTTATGATCGATTTAGTAATGGGTTATACAGCAATTCAAAGTGCAGCTATTTGGTCTCGTGACAATGATATGTTATTACATTTACACCGTGCAGGTAACTCTACGTACGCACGTCAAAAAAATCATGGTATTAACTTCCGTGTTATTTGTAAATGGATGCGTATGTCAGGTGTAGATCATATCCACGCTGGTA	Eukaryota	Chromista	Chromobiota	Bacillariophyta	Bacillariophyceae	Achnanthales	Achnanthidiaceae	Achnanthidium	Achnanthidium_minutissimum	100	100	100	100	100	100	100	100	99	ASV797
CATTACTGCTGCTACAATGGAAGAAGTTTACAAACGTGCTGAGTATGCTAAATCTGTAGGTTCTATCGTTGTAATGATCGATTTAGTTATGGGTTACACAGCAATTCAAAGTTGTGCTATCTGGGCTCGTGAAAATGATATGCTTTTACATTTACACCGTGCAGGTAACTCAACTTACGCTCGTCAAAAAAATCATGGTATTAACTTCCGTGTTATTTGTAAATGGATGCGTATGTCTGGTGTAGATCATATCCACGCTGGTA	Eukaryota	Chromista	Chromobiota	Bacillariophyta	Bacillariophyceae	Cymbellales	Gomphonemataceae	Gomphonema	Gomphonema_micropus	100	100	100	100	100	100	100	100	100	ASV798
CGTTACCGCTGCAACTATGGAAGAAGTTTACAAACGTGCAGAATATGCTAAAATGGTAGGCTCTGTGATCATCATGATCGATTTAGTTATGGGTTACACAGCAATTCAAAGTATTGCACTTTGGTCTCGTGAAAACGACATGCTTTTACATTTACATCGTGCGGGTAACTCTACTTACGCTCGTCAAAAGAACCATGGTATTAATTTCCGTGTTATCTGTAAATGGATGCGTATGTCTGGTGTAGATCATATTCACGCAGGTA	Eukaryota	Chromista	Chromobiota	Bacillariophyta	Fragilariophyceae	Fragilariales	Fragilariaceae	Staurosira	Staurosira_construens	100	100	100	100	100	100	100	100	89	ASV799
CGTAACAGGCGCTACAATGGAAGACGTGTACGAACGTTCTGAATATGCTAAAGAAGTAGGTTCTGTAATTATCATGATCGATTTAGTAATGGGTTATACTGCAATTCAAAGTATTGCTTATTGGGCTCGTAAAAATGATATGCTTTTACACTTACATCGTGCAGGTAACTCAACATATGCTCGTCAAAAAAACCACGGTATTAACTTCCGTGTAATCTGTAAATGGATGCGTATGTCTGGTGTAGATCATATTCACGCAGGTA	Eukaryota	Chromista	Chromobiota	Bacillariophyta	Bacillariophyceae	Bacillariales	Bacillariaceae	Nitzschia	Nitzschia_filiformis	100	100	100	100	100	98	98	98	98	ASV800
CATCACTGCAGGTAACATGGAAGAAGTTTACAAACGTGCTCAATATGCTAAATCAGTTGGCTCTGTAATCATAATGATTGACTTAGTAATGGGTTATACAGCGATTCAAAGTTCTGCTATTTGGGCTCGTGAAAACGACATGATTTTACACTTACACCGTGCAGGTAACTCTACATACGCTCGTCAAAAAAATCATGGTATTAACTTCCGTGTAATTTGTAAATGGATGCGTATGTCTGGTGTAGATCATATCCACGCTGGAA	Eukaryota	Chromista	Chromobiota	Bacillariophyta	Bacillariophyceae	Naviculales	NA	NA	NA	100	100	100	100	96	81	33	28	28	ASV801
CATTACTGCAGGCACAATGGAAGAAGTTTACAAACGAGCTGAGTATGCAAAAGCTGTTGGTTCAGTCATTGTTATGATTGATTTAGTAATGGGTTATACGGCTATTCAAAGTGCAGCAATTTGGTCTCGTGATAACGATATGTTATTACATTTACATAGAGCAGGTAATTCTACTTACGCCCGCCAAAAAAATCATGGTATTAATTTCCGTGTTATTTGCAAATGGATGCGTATGTCAGGGGTTGACCATATCCATGCTGGAA	Eukaryota	Chromista	Chromobiota	Bacillariophyta	Bacillariophyceae	Achnanthales	Cocconeidaceae	Cocconeis	Cocconeis_placentula	100	100	100	100	100	100	100	100	100	ASV802
TGTTACAGCTGCTACTATGGAAGAAATCTACAAACGTTGTGAATATGCAAAAGAAGTAGGTTCAGTAATTGTGATGATCGATTTAGTTATGGGTTACACAGCAATTCAAAGTGCTGCAATTTGGGCTCGTGATAACGATATGATCTTACACTTACACCGTGCAGGTAACTCTACATACGCGCGTCAAAAAAATCATGGTATTAATTTCCGTGTTATTTGTAAATGGATGCGTATGTCTGGTGTAGATCACATTCACGCTGGGA	Eukaryota	Chromista	Chromobiota	Bacillariophyta	Bacillariophyceae	Bacillariales	Bacillariaceae	Nitzschia	Nitzschia_inconspicua	100	100	100	100	100	100	100	100	100	ASV804
CGTTACTGCAGCGACTCAAGAAGAAGTTTACAAACGTGCATTGTTTGCTAAAGAACTTGGATCTGTAATTATTATGATCGACTTAGTAATGGGCTACACAGCAATCCAAACAATTGCTCTTTGGGCACGTGAACACGATATGATTTTACATTTACACCGTGCTGGTAACTCTGCGTACGCTCGTCAAAAAAATCATGGTATTAACTTCCGTGTTATCTGTAAATGGATGCGTATGTCTGGTGTAGATCATATCCACGCTGGTA	Eukaryota	Chromista	Chromobiota	Bacillariophyta	Bacillariophyceae	Eunotiales	Eunotiaceae	Eunotia	Eunotia_bilunaris	100	100	100	100	100	100	100	100	100	ASV805
CATCACTGCTGGTACAATGGAAGAAGTGTACAAACGTGCAGAATATGCTAAAGCAGTAGGTTCTGTTATCGTTATGATCGATTTAGTTATGGGTTACACAGCTATCCAAAGTTCTGCAATTTGGGCTCGTGACAACGACATGATTTTACACTTACACCGTGCTGGTAACTCTACATATGCTCGTCAAAAAAATCATGGTATTAACTTCCGTGTTATTTGTAAATGGATGCGTATGTCTGGTGTAGATCATATCCACGCTGGTA	Eukaryota	Chromista	Chromobiota	Bacillariophyta	Bacillariophyceae	Naviculales	NA	NA	NA	100	100	100	100	96	70	30	30	27	ASV807
CATTACTGCAGGTACAATGGAAGAAGTGTACAAACGTGCTGAGTACGCTAAAGCATCTGGTTCTGTAGTTGTAATGATCGATTTAGTAATGGGTTACACAGCAATTCAAAGTTCTGCTATTTGGGCTCGTGAGAACGATATGATTTTACACTTACACCGTGCAGGTAACTCAACATACGCTCGTCAAAAAAATCATGGTATTAACTTCCGTGTTATTTGTAAATGGATGCGTATGTCTGGTGTAGACCATATCCACGCTGGTA	Eukaryota	Chromista	Chromobiota	Bacillariophyta	Bacillariophyceae	Cymbellales	Gomphonemataceae	Gomphonema	NA	100	100	100	100	99	75	69	69	23	ASV808
CGTTACTGCAGCTACTCAAGAAGAAGTTTACAAACGTGCATTATTTGCTAAAGAACTTGGCTCTGTAATTATTATGATCGACTTAGTAATGGGCTATACAGCAATCCAAACAATTGCTCTTTGGGCACGTGAACACGATATGATTTTACATTTACACCGTGCTGGTAACTCTGCATACGCTCGTCAAAAAAATCATGGTATTAACTTCCGTGTTATTTGTAAATGGATGCGTATGTCTGGTGTAGATCATATTCATGCTGGTA	Eukaryota	Chromista	Chromobiota	Bacillariophyta	Bacillariophyceae	Eunotiales	Eunotiaceae	Eunotia	Eunotia_bilunaris	100	100	100	100	100	100	100	100	82	ASV809
CATTACTGCTGGAACAATGGAAGAAGTGTACAAACGTGCTGAGTATGCTAAAGCTGTGGGATCAGTAATTGTTATGATCGATTTAGTAATGGGTTATACAGCAATTCAAAGTTCAGCGATTTGGGCTCGTGACAATGACATGGTATTACACTTACACCGTGCAGGTAACTCTACTTACGCTCGTCAAAAAAATCATGGTATTAACTTCCGTGTTATTTGTAAATGGATGCGTATGTCTGGTGTAGATCATATCCACGCTGGTA	Eukaryota	Chromista	Chromobiota	Bacillariophyta	Bacillariophyceae	Achnanthales	Achnanthidiaceae	Achnanthidium	NA	100	100	100	100	99	84	84	72	55	ASV810
CATGACTGCAGCTACAATGGAAGAAGTTTACAAACGTGGTGAGTACGCTAAAGCTTCAGGTTCAGTTATCGTTATGATCGACTTAGTTATGGGTTACACTGCAATCCAATCTGCTGCGATCTGGGCACGTGAAAACGACATGATTTTACACTTACACCGTGCAGGTAACTCTGCTTATGCTCGTCAAAAAAATCATGGTATTAACTTCCGTGTAATTTGTAAATGGATGCGTATGTCAGGTGTAGATCATATCCACGCTGGTA	Eukaryota	Chromista	Chromobiota	Bacillariophyta	Bacillariophyceae	Naviculales	Brachysiraceae	Nupela	Nupela_sp.	100	100	100	100	100	100	100	100	99	ASV811
CATTACTGCAGGAACTGTGGAAGAAATGCATAAAAGATGTGAATATGCTAGACAAGTTGGTAGTGTAATCGTTATGATTGACTTAGTAATAGGTTATACAGCTATTCAAACTGCAGCAATTTGGGCTCGTGAAAACGATCAAATTTTACATTTACATCGAGCAGGTAATTCTACATATGCCCGTCAAAAAAATCATGGTATTAATTTCCGTGTTATTTGTAAATGGATGCGTATGTGTGGTGTAGACCATATTCATGCTGGTA	Eukaryota	Chromista	Chromobiota	Bacillariophyta	Mediophyceae	Biddulphiales	Biddulphiaceae	Hydrosera	Hydrosera_whampoensis	100	100	100	100	100	100	100	100	77	ASV812
CATCACTGCTGGTACTATGGAAGAAGTTTACGCACGTGCAGAATACGGTAAAGCCGTTGGTTCTGTAATTGTGATGATCGATTTAGTTATGGGTTACACAGCAATTCAATCTGCTGCTATTTGGGCTCGTAACAACGACATGATCTTACACTTACACCGTGCAGGTAACTCTACTTACGCTCGTCAAAAAAATCATGGTATTAACTTCCGTGTAATTTGTAAATGGATGCGTATGGCTGGTGTAGACCATATCCACGCTGGTA	Eukaryota	Chromista	Chromobiota	Bacillariophyta	Bacillariophyceae	Naviculales	Sellaphoraceae	Sellaphora	Sellaphora_nigri	100	100	100	100	100	100	100	100	100	ASV813
CATTACTGCTGGTACAATGGAAGAAGTGTACAAACGTGCTGAGTATGCTAAAGCTGTTGGTTCTGTAATTGTTATGATCGATTTAGTAATGGGTTATACAGCAATTCAAAGTGCAGCTATTTGGTCTCGTGATAATGATATGTTATTACATTTACACCGTGCAGGTAACTCTACATACGCACGTCAAAAAAATCATGGTATCAACTTCCGTGTTATTTGTAAATGGATGCGTATGTCAGGTGTAGATCATATTCACGCTGGTA	Eukaryota	Chromista	Chromobiota	Bacillariophyta	Bacillariophyceae	Achnanthales	Achnanthidiaceae	Achnanthidium	Achnanthidium_minutissimum	100	100	100	100	100	100	100	100	100	ASV815
CATCACTGCAGGTACTATGGAAGAAGTTTACAAACGTGCTGAGTATGCTAAAAATATCGGCTCTGTAATTGTTATGATCGATTTAGTTATGGGTTATACAGCAATTCAAAGTACAGCAATCTGGGCTCGTGAAAACGACATGATTTTACACTTACACCGTGCAGGTAACTCTGCATACGCTCGTCAAAAAAATCACGGTATTAACTTCCGTGTTATTTGTAAATGGATGCGTATGAGTGGTGTAGACCATATCCATGCTGGTA	Eukaryota	Chromista	Chromobiota	Bacillariophyta	Bacillariophyceae	Naviculales	Amphipleuraceae	Frustulia	NA	100	100	100	100	100	100	100	100	55	ASV816
CATTACTGCTGCTACTCAAGACGAAATCTTCAAACGCGCTGAATTTGCTAAAGAAATTGGTTCTGTAATTGTTATGATTGACTTAGTATTAGGTTACACAGCAATCCAAACAACTGCAATTTGGGCACGTGATAATGACATGATTTTACACTTACACCGTGCAGGTAACTCGGCATATGCTCGTCAAAAAAATCATGGTATTAACTTCCGTGTTATTTGTAAATGGATGCGTATGTCTGGTGTAGATCATATCCACGCTGGTA	Eukaryota	Chromista	Chromobiota	Bacillariophyta	Bacillariophyceae	Eunotiales	Eunotiaceae	Eunotia	Eunotia_pectinalis	100	100	100	100	100	100	98	98	86	ASV817
CGTTACAGCTGCAACTTTAGAAGAAACTTACAAACGTGCGCAATATGCTAAAGAAGTAGGTTCTATTATCGTTATGGTTGATTTAGTTATGGGTTACACTGCTTTACAATCAATGGCTATTTGGTCTCGTGAAAACGATATGTTATTACATTTACACCGTGCTGGTAACTCTACTTATGCTCGTCAAAAAAATCATGGTATTAACTTCCGTGTTATTTGTAAATGGATGCGTATGACTGGTGTGGATCATATTCATGCTGGTA	Eukaryota	Chromista	Chromobiota	Bacillariophyta	Bacillariophyceae	Bacillariales	Bacillariaceae	Nitzschia	NA	100	100	100	100	100	100	100	100	39	ASV818
CATCACTGCTGGTACAATGGAAGAAGTTTACAAACGTGCTGAATACGGAAAAGCTGTAGGCTCTGTAATCGTAATGATCGATTTAGTTATGGGTTACACAGCAATTCAAAGTGCTGCAATCTGGTCTCGTGAAAACGATATGGTTTTACATTTACACCGTGCTGGTAACTCTACTTATGCGCGTCAAAAAAATCATGGTATTAACTTCCGTGTAATCTGTAAATGGATGCGTATGTCTGGTGTAGATCATATCCACGCGGGTA	Eukaryota	Chromista	Chromobiota	Bacillariophyta	Bacillariophyceae	Cymbellales	Cymbellaceae	Encyonema	Encyonema_cf._minutum	100	100	100	100	100	100	100	100	100	ASV819
CATCACTGCTGGTACTATGGAAGAAGTTTACGCACGTGCTGAATACGGTAAAGCAGTTGGTTCTGTAATTGTGATGATCGATTTAGTTATGGGTTACACAGCAATTCAATCTGCTGCGATTTGGTCTCGTAACAACGACATGCTTTTACATTTACACCGTGCAGGTAACTCTACTTACGCTCGTCAAAAAAATCATGGGATTAACTTCCGTGTAATTTGTAAATGGATGCGTATGTCAGGTGTAGATCATATCCACGCTGGTA	Eukaryota	Chromista	Chromobiota	Bacillariophyta	Bacillariophyceae	Naviculales	Sellaphoraceae	Sellaphora	Sellaphora_nigri	100	100	100	100	100	100	100	100	100	ASV820
CATCACTGCTGGTACAATGGAAGAAGTTTACAAACGTGCCGAGTACGGTAAAGCTGTTGGTTCTATTGTTGTAATGATCGATTTAGTTATGGGTTACACAGCAATTCAAAGTGCTGCGATTTGGGCTCGTGAAAATGACATGCTTTTACATTTACACCGTGCGGGTAACTCAACTTACGCTCGTCAAAAAAACCACGGTATTAACTTCCGTGTTATTTGTAAATGGATGCGTATGTCTGGTGTAGACCATATCCACGCTGGTA	Eukaryota	Chromista	Chromobiota	Bacillariophyta	Bacillariophyceae	Naviculales	NA	NA	NA	100	100	100	100	100	61	54	51	33	ASV821
CGTAACAGCTGCTACTATGGAAGAAATCTACAAACGTTGTGAGTATGCTAAAGAAGTAGGCTCTGTAATTGTAATGATCGATTTAGTTATGGGTTATACAGCAATTCAAAGTGCTGCAATTTGGGCTCGTGAAAACGATATGCTTTTACATTTACACCGTGCTGGTAACTCTACATATGCACGTCAAAAAAATCATGGTATTAACTTCCGTGTTATTTGTAAATGGATGCGTATGTCTGGTGTAGATCATATTCACGCTGGAA	Eukaryota	Chromista	Chromobiota	Bacillariophyta	Bacillariophyceae	Bacillariales	Bacillariaceae	Nitzschia	NA	100	100	100	100	94	93	93	87	46	ASV822
CATTACTGCAGCTACTATGGAAGAAGTTTACAAACGTGCAGAATATGCTAAAACAGTTGGTTCTGTAATCGTTATGATCGATTTAGTAATGGGTTACACAGCAATTCAAAGTATTGCTATTTGGGCTCGTGAAAACGACATGCTTTTACACTTACACCGTGCTGGTAACTCGACTTATGCTCGTCAAAAGAATCACGGTATTAACTTCCGTGTTATTTGTAAATGGATGCGTATGTCTGGTGTAGATCATATCCACGCTGGTA	Eukaryota	Chromista	Chromobiota	Bacillariophyta	Bacillariophyceae	Naviculales	Naviculaceae	Navicula	Navicula_cryptotenella	100	100	100	100	97	97	97	93	70	ASV823
CATCACTGCTGGTACAATGGAAGAAGTATACAAACGTGCTGAGTACGGTAAAGCTGTAGGTTCTATCGTTGTAATGATCGATTTAGTTATGGGTTACACAGCAATTCAAAGTGCTGCTATTTGGGCTCGTGATAACGATATGCTTTTACATTTACACCGTGCAGGTAACTCTACTTACGCTCGTCAAAAGAATCATGGTATTAACTTCCGTGTAATCTGTAAATGGATGCGTATGGCTGGTGTAGATCATATCCACGCTGGTA	Eukaryota	Chromista	Chromobiota	Bacillariophyta	Bacillariophyceae	Cymbellales	Gomphonemataceae	Didymosphenia	Didymosphenia_geminata	100	100	100	100	100	100	100	100	100	ASV824
CATTACTGCAGGTACAATGGAAGAAGTTTACAAACGTGCTCAATACGCTAAAGCAGTAGGTTCTGTAATCGTTATGATTGACTTAGTTATGGGTTATACAGCGATTCAATCAATTGCATACTGGGCTCGTGAAAACGATATGCTTTTACACTTACACCGTGCAGGTAACTCTACATATGCACGTCAAAAAAATCATGGTATTAACTTCCGTGTAATCTGTAAATGGATGCGTATGTCAGGTGTAGATCACATCCACGCTGGTA	Eukaryota	Chromista	Chromobiota	Bacillariophyta	Bacillariophyceae	Surirellales	Surirellaceae	Iconella	NA	100	100	100	100	100	99	99	98	49	ASV825
CGTTACAGGTGCTACTATGGAAGACGTTTACAAACGTTCTGAGTATGCTAAAGAAATCGGTTCTGTAATCATCATGATCGATTTAGTAATGGGTTACACAGCAATTCAAAGTATTGCTTACTGGGCTCGTGAAAATGACATGATCTTACACTTACACCGTGCTGGTAACTCAACTTACGCTCGTCAAAAAAACCATGGTATTAACTTCCGTGTAATTTGTAAATGGATGCGTATGACTGGTGTAGACCATATCCACGCTGGTA	Eukaryota	Chromista	Chromobiota	Bacillariophyta	Bacillariophyceae	Bacillariales	Bacillariaceae	NA	NA	100	100	100	100	79	72	72	43	40	ASV826
CATCACTGCTGGTACAATGGAAGAAGTTTACAAACGTGCTGAGTATGCAAAAGCTGTAGGTTCTGTAATTGTTATGATCGATTTAGTAATGGGTTATACAGCAATTCAAAGTGCAGCTATTTGGTCTCGTGAGAATGACATGTTATTACATTTACACCGTGCAGGTAACTCTACATACGCTCGTCAAAAAAATCATGGTATTAACTTCCGTGTTATTTGTAAATGGATGCGTATGTCAGGTGTGGATCACATCCACGCTGGTA	Eukaryota	Chromista	Chromobiota	Bacillariophyta	Bacillariophyceae	Achnanthales	Achnanthidiaceae	Achnanthidium	Achnanthidium_eutrophilum	100	100	100	100	100	99	99	99	97	ASV827
CATTACTGCAGGTACAATGGAAGAAGTATACAAACGTGCTGCGTATGCTAAAGCAGTTGGCTCTGTAGTCATGATGATCGATTTAGTAATGGGTTATACAGCAATTCAAAGTTCAGCTATCTGGGCTCGTGACAACGATATGATTTTACACTTACATCGTGCAGGTAACTCAACTTACGCTCGCCAAAAAAATCATGGTATTAACTTCCGTGTTATCTGTAAATGGATGCGTATGTCTGGTGTAGACCATATTCATGCTGGTA	Eukaryota	Chromista	Chromobiota	Bacillariophyta	Bacillariophyceae	Cymbellales	Gomphonemataceae	Gomphonema	NA	100	100	100	100	93	66	66	66	27	ASV828
CGTTACTGCTGCTACTCAAGAAGAAATTTACAAACGTGCTGAATTTGCTAAAGAACTTGGTTCTGTAATTATCATGATTGATTTAGTAATGGGTTACACATCAATCCAAACAACTGCTATTTGGGCACGTGAAAATGATATGATTTTACATTTACACCGTGCAGGTAACTCTGCATATGCTCGTCAAAAAAATCATGGTATTAACTTCCGTGTTATTTGTAAATGGATGCGTATGTCTGGTGTAGATCATATTCATGCTGGTA	Eukaryota	Chromista	Chromobiota	Bacillariophyta	Bacillariophyceae	Eunotiales	Eunotiaceae	Eunotia	NA	100	100	100	100	96	93	89	89	51	ASV829
CATTACTGCTGGTACAATGGAAGAAGTGTATAAACGTGCTGAGTACGCTAAAGCTGTTGGTTCAGTAATTGTTATGATCGATTTAGTAATGGGTTATACAGCAATTCAAAGTGCAGCTATCTGGTCTCGTGAAAATGACATGGTATTACACTTACACCGTGCAGGTAACTCTACATATGCTCGTCAAAAAAATCATGGTATTAATTTCCGTGTTATTTGTAAATGGATGCGTATGTCTGGTGTAGATCATATCCACGCTGGTA	Eukaryota	Chromista	Chromobiota	Bacillariophyta	Bacillariophyceae	Achnanthales	Achnanthidiaceae	Achnanthidium	Achnanthidium_catenatum	100	100	100	100	99	98	98	98	61	ASV830
TATTACTGCAGCTACTCAAGAAGAGATTTACAAACGTGCTCAGTTTGCTAAAGAACTTGGTTCTGTAATTATCATGATCGACTTAGTAATGGGCTACACATCAATTCAAACAACTGCTATTTGGGCACGTGAAAACGATATGATTTTACACTTACACCGTGCAGGTAACTCTACATACGCTCGTCAAAAAAATCATGGTATTAACTTCCGTGTTATTTGTAAATGGATGCGTATGTCTGGTGTAGACCATATTCACGCTGGTA	Eukaryota	Chromista	Chromobiota	Bacillariophyta	Bacillariophyceae	Eunotiales	Eunotiaceae	Eunotia	NA	100	100	100	100	100	98	98	98	39	ASV831
CATTACTGCTGCTACTATGGAAGAAGTGTACAAACGTGCTGAGTACGCTAAAACAGTAGGTTCTGTAATTGTTATGATCGATTTAGTAATGGGTTATACAGCAATTCAAAGTATTGCATTATGGGCTCGTGAAAACGACATGGTTTTACACTTACACCGTGCAGGTAACTCTACATATGCTCGTCAAAAGAATCATGGTATTAACTTCCGTGTTATTTGTAAATGGATGCGTATGTCAGGTGTAGATCATATCCACGCTGGTA	Eukaryota	Chromista	Chromobiota	Bacillariophyta	Bacillariophyceae	Thalassiophysales	Catenulaceae	Amphora	Amphora_pediculus	100	100	100	100	100	100	100	100	74	ASV832
CATCACTGCTGGTACAATGGAAGAAGTATACAAACGTGCTGAATATGCTAAAGCAGTTGGCTCTGTAATTGTTATGATCGACTTAGTAATGGGTTACACAGCAATTCAAAGTTCTGCTATCTGGGCTCGTGACAACGATATGCTTTTACACTTACACCGTGCAGGTAACTCAACTTACGCTCGTCAAAAAAATCATGGTATTAACTTCCGTGTTATTTGTAAATGGATGCGTATGTCTGGTGTAGACCATATCCACGCTGGTA	Eukaryota	Chromista	Chromobiota	Bacillariophyta	Bacillariophyceae	Cymbellales	Gomphonemataceae	Gomphonema	Gomphonema_carolinense	100	100	100	100	100	100	100	100	67	ASV833
CATCACTGCTGGTACTATGGAAGAAGTTTACGAACGTGCAGAATACGGTAAAGCAGTTGGTTCTGTAATCGTGATGATCGACTTAGTTATGGGTTACACAGCAATTCAATCTGCTGCGATTTGGGCTCGTAACAACGACATGCTTTTACACTTACACCGTGCAGGTAACTCTACTTACGCTCGTCAAAAAAACCATGGTATTAACTTCCGTGTAATTTGTAAATGGATGCGTATGTCAGGTGTAGACCATATCCACGCTGGTA	Eukaryota	Chromista	Chromobiota	Bacillariophyta	Bacillariophyceae	Naviculales	Sellaphoraceae	Sellaphora	Sellaphora_nigri	100	100	100	100	100	100	100	100	99	ASV834
CGTTACTGCTGCTACTCAAGAAGAAATTTACAAACGTTCTGAATTTGCTAAAGAACTTGGTTCTGTAATTGTAATGATTGATTTAGTAATGGGTTATACAGCAATTCAAACAACTGCTATTTGGGCACGTGAAAATGATATGATTTTACATTTACATCGTGCAGGTAACTCTGCATACGCTCGTCAAAAAAATCATGGTATTAACTTCCGTGTTATTTGTAAATGGATGCGTATGTCTGGTGTGGATCATATTCATGCTGGTA	Eukaryota	Chromista	Chromobiota	Bacillariophyta	Bacillariophyceae	Eunotiales	Eunotiaceae	Eunotia	NA	100	100	100	100	83	76	60	60	12	ASV835
CATCACTGCTGGTACAATGGAAGAAGTTTACAAACGTGCTGAATACGGTAAAGCTGTAGGTTCTGTAATCGTAATGATCGATTTAGTTATGGGCTACACAGCAATTCAAAGTGCTGCAATCTGGGCTCGTGAAAATGATATGATTTTACACTTACACCGTGCAGGTAACTCTACTTATGCTCGTCAAAAAAATCATGGTATTAACTTCCGTGTAATCTGTAAATGGATGCGTATGTCTGGTGTAGACCATATCCACGCTGGTA	Eukaryota	Chromista	Chromobiota	Bacillariophyta	Bacillariophyceae	Cymbellales	Cymbellaceae	NA	NA	100	100	100	100	100	88	86	51	25	ASV836
CGTTACTGCTGCTACTATGGAAGAAGTGTACAAACGTGCTGAGTACGCTAAAACAGTAGGTTCTGTAATTGTTATGATCGATTTAGTAATGGGTTATACAGCAATTCAAAGTATTGCATTATGGGCTCGTGAAAACGACATGGTTTTACACTTACACCGTGCAGGTAACTCTACATATGCTCGTCAAAAGAATCATGGTATTAACTTCCGTGTTATCTGTAAATGGATGCGTATGTCAGGTGTAGATCATATCCACGCTGGTA	Eukaryota	Chromista	Chromobiota	Bacillariophyta	Bacillariophyceae	Thalassiophysales	Catenulaceae	Amphora	Amphora_pediculus	100	100	100	100	100	100	100	100	88	ASV837
CATTACTGCAGCTACTATGGAAGAAGTTTACAAACGTGCAGAATATGCTAAAACAGTTGGTTCTGTAATTGTTATGATCGATTTAGTAATGGGTTACACAGCAATTCAAAGTATTGCTATTTGGGCTCGTGAAAACGACATGCTTTTACACTTACACCGTGCTGGTAACTCGACTTATGCTCGTCAAAAGAATCACGGTATTAACTTCCGTGTTATTTGTAAATGGATGCGTATGTCTGGTGTAGATCATATCCACGCTGGTA	Eukaryota	Chromista	Chromobiota	Bacillariophyta	Bacillariophyceae	Naviculales	Naviculaceae	Navicula	Navicula_cryptotenella	100	100	100	100	96	95	91	85	63	ASV838
CGTTACAGCTTCAACAATGGAAGAAGTATACAAACGTGCTGAGTATGCTAAAGAAGTTGGTTCTGTAATTATCATGATCGATTTAGTTATGGGTTATACAGCAATCCAAAGTATTGCTTTATGGTCTCGTGAAAATGATATGGTTTTACATTTACACCGTGCAGGTAACTCTACATACGCTCGTCAAAAAAATCATGGTATTAACTTCCGTGTTATTTGTAAATGGATGCGTATGTCTGGTGTAGATCACATTCACGCTGGTA	Eukaryota	Chromista	Chromobiota	Bacillariophyta	Bacillariophyceae	Bacillariales	Bacillariaceae	Nitzschia	Nitzschia_cf._palea	100	100	100	100	100	100	100	98	92	ASV839
CGTTACTGCAGCTACTCAAGAAGAAGTTTACAAACGTGCACACTTTGCTAAAGAACTTGGTTCTGTAATTATTATGATCGACTTAGTAATGGGCTACACAGCAATTCAAACAATTGCTATTTGGTCACGTGAAAACGATATGATTTTACATTTACACCGTGCAGGTAACTCTACATATGCTCGTCAAAAAAATCATGGTATTAACTTCCGTGTTATTTGTAAATGGATGCGTATGTCTGGTGTAGACCATATCCACGCTGGTA	Eukaryota	Chromista	Chromobiota	Bacillariophyta	Bacillariophyceae	Eunotiales	Eunotiaceae	Eunotia	Eunotia_exigua	100	100	100	100	100	100	100	100	65	ASV840
CGTTACAGCGGCTACTATGGAAGAAGTATACAAACGTGCTGAGTATGCTAAAGCAATCGGTTCTATCATCATCATGATCGATTTAGTTATGGGTTACACAGCAATTCAAAGTATTGCTCTTTGGTCTCGTGATAATGATATGATTTTACACTTACACCGTGCTGGTAACTCAACTTACGCTCGTCAAAAGAATCATGGTATTAACTTCCGTGTAATCTGTAAATGGATGCGTATGTCTGGTGTTGACCATATCCACGCTGGTA	Eukaryota	Chromista	Chromobiota	Bacillariophyta	Bacillariophyceae	Bacillariales	Bacillariaceae	Tryblionella	Tryblionella_apiculata	100	100	100	100	100	100	100	100	93	ASV841
CGTTACAGGTGCTACAATGGAAGACGTTTACGAACGTTCTGAGTACGCTAAAGAAGTCGGTTCTGTAATTATCATGATCGATTTAGTAATGGGTTACACAGCAATTCAAAGTATTGCTTTATGGGCTCGTAAAAACGATATGATTTTACACTTACACCGTGCGGGTAACTCAACTTACGCTCGTCAAAAAAACCATGGTATTAACTTCCGTGTAATCTGTAAATGGATGCGTATGTCTGGTGTAGATCATATCCACGCTGGTA	Eukaryota	Chromista	Chromobiota	Bacillariophyta	Bacillariophyceae	Bacillariales	Bacillariaceae	Nitzschia	Nitzschia_palea	100	100	100	100	100	99	99	99	99	ASV843
CGTTACAGCTGCAACTATGGAAGAAGTTTACAAACGTGCAGAATATGCTAAACTAGTAGGCTCTGTGATCATTATGATCGATTTAGTTATGGGCTACACAGCGATTCAAAGTATTGCAATCTGGTCTCGTGAAAACGACATGATTTTACATTTACATCGTGCAGGTAATTCTACTTACGCTCGTCAAAAAAACCATGGTATTAATTTCCGTGTTATCTGTAAATGGATGCGTATGTCTGGTGTAGATCATATTCACGCAGGTA	Eukaryota	Chromista	Chromobiota	Bacillariophyta	Fragilariophyceae	Fragilariales	Fragilariaceae	Staurosira	Staurosira_sp.	100	100	100	100	100	100	100	100	98	ASV845
CATCACTGCTGGTACAATGGAAGAAGTTTACAAACGTGCTGAATACGGTAAAGCTGTAGGCTCTATAGTTGTAATGATCGATTTAGTTATGGGTTACACAGCAATTCAAAGTGCTGCAATCTGGGCTCGTGAAAACGATATGCTTTTACATTTACACCGTGCAGGTAACTCTACTTATGCTCGTCAAAAAAATCATGGTATTAACTTCCGTGTAATTTGTAAATGGATGCGTATGTCTGGTGTAGACCATATTCACGCTGGTA	Eukaryota	Chromista	Chromobiota	Bacillariophyta	Bacillariophyceae	Cymbellales	Cymbellaceae	Encyonema	Encyonema_lunatum	100	100	100	100	100	100	100	95	93	ASV846
CGTTACAGCTGCAACTTTAGAAGAAACTTACAAACGTGCAGAATATGCTAAAGAAATAGGTTCTATCATCGTCATGGTTGATTTAGTTATGGGTTACACAGCTTTACAATCAATGGCTATTTGGTCTCGTGAAAACGATATGCTATTACATTTACACCGTGCGGGTAACTCTACTTATGCTCGTCAAAAAAACCATGGTATTAACTTCCGTGTTATTTGTAAATGGATGCGTATGACTGGTGTAGATCATATTCATGCTGGTA	Eukaryota	Chromista	Chromobiota	Bacillariophyta	Bacillariophyceae	Bacillariales	Bacillariaceae	Nitzschia	NA	100	100	100	100	100	100	100	100	47	ASV847
CATTACTGCAGGTACAATGGAAGAAGTGTACAAACGTGCTGAGTATGCTAAAGCTGTTGGTTCAGTAATTGTGATGATCGATTTAGTAATGGGTTACACAGCAATTCAAAGTGCTGCTATCTGGTCTCGTGACAATGATATGGTTTTACATTTACACCGTGCAGGTAACTCTACTTACGCTCGTCAAAAAAATCATGGTATTAACTTCCGTGTTATTTGTAAATGGATGCGTATGTCTGGTGTAGATCATATTCACGCTGGTA	Eukaryota	Chromista	Chromobiota	Bacillariophyta	Bacillariophyceae	Achnanthales	Achnanthidiaceae	Planothidium	Planothidium_cryptolanceolatum	100	100	100	100	100	100	100	100	99	ASV850
CATCACTGCTGGTACAATGGAAGAAGTATACAAACGTGCTGAGTATGCTAAAGCAGTTGGTTCTGTAATTGTTATGATTGACTTAGTAATGGGTTACACAGCAATTCAAAGTTCTGCTATTTGGGCTCGTGAGAACGATATGCTTTTACACTTACACCGTGCAGGTAACTCAACTTACGCTCGTCAAAAAAATCATGGTATTAACTTCCGTGTTATTTGTAAATGGATGCGTATGTCTGGTGTAGATCATATTCACGCTGGTA	Eukaryota	Chromista	Chromobiota	Bacillariophyta	Bacillariophyceae	Cymbellales	Gomphonemataceae	Gomphonema	Gomphonema_parvulum	100	100	100	100	100	100	100	100	93	ASV851
CGTTACAGCTGCTACTATGGAAGAAGTTTACAAACGTTCTGAGTATGCTAAAGAAATCGGCTCTGTAATTATTATGATCGATTTAGTTATGGGTTACACAGCAATTCAAAGTATTGCTTTATGGGCTCGTGACAATGATATGGTATTACACTTACACCGTGCTGGTAACTCAACTTATGCTCGTCAAAAAAATCATGGTATTAACTTCCGTGTAATTTGTAAATGGATGCGTATGTCTGGTGTAGACCATATCCACGCTGGTA	Eukaryota	Chromista	Chromobiota	Bacillariophyta	Bacillariophyceae	Bacillariales	Bacillariaceae	Tryblionella	Tryblionella_debilis	100	100	100	100	100	100	100	100	100	ASV852
CATCACTGCTGGTACTATGGAAGAAGTTTACGCACGTGCTGAATACGGTAAAGCAGTTGGTTCTGTAGTTGTGATGATCGATTTAGTTATGGGTTACACAGCAATTCAATCTGCTGCGATTTGGTCTCGTAACAACGACATGCTTTTACATTTACACCGTGCAGGTAACTCTGCTTACGCTCGTCAAAAAAATCATGGGATTAACTTCCGTGTAATTTGTAAATGGATGCGTATGTCAGGTGTAGACCATATCCACGCTGGTA	Eukaryota	Chromista	Chromobiota	Bacillariophyta	Bacillariophyceae	Naviculales	Sellaphoraceae	Sellaphora	Sellaphora_nigri	100	100	100	100	100	100	100	99	97	ASV853
CGTTACTGCAGCTACTCAAGAAGAAGTTTACAAACGTGCACACTTTGCTAAAGAACTTGGTTCTGTAATTATTATGATCGACTTAGTAATGGGCTACACAGCAATTCAAACAATTGCTATTTGGTCACGTGAAAACGATATGATTTTACATTTACACCGTGCAGGTAACTCTACATATGCTCGTCAAAAAAATCATGGTATTAATTTCCGTGTTATTTGTAAATGGATGCGTATGTCTGGTGTAGACCATATCCACGCTGGTA	Eukaryota	Chromista	Chromobiota	Bacillariophyta	Bacillariophyceae	Eunotiales	Eunotiaceae	Eunotia	Eunotia_exigua	100	100	100	100	100	100	100	100	71	ASV856
CGTTACTGCAGCTACTATGGAAGAAGTATACAAACGTTCAGAGTATGCTAAAATGGTAGGTTCTATCATTATCATGATCGATTTAGTAATGGGTTACACAGCAATTCAAAGTATTGCTTTATGGGCTCGTGAAAACGACATGCTTTTACACTTACACCGTGCTGGTAACTCTACTTACGCTCGTCAAAAGAACCATGGTATTAACTTCCGTGTTATCTGTAAATGGATGCGTATGTCTGGTGTAGATCATATCCACGCTGGTA	Eukaryota	Chromista	Chromobiota	Bacillariophyta	Bacillariophyceae	Naviculales	Naviculaceae	Navicula	NA	100	100	100	100	97	92	89	78	26	ASV857
TATTACTGCTGCTACAATGGATGAAGTTATTAAACGTGCAGAATATGCTAAAGAAGTAGGTTCTATAATTGTAATGATCGATTTAGTTATGGGTTACACAGCAATTCAAACAGCTGCTATTTGGGCTCGTGAAAACGATATGCTTTTACATTTACACCGTGCAGGTAACTCTACATATGCTCGCCAAAAAAATCATGGTATTAACTTCCGTGTAATCTGTAAATGGATGCGTATGTCTGGTGTAGATCATATTCATGCTGGTA	Eukaryota	Chromista	Chromobiota	Bacillariophyta	Coscinodiscophyceae	Aulacoseirales	Aulacoseiraceae	Aulacoseira	Aulacoseira_ambigua	100	100	100	100	100	100	100	100	96	ASV858
TGTTACAGCGGCTACGATGACCGAAGTAATCAAACGTGCTGAATATGCTAAAGCGATCGGTTCTGTGATTATTATGATCGATTTAGTAATGGGTTACACTGCGATTCAATCAATTGCAATCTGGGCTCGTGAAAATGATTTAATTTTACATTTACACCGTGCTGGTAATTCTACATATGCGCGTCAAAAAAACCATGGGATTAATTTCCGTGTTATCTGTAAATGGATGCGTATGTCTGGTGTAGATCATATTCACGCTGGGA	Eukaryota	Chromista	Chromobiota	Bacillariophyta	Mediophyceae	Thalassiosirales	Stephanodiscaceae	Cyclotella	Cyclotella_plitvicensis	100	100	100	100	100	100	100	100	63	ASV859
CATTACTGCAGGTACAATGGAAGAAGTTTACAAACGTGCTGAATACGCTAAAGCAGTAGGTTCTGTAATCGTTATGATTGACTTAGTTATGGGTTACACAGCTATTCAATCAATTGCTTACTGGGCTCGTGAAAACGATATGTTATTACACTTACACCGTGCAGGTAACTCTACATACGCACGTCAAAAAAATCATGGTATTAACTTCCGTGTAATCTGTAAATGGATGCGTATGTCAGGTGTAGATCACATCCACGCTGGTA	Eukaryota	Chromista	Chromobiota	Bacillariophyta	Bacillariophyceae	Surirellales	Surirellaceae	Iconella	Iconella_pumila	100	100	100	100	100	99	94	81	68	ASV860
CATCACTGCTGGTACAATGGAAGAAGTTTACAAACGTGCTGAATACGGTAAAGCTGTAGGTTCTGTAATCGTAATGATCGACTTAGTTATGGGTTACACAGCAATTCAAAGTGCTGCAATCTGGTCTCGTGAAAACGATATGGTTTTACATTTACACCGTGCAGGTAACTCTACTTACGCACGTCAAAAAAATCATGGTATTAACTTCCGTGTAATTTGTAAATGGATGCGTATGGCTGGTGTAGATCATATTCACGCTGGTA	Eukaryota	Chromista	Chromobiota	Bacillariophyta	Bacillariophyceae	Cymbellales	Cymbellaceae	Encyonema	Encyonema_minutum_var._pseudogracilis	100	100	100	100	100	100	100	100	78	ASV861
CATTACTGCAGGTACAATGGAAGAAGTGTACAAACGTGCTGAGTACGCTAAAGCAGTTGGTTCTGTAATTGTAATGATCGATTTAGTTATGGGTTACACAGCAATTCAAAGTTCAGCAATCTGGGCTCGTGACAACGACATGATTTTACACTTACACCGTGCAGGTAACTCAACTTATGCTCGTCAAAAAAATCATGGTATTAACTTCCGTGTTATTTGTAAATGGATGCGTATGTCTGGTGTAGACCACATTCATGCTGGTA	Eukaryota	Chromista	Chromobiota	Bacillariophyta	Bacillariophyceae	Cymbellales	Gomphonemataceae	Gomphonema	Gomphonema_clavatuloides	100	100	100	100	100	100	100	100	100	ASV862
TATTACAGCTGCAACTATGGAAGAATGTATTAAACGTTCTCAGTATGCTAAAGAAGTTGGCTCGATCATCATTATGGTTGATTTAGTTATGGGTTACACAGCATTACAAAGTATGGCTTTATGGGCTCGTGAAAATGATATGATTTTACATTTACACCGTGCAGGTAACTCTACTTACGCTCGTCAAAAAAATCATGGTATTAACTTCCGTGTAATTTGTAAATGGATGCGTATGACTGGTGTAGACCATATTCACGCTGGTA	Eukaryota	Chromista	Chromobiota	Bacillariophyta	Bacillariophyceae	Bacillariales	Bacillariaceae	Nitzschia	NA	100	100	100	100	86	78	78	75	32	ASV863
CATCACTGCTGGTACAATGGAGCAAGTTTACGAACGTGCTGAATATGCTAAAGCAGTAGGTTCTGTAATTGTTATGATCGACTTAGTTATGGGTTACACAGCAATCCAATCTTCAGCGATCTGGGCTCGTAACAATGATATGCTTTTACACTTACACCGTGCAGGTAACTCAACTTACGCTCGTCAAAAAAATCATGGTATTAACTTCCGTGTTATTTGTAAATGGATGCGTATGTCTGGTGTAGATCACATCCACGCTGGTA	Eukaryota	Chromista	Chromobiota	Bacillariophyta	Bacillariophyceae	Naviculales	Pinnulariaceae	Pinnularia	NA	100	100	100	100	100	100	100	100	31	ASV866
CGTTACTGCAGCTACTATGGAAGAAGTGTACAAACGTGCAGAGTACGCTAAAATGGTTGGTTCTGTAATCATTATGATCGATTTAGTAATGGGTTACACAGCAATCCAAAGTATTGCTATTTGGTCTCGTGAAAACGACATGATTTTACACTTACACCGTGCTGGTAACTCTACTTACGCTCGTCAAAAGAATCACGGTATTAACTTCCGTGTTATCTGTAAATGGATGCGTATGTCAGGTGTAGACCATATCCACGCTGGTA	Eukaryota	Chromista	Chromobiota	Bacillariophyta	Bacillariophyceae	Naviculales	Naviculaceae	NA	NA	100	100	100	100	98	98	97	21	21	ASV867
CGTTACTGCGGCTACTCAAGAAGAAGTTTATAAACGTGCAGAGTTTGCTAAAGAACTTGGTTCTGTAATTATTATGATCGACTTAGTAATGGGTTACACAGCAATCCAAACCATTGCTCTTTGGTCACGTGAACACGATATGATTTTACACTTACATCGTGCAGGTAACTCGACATATGCGCGTCAAAAAAATCATGGTATTAACTTCCGTGTTATTTGTAAATGGATGCGTATGTCTGGTGTAGATCATATCCACGCTGGTA	Eukaryota	Chromista	Chromobiota	Bacillariophyta	Bacillariophyceae	Eunotiales	Eunotiaceae	Eunotia	NA	100	100	100	100	100	87	87	87	32	ASV868
CGTTACAGCTGCTACTATGGAAGAAATCTACAAACGTTGTGAGTATGCTAAAGAAGTAGGTTCTGTAATTGTGATGATCGATTTAGTAATGGGTTACACAGCAATTCAAAGTACTGCTATTTGGGCTCGTGAAAACGATATGCTTTTACATTTACACCGTGCAGGTAACTCTACATACGCCCGTCAAAAAAATCATGGAATTAACTTCCGTGTTATTTGTAAATGGATGCGTATGTCAGGTGTAGATCACATTCACGCTGGGA	Eukaryota	Chromista	Chromobiota	Bacillariophyta	Bacillariophyceae	Bacillariales	Bacillariaceae	Nitzschia	Nitzschia_amphibia	100	100	100	100	100	100	100	99	94	ASV869
CATCACTGCAGGCACAATGGAAGAAGTTTACAAACGTGCTGAGTACGCTAAAGCAGTAGGTTCTATAGTTGTTATGATCGATTTAGTTATGGGTTACACAGCTATTCAATCAATCGCTTACTGGGCTCGTGACAACGATATGCTTTTACACTTACACCGTGCTGGTAACTCTACATATGCACGTCAAAAAAATCATGGTATTAACTTCCGTGTTATTTGTAAATGGATGCGTATGTCAGGTGTAGATCATATCCACGCTGGTA	Eukaryota	Chromista	Chromobiota	Bacillariophyta	Bacillariophyceae	Surirellales	Surirellaceae	Surirella	Surirella_solea	100	100	100	100	100	100	100	100	94	ASV870
CATCACAGCTGGTACAATGGAAGAAGTGTACAAACGTGCTGAATACGCTAAAGCTGTGGGTTCTGTAATTGTTATGATCGATTTAGTAATGGGTTATACAGCAATTCAAAGTGCAGCTATTTGGTCTCGTGACAATGATATGCTATTACATTTACACCGTGCAGGTAACTCTACATATGCACGTCAAAAAAATCATGGTATTAACTTCCGTGTTATTTGTAAATGGATGCGTATGTCAGGTGTAGATCATATCCACGCTGGTA	Eukaryota	Chromista	Chromobiota	Bacillariophyta	Bacillariophyceae	Achnanthales	Achnanthidiaceae	Achnanthidium	Achnanthidium_minutissimum	100	100	100	100	100	97	97	97	95	ASV871
CGTTACTGCAGCTACTATGGATGAACTTTACAAACGTGCTGAGTACGCTAAAGCTGTAGGTTCTGTAATTATCATGATCGACTTAGTATTAGGTTACACAGCTATTCAAAGTGCTGCTATCTGGGCTCGTGAAAATGATATGGTGTTACACTTACACCGTGCAGGTAACTCAACATATGCTCGTCAAAAAAATCATGGTATTAACTTCCGTGTAATTTGTAAATGGATGCGTATGTCTGGTGTTGACCACATCCACGCTGGTA	Eukaryota	Chromista	Chromobiota	Bacillariophyta	Fragilariophyceae	Fragilariales	Fragilariaceae	Ulnaria	Ulnaria_ulna	100	100	100	100	100	100	100	100	100	ASV872
CATTACTGCAGGTACAATGGAAGAAGTATACAAACGTGCTGAGTATGCTAAAGCAGTTGGTTCTGTAATCGTGATGATCGACTTAGTAATGGGTTATACAGCAATTCAAAGTTCAGCTATCTGGGCTCGTGAAAACGATATGCTTTTACACTTACACCGTGCAGGTAACTCAACTTACGCTCGTCAAAAAAATCATGGTATTAACTTCCGTGTTATTTGTAAATGGATGCGTATGTCTGGTGTAGACCATATCCACGCTGGTA	Eukaryota	Chromista	Chromobiota	Bacillariophyta	Bacillariophyceae	Cymbellales	Gomphonemataceae	Gomphonema	NA	100	100	100	100	100	78	78	78	9	ASV873
CATCACTGCTGGTACAATGGAAAGCGTTTACGAACGTGCTGAATATGCTAAATCAGTAGGTTCTGTAATTGTTATGATCGACTTAGTTATGGGTTACACAGCAATCCAATCTTCAGCGATCTGGGCTCGTAACAACGATATGCTTTTACACTTACACCGTGCAGGTAACTCAACTTACGCTCGCCAAAAAAATCATGGTATTAACTTCCGTGTTATTTGTAAATGGATGCGTATGTCTGGTGTAGATCACATCCACGCTGGTA	Eukaryota	Chromista	Chromobiota	Bacillariophyta	Bacillariophyceae	Naviculales	Pinnulariaceae	Pinnularia	NA	100	100	100	100	100	100	100	100	52	ASV874
TGTTACAGCTGCTACAATGGAAGAAGTATACAAACGTGCTGAGTATGCTAAAAATATTGGTTCTGTAATTGTCATGATTGACTTAGTAATGGGTTACACAGCAATTCAATCAATTGCATACTGGTGTCGTGAAAATGATATGCTTTTACATTTACACCGTGCAGGTAACTCTACTTATGCTCGTCAAAAAAATCATGGTATTAACTTCCGTGTTATTTGTAAATGGATGCGTATGGCTGGTGTAGATCATATCCACGCTGGTA	Eukaryota	Chromista	Chromobiota	Bacillariophyta	Mediophyceae	Thalassiosirales	Stephanodiscaceae	Stephanocyclus	Stephanocyclus_atomus	100	100	100	100	100	100	100	100	100	ASV875
CATTACTGCAGCTACTCAAGACGAAATCTTCAAACGTGCTGAGTTTGCTAAAGAAATCGGTTCTGTAATTGTTATGATTGACTTAGTATTAGGTTACACAGCAATTCAAACAACTGCAATTTGGGCACGTGAAAACGACATGATTTTACATTTACACCGTGCAGGTAATTCTACATATGCTCGTCAAAAAAATCATGGTATTAATTTTCGTGTTATCTGTAAATGGATGCGTATGTCTGGTGTAGATCATATTCACGCTGGTA	Eukaryota	Chromista	Chromobiota	Bacillariophyta	Bacillariophyceae	Eunotiales	Eunotiaceae	Eunotia	NA	100	100	100	100	100	99	99	99	55	ASV876
CGTTACTGCAGCTACTATGGAAGAAGTGTACAAACGTGCAGAATACGCGAAAGCAATTGGTTCTGTTATCATTATGATCGATTTAGTAATGGGCTATACAGCAATTCAAAGTATTGCTATTTGGTCTCGTGAAAACGACATGGTTTTACACTTACACCGTGCTGGTAACTCGACTTATGCTCGTCAAAAGAATCACGGTATTAACTTCCGTGTTATCTGTAAATGGATGCGTATGTCTGGTGTAGATCATATCCACGCTGGTA	Eukaryota	Chromista	Chromobiota	Bacillariophyta	Bacillariophyceae	Naviculales	Naviculaceae	Navicula	Navicula_cryptotenella	100	100	100	100	100	100	100	100	100	ASV877
CGTTACTGCAGCTACTATGGAAGAAGTATACAAACGTTCAGAGTATGCTAAAAATGTAGGTTCTATCATTATTATGATCGATTTAGTAATGGGTTACACAGCAATTCAAAGTATTGCTTTATGGGCTCGTGAAAACGACATGCTTTTACACTTACACCGTGCTGGTAACTCTACTTACGCTCGTCAAAAGAACCATGGTATTAACTTCCGTGTTATCTGTAAATGGATGCGTATGTCTGGTGTAGATCATATCCACGCTGGTA	Eukaryota	Chromista	Chromobiota	Bacillariophyta	Bacillariophyceae	Naviculales	Naviculaceae	Navicula	Navicula_sanctaemargaritae	100	100	100	100	99	97	97	92	66	ASV878
CGTCACTGCAGCTACAATGGAAGAAGTTTACAAACGTGCTGAATATGCTAAATCAGTAGGTTCTATAGTTGTTATGATTGACTTAGTAATGGGTTACACAGCGATTCAATCAATTGCTTACTGGTCTCGTGAAAACGATATGCTTTTACACTTACACCGTGCAGGTAACTCTACATATGCACGTCAAAAAAACCATGGTATTAACTTCCGTGTAATTTGTAAATGGATGCGTATGTCAGGTGTAGATCATATCCACGCTGGTA	Eukaryota	Chromista	Chromobiota	Bacillariophyta	Bacillariophyceae	Surirellales	Surirellaceae	Iconella	NA	100	100	100	100	100	90	90	64	33	ASV880
CATCACTGCAGGTACTATGGAAGAAGTTTACAAACGTGCTGAGTATGCTAAAAATATCGGCTCTGTTATTGTTATGATCGATTTAGTTATGGGTTATACAGCAATTCAAAGTACAGCAATCTGGGCTCGTGAAAACGACATGATTTTACACTTACACCGTGCTGGTAACTCTGCATACGCTCGTCAAAAAAATCATGGTATTAACTTCCGTGTTATTTGTAAATGGATGCGTATGAGTGGTGTAGACCATATCCATGCTGGTA	Eukaryota	Chromista	Chromobiota	Bacillariophyta	Bacillariophyceae	Naviculales	Amphipleuraceae	Frustulia	Frustulia_crassinervia/saxonica_complex	100	100	100	100	100	100	100	100	62	ASV881
CATCACTGCTGCTACTATGGAAGAACTTTACAAACGTGGTGCTTACGCTAAAGCTGTAGGTTCTGTAATTGTTATGATCGATTTAGTTTTAGGTTACACAGCAATTCAAAGTGCTGCTATCTGGGCTCGTGAAAACGATTTAGTTTTACACTTACACCGTGCAGGTAACTCAACTTACGCTCGTCAAAAAAATCACGGTATCAACTTCCGTGTAATCTGTAAATGGATGCGTATGTCTGGTGTTGACCACATTCACGCAGGTA	Eukaryota	Chromista	Chromobiota	Bacillariophyta	Fragilariophyceae	Fragilariales	Fragilariaceae	Fragilaria	NA	100	100	100	100	100	100	100	100	41	ASV883
CATCACTGCTGGTACTATGGAAGAAGTTTACAAACGTGCAGAATATGCTAAAGCAGTAGGTTCTGTTATCGTTATGATCGATTTAGTTATGGGTTACACTGCAATCCAATCAGCTGCGATCTGGGCACGTGACAATGATTTACTTTTACATTTACACCGTGCTGGTAACTCTACTTATGCTCGTCAAAAGAATCATGGTATTAACTTCCGTGTTATCTGTAAATGGATGCGTATGTCTGGTGTAGATCATATCCACGCTGGTA	Eukaryota	Chromista	Chromobiota	Bacillariophyta	Bacillariophyceae	Naviculales	NA	NA	NA	100	100	100	100	82	68	23	18	13	ASV884
CGTTACAGGTGCTACTATGGAAGAAGTTTACAAACGTTCTGAGTATGCTAAATCAGTAGGTTCTGTAATTATCATGATCGATTTAGTTATGGGTTACACAGCAATTCAAAGTATTGCTTTATGGGCTCGTGAAAATGATATGGTTTTACACTTACACCGTGCTGGTAACTCAACTTACGCTCGTCAAAAAAATCATGGTATTAACTTCCGTGTAATTTGTAAATGGATGCGTATGTCAGGTGTTGACCATATCCACGCTGGTA	Eukaryota	Chromista	Chromobiota	Bacillariophyta	Bacillariophyceae	Bacillariales	Bacillariaceae	NA	NA	100	100	100	100	99	98	98	51	47	ASV886
CATCACTGCTGGTACAATGGAAGAAGTGTACGCTCGTGCAGAATACGCTAAAGCCCTTGGTTCTGTAATTGTTATGATCGATTTAGTTATGGGTTACACAGCAATTCAAAGTGCTGCAATCTGGGCTCGTGCAAATGACATGCTTTTACACTTACACCGTGCTGGTAACTCTGCTTACGCTCGTCAAAAAAATCATGGTATTAACTTCCGTGTAATCTGTAAATGGATGCGTATGTCTGGTGTAGATCATATCCACGCTGGTA	Eukaryota	Chromista	Chromobiota	Bacillariophyta	Bacillariophyceae	Naviculales	Sellaphoraceae	Mayamaea	NA	100	100	100	100	97	96	95	89	37	ASV888
CGTAACTTCAGCTACTATGGAAGAAGTTTACAAACGTGCAGAGTATGCTAAAAGTGTAGGTTCTGTAATTATCATGATCGATTTAGTTATGGGCTACACAGCAATCCAAAGTATTGCTTTATGGTCTCGTGAGAACGATATGGTGTTACACTTACACCGTGCAGGTAACTCTACTTACGCTCGTCAAAAAAATCATGGTATTAACTTCCGTGTTATTTGTAAATGGATGCGTATGTCTGGTGTAGATCATATCCACGCTGGTA	Eukaryota	Chromista	Chromobiota	Bacillariophyta	Bacillariophyceae	Naviculales	Pleurosigmataceae	Gyrosigma	Gyrosigma_sciotense	100	100	100	100	98	96	86	86	74	ASV889
CATCACTGCTGGTACAATGGAAGAAGTTTACAAACGTGCTGAATACGGTAAAGCTGTAGGTTCTGTAGTTGTAATGATCGATTTAGTTATGGGTTACACAGCGATTCAAAGTGCTGCAATCTGGTCTCGTGAAAACGATATGGTTTTACATTTACACCGTGCAGGTAACTCAACTTATGCACGTCAAAAAAATCATGGTATTAACTTCCGTGTAATCTGTAAATGGATGCGTATGGCTGGTGTAGATCATATTCACGCAGGTA	Eukaryota	Chromista	Chromobiota	Bacillariophyta	Bacillariophyceae	Cymbellales	Cymbellaceae	Encyonema	Encyonema_silesiacum	100	100	100	100	100	100	100	100	61	ASV890
CATTACTGCTGGTACTATGGAAGAAGTGTACAAACGTGCTGAGTACGCTAAAACAGTAGGTTCTGTAATTGTTATGATCGATTTAGTTATGGGTTATACAGCAATTCAAAGTATTGCAATATGGGCTCGTGAAAACGACATGCTTTTACACTTACACCGTGCAGGTAACTCTACATATGCTCGTCAAAAAAATCATGGTATTAACTTCCGTGTTATCTGTAAATGGATGCGTATGTCAGGTGTAGATCATATCCACGCTGGTA	Eukaryota	Chromista	Chromobiota	Bacillariophyta	Bacillariophyceae	Thalassiophysales	Catenulaceae	Amphora	Amphora_ovalis	100	100	100	100	100	100	100	100	76	ASV892
CATCACTGCTGGTACAATGGAAGAAGTTTACAAACGTGCTAACTACGGTAAAGCTGTAGGTTCAGTAATTGTAATGATCGATTTAGTTATGGGTTACACAGCAATTCAAAGTGCTGCTATTTGGGCTCGTGATAACGATATGCTTTTACACTTACACCGTGCAGGTAACTCAACTTATGCTCGTCAAAAAAATCACGGTATTAACTTCCGTGTTATTTGTAAATGGATGCGTATGTCTGGTGTAGATCACATCCACGCTGGTA	Eukaryota	Chromista	Chromobiota	Bacillariophyta	Bacillariophyceae	Cymbellales	Cymbellaceae	Encyonopsis	Encyonopsis_subminuta	100	100	100	100	100	100	100	100	99	ASV893
TATTACAGCAGCTACAATGGAAGATATCTATGCGCGTGCTGACTATGCTAAAGCAGTTGGTTCGGTTATTGTAATGATCGATTTAGTTATGGGTTATACTGCAATTCAATCGATTGCTTATTGGGCTCGTAATAATGATATGCTTTTACATTTACACCGTGCAGGTAACTCAACATACGCTCGCCAAAAAAATCATGGTATTAACTTCCGTGTTATATGTAAGTGGATGCGTATGTCTGGTGTAGACCATATCCATGCTGGTA	Eukaryota	Chromista	Chromobiota	Bacillariophyta	Coscinodiscophyceae	Coscinodiscales	Hemidiscaceae	Actinocyclus	Actinocyclus_sp._	100	100	100	100	90	90	90	90	86	ASV894
CATCACAGCAGCTACTATGGAAGAAGTTTACAAACGTGCAGAATATGCCAAAATGGTTGGTTCTATCATCGTTATGATCGATTTAGTAATGGGTTATACAGCAATCCAAAGTATTGCTTTATGGGCTCGTGAAAACGATATGTTATTACACTTACACCGTGCTGGTAACTCTACTTACGCTCGTCAAAAGAACCACGGTATTAACTTCCGTGTTATCTGTAAATGGATGCGTATGTCTGGTGTAGATCACATTCACGCTGGTA	Eukaryota	Chromista	Chromobiota	Bacillariophyta	Bacillariophyceae	Naviculales	Naviculaceae	Navicula	Navicula_ramosissima	100	100	100	100	100	100	100	96	84	ASV895
CATCACAGCGGCAACTATGGAAGAAGTTTACAAACGCGCAAATTACGCTAAAGAAGTAGGCTCTGTAATCGTTATGATCGATTTAGTTATGGGTTATACAGCAATTCAAAGTGCTGCAATCTGGGCTCGTGAAAACGACATGATCTTACATTTACATCGCGCAGGTAACTCTACTTACGCTCGTCAAAAGAATCACGGTATTAACTTCCGTGTTATTTGTAAATGGATGCGTATGTCTGGTGTAGATCATATCCATGCTGGAA	Eukaryota	Chromista	Chromobiota	Bacillariophyta	Fragilariophyceae	Tabellariales	Tabellariaceae	Meridion	Meridion_circulare	100	100	100	100	100	100	100	100	100	ASV896
TGTTACTGCAGGTACAATGGAAGAAGTTTACAAACGTGCTCAATATGCTAAAGCAGTAGGTTCTGTAATCATTATGATTGACTTAGTTATGGGTTATACAGCGATTCAATCAATTGCTTACTGGGCTCGTGAAAATGATATGATTTTACACTTACACCGTGCAGGTAATTCTACATACGCACGTCAAAAAAACCATGGTATTAACTTCCGTGTAATCTGTAAGTGGATGCGTATGTCAGGTGTAGATCACATCCATGCTGGTA	Eukaryota	Chromista	Chromobiota	Bacillariophyta	Bacillariophyceae	Surirellales	Surirellaceae	Iconella	Iconella_guatemalensis	100	100	100	100	100	100	100	87	70	ASV897
CATCACTGCTGGTACAATGGAAAACGTTTACGAACGTGCTGAATATGCTAAATCAGTAGGTTCTGTAATTGTTATGATCGACTTAGTTATGGGTTACACAGCAATCCAATCTTCAGCGATCTGGGCTCGTAACAACGATATGATTTTACACTTACACCGTGCAGGTAACTCAACTTACGCTCGCCAAAAAAATCATGGTATTAACTTCCGTGTTATTTGTAAATGGATGCGTATGTCTGGTGTAGATCACATCCACGCTGGTA	Eukaryota	Chromista	Chromobiota	Bacillariophyta	Bacillariophyceae	Naviculales	Pinnulariaceae	Pinnularia	Pinnularia_subcapitata	100	100	100	100	100	100	100	100	90	ASV898
CATCACTGCTGGTACCATGGAAGAAGTTTACGCACGTGCTAACTATGCAAAAGCAGTAGGTTCTGTTATTGTTATGATCGACTTAGTTATGGGTTACACAGCAATTCAAAGTGCTGCTATTTGGTCTCGTAATAACGATATGATCTTACACTTACACCGTGCAGGTAACTCAACTTACGCTCGTCAAAAGAACCATGGTATTAACTTCCGTGTTATCTGTAAATGGATGCGTATGTGTGGTGTAGATCACATCCACGCTGGTA	Eukaryota	Chromista	Chromobiota	Bacillariophyta	Bacillariophyceae	Naviculales	Pinnulariaceae	Pinnularia	Pinnularia_divergens	100	100	100	100	100	100	97	97	82	ASV899
CGTTACTGCAGCTACTATGGAAGAAGTGTACAAACGTGCTGAGTACGCTAAAACAATTGGTTCTGTAATTGTGATGATCGATTTAGTTATGGGTTATACAGCAATTCAAAGTATTGCATTATGGTCTCGTGAAAACGACATGGTTTTACACTTACACCGTGCAGGTAACTCTACATATGCTCGTCAAAAGAATCATGGTATTAACTTCCGTGTTATCTGTAAATGGATGCGTATGTCAGGTGTAGATCATATCCACGCTGGTA	Eukaryota	Chromista	Chromobiota	Bacillariophyta	Bacillariophyceae	Thalassiophysales	Catenulaceae	Amphora	NA	100	100	100	100	100	91	91	91	50	ASV900
CATCACTGCAGGCACAATGGAAGAAGTTTACAAACGAGCTGAGTATGCAAAAGCTGTTGGCTCAATCATTGTTATGATCGATTTAGTAATGGGTTATACAGCCATTCAAAGTGCAGCACTTTGGTCTCGTGACAACGATATGTTATTACATTTACATAGAGCAGGTAACTCTACTTACGCTCGCCAAAAAAATCATGGTATTAATTTCCGTGTTATTTGCAAATGGATGCGTATGTCAGGTGTTGACCATATCCATGCTGGAA	Eukaryota	Chromista	Chromobiota	Bacillariophyta	Bacillariophyceae	Achnanthales	Cocconeidaceae	Cocconeis	Cocconeis_euglypta	100	100	100	100	100	100	100	100	85	ASV901
CATCACTGCTGGTACAATGGAAGAAGTTTACAAACGTGCTGAGTACGCAAAAGCTGTTGGTTCTGTAATTGTTATGATCGATTTAGTAATGGGTTATACAGCAATTCAAAGTGCGGCTGTTTGGTCTCGTGAGAATGACATGGTATTACATTTACACCGTGCAGGTAACTCTACATACGCTCGTCAAAAAAATCATGGTATCAACTTCCGTGTTATTTGTAAATGGATGCGTATGTCAGGTGTGGATCACATCCACGCTGGTA	Eukaryota	Chromista	Chromobiota	Bacillariophyta	Bacillariophyceae	Achnanthales	Achnanthidiaceae	Achnanthidium	Achnanthidium_eutrophilum	100	100	100	100	100	100	100	100	100	ASV902
CGTAACTGCAGCTACTATGGAAGAAGTTTACAAACGTGCAGAGTATGCTAAAGCTGTAGGTTCTGTAATTATCATGATCGATTTAGTAATGGGTTACACAGCAATTCAAAGTATTGCACTATGGTCTCGTGAAAATGATATGGTTTTACATTTACACCGTGCTGGTAACTCTACTTACGCTCGTCAAAAGAACCATGGTATTAACTTCCGTGTTATCTGTAAATGGATGCGTATGTCTGGTGTAGATCATATCCACGCTGGTA	Eukaryota	Chromista	Chromobiota	Bacillariophyta	Bacillariophyceae	Naviculales	Naviculaceae	NA	NA	100	100	100	100	88	80	72	40	40	ASV903
CGTTACAGCTGCAACTATGGAAGAAGTTTACAAACGTGCAGAATATGCTAAACTGGTAGGCTCTGTGATCATTATGATCGATTTAGTTATGGGCTACACAGCGATTCAAAGTATTGCAATCTGGGCTCGTGAAAACGACATGATTTTACATTTACATCGTGCGGGTAATTCTACTTACGCTCGTCAAAAAAATCATGGTATTAATTTCCGTGTTATCTGTAAATGGATGCGTATGTCTGGTGTAGATCATATTCACGCAGGTA	Eukaryota	Chromista	Chromobiota	Bacillariophyta	Fragilariophyceae	Fragilariales	Fragilariaceae	Staurosira	NA	100	100	100	100	100	100	100	100	51	ASV904
CGTTACTGCAGCTACTCAAGAAGAAGTTTACAAACGCGCTGCCTTTGCTAAAGAACTTGGTTCTGTAATTATTATGATCGACTTAGTAATGGGCTACACATCAATCCAAACAACTGCTATTTGGGCACGTGAAAACGATATGATTTTACACTTACATCGTGCAGGTAACTCTACATATGCTCGTCAAAAAAATCATGGTATTAACTTCCGTGTTATTTGTAAATGGATGCGTATGTCTGGTGTAGACCATATTCACGCTGGTA	Eukaryota	Chromista	Chromobiota	Bacillariophyta	Bacillariophyceae	Eunotiales	Eunotiaceae	Eunotia	Eunotia_glacialis	100	100	100	100	100	100	100	100	71	ASV905
CATCACTGCTGGTACTATGGACGAAGTTATCAAACGTGCAGACTATGCTAAAGCAGTAGGTTCTGTAATCGTTATGATCGATTTAGTTATGGGTTACACAGGAATTCAAAGTGCTGCTATTTGGGCTCGTGAAAACGATATGATTTTACATTTACACCGTGCAGGTAACTCAACTTACGCGCGTCAAAAAAATCATGGTATCAACTTCCGTGTTATCTGTAAATGGATGCGTATGTCTGGTGTAGATCATATCCACGCTGGTA	Eukaryota	Chromista	Chromobiota	Bacillariophyta	Bacillariophyceae	Naviculales	Pinnulariaceae	Caloneis	Caloneis_fontinalis	100	100	100	100	100	100	100	100	100	ASV906
CGTTACTGCAGCTACTCAAGATGAAATCTTCAAACGTGCTGAGTTTGCTAAAGAAATCGGCTCTGTAATTGTTATGATTGATTTAGTATTAGGTTACACAGCAATTCAAACAACGGCAATTTGGGCACGTGAAAACGACATGATTTTACATTTACACCGTGCAGGTAACTCTACATATGCTCGTCAAAAAAATCATGGTATTAACTTCCGTGTTATTTGTAAATGGATGCGTATGTCTGGTGTAGATCATATTCACGCTGGTA	Eukaryota	Chromista	Chromobiota	Bacillariophyta	Bacillariophyceae	Eunotiales	Eunotiaceae	Eunotia	Eunotia_minor	100	100	100	100	100	100	100	100	100	ASV907
CATTACTGCAGCTACAATGGAAGAAGTGTACAAACGTGCTGAGTATGCTAAAATGGTAGGATCTGTAATTGTAATGATCGATTTAGTAATGGGTTACACAGCAATTCAAAGTATTGCTTACTGGGCTCGTGAAAACGATATGCTTTTACACTTACACCGTGCTGGTAACTCTACATATGCTCGTCAAAAGAACCATGGTATTAACTTCCGTGTTATCTGTAAATGGATGCGTATGTCTGGTGTAGATCATATCCACGCTGGAA	Eukaryota	Chromista	Chromobiota	Bacillariophyta	Bacillariophyceae	Naviculales	Sellaphoraceae	Fistulifera	Fistulifera_saprophila	100	100	100	100	100	98	96	96	96	ASV908
CATCACAGCTGGTACTATGGAAGAAGTTTATGCACGTGCAGAATACGCTAAAGCAGTTGGTTCTATAGTTGTTATGATCGATTTAGTTATGGGCTACACAGCAATTCAAAGTGCTGCTATCTGGTCTCGTAACAACGATATGCTTTTACACTTACACCGTGCAGGTAACTCTACTTACGCTCGTCAAAAGAATCATGGTATTAACTTCCGTGTTATCTGTAAATGGATGCGTATGGCTGGTGTAGACCATATCCACGCTGGTA	Eukaryota	Chromista	Chromobiota	Bacillariophyta	Bacillariophyceae	Naviculales	Sellaphoraceae	Sellaphora	Sellaphora_saugerresii	100	100	100	100	99	97	94	92	64	ASV909
CGTTACTGCAGCTACTCAAGAAGAAGTTTACAAACGTGCAGCGTTTGCTAAAGAACTTGGTTCTGTAATTATTATGATCGACTTAGTAATGGGCTACACATCAATTCAAACAACTGCTATTTGGGCTCGTGAACACGATATGATTTTACACTTACACCGTGCAGGTAACTCTACATATGCTCGTCAAAAAAATCATGGTATTAACTTCCGTGTTATTTGTAAATGGATGCGTATGTCTGGTGTAGACCATATCCACGCTGGTA	Eukaryota	Chromista	Chromobiota	Bacillariophyta	Bacillariophyceae	Eunotiales	Eunotiaceae	Eunotia	NA	100	100	100	100	100	100	100	100	38	ASV911
CGTTACAGCGGCTACTATGGAAGACGTATACAAACGTAGTGAGTATGCTAAAGCTGTAGGTTCTGTAATTATCATGATCGATTTAGTAATGGGTTATACAGCTATTCAAAGTGCTGCTATTTGGGCTCGTGAAAATGATATGGTTTTACATTTACACCGTGCAGGTAACTCTACTTATGCTCGTCAAAAAAATCATGGTATTAACTTCCGTGTAATTTGTAAATGGATGCGTATGTCTGGTGTAGATCATATCCACGCTGGTA	Eukaryota	Chromista	Chromobiota	Bacillariophyta	Fragilariophyceae	Fragilariales	Fragilariaceae	Tabularia	Tabularia_tabulata	100	100	100	100	99	98	98	95	95	ASV912
CATTACTGCAGCTACTCAAGACGAAATCTTCAAACGTGCTGAGTTTGCTAAAGAAATCGGCTCTGTAATTGTTATGATTGATTTAGTATTAGGTTACACAGCAATTCAAACAACGGCAATTTGGGCACGTGAAAACGACATGCTTTTACATTTACACCGTGCAGGTAACTCTACATATGCTCGTCAAAAAAATCATGGTATTAACTTCCGTGTTATTTGTAAATGGATGCGTATGTCTGGTGTAGATCATATTCACGCTGGTA	Eukaryota	Chromista	Chromobiota	Bacillariophyta	Bacillariophyceae	Eunotiales	Eunotiaceae	Eunotia	Eunotia_minor	100	100	100	100	100	100	100	100	100	ASV914
CATCACTGCTGGTACAATGGAAGAAGTTTACAAACGTGCTGAATACGGTAAAGCTGTAGGTTCAGTAATTGTAATGATCGATTTAGTTATGGGTTACACAGCAATTCAAAGTGCTGCTATTTGGGCTCGTGACAATGATCTGCTTTTACACTTACACCGTGCAGGTAACTCAACTTACGCTCGTCAAAAAAATCACGGTATTAACTTCCGTGTTATCTGTAAATGGATGCGTATGTCTGGTGTAGATCACATTCATGCTGGTA	Eukaryota	Chromista	Chromobiota	Bacillariophyta	Bacillariophyceae	Cymbellales	Cymbellaceae	Encyonopsis	Encyonopsis_microcephala	100	100	100	100	100	100	100	100	100	ASV915
CGTTACTGCAGCTACTCAAAACGAAATTTTTAAACGTGCTGAGTTTGCTAAAGAAATTGGTTCTATAATTATTATGGTTGACTTAGTATTAGGTTATACAGCAATTCAAACAACTGCAATTTGGGCACGTGAAAACGACATGATTTTACATTTACACCGTGCAGGTAACTCTACATATGCTCGTCAAAAAAATCATGGTATTAACTTCCGTGTTATTTGTAAATGGATGCGTATGTCTGGTGTAGATCATATTCATGCTGGTA	Eukaryota	Chromista	Chromobiota	Bacillariophyta	Bacillariophyceae	Eunotiales	Eunotiaceae	Eunotia	Eunotia_arcus	100	100	100	100	100	100	100	100	100	ASV917
CGTTACAGCTGCTACTATGGAAGAAGTATACAAACGTTGTGAATATGCTAAAGAAGTAGGTTCTGTAATTGTAATGATCGATTTAGTTATGGGTTACACAGCAATTCAAAGTACTGCTATTTGGGCTCGTGATAACGATATGCTTTTACACTTACACCGTGCAGGTAACTCTACATACGCGCGTCAAAAAAATCATGGTATTAACTTCCGTGTTATTTGTAAATGGATGCGTATGTCTGGTGTAGATCATATTCACGCTGGAA	Eukaryota	Chromista	Chromobiota	Bacillariophyta	Bacillariophyceae	Bacillariales	Bacillariaceae	Nitzschia	Nitzschia_inconspicua	100	100	100	100	100	100	100	100	94	ASV918
CATTACAGCTGCTACAATGGAAGAAGTATACAAACGTGCTGAGTATGCTAAAGCAATCGGTTCTGTAATTGTTATGATCGATTTAGTTATGGGTTATACTGCAATTCAATCAATTGCGTACTGGGCTCGTGAAAACGATATGCTTTTACACTTACACCGTGCTGGTAACTCTACTTACGCTCGTCAAAAGAATCATGGTATTAACTTCCGTGTTATCTGTAAATGGATGCGTATGTCAGGTGTAGATCACATCCACGCTGGTA	Eukaryota	Chromista	Chromobiota	Bacillariophyta	Mediophyceae	Thalassiosirales	NA	NA	NA	100	100	100	100	99	99	48	47	36	ASV921
CATCACTGCAGGTACTATGGAAGAAGTTTATAAACGTGCTAACTACGGGAAATCTATAGGTTCAGTTATCGTTATGATCGACTTAGTTATGGGTTACACTGCAATCCAATCTGCTGCGATCTGGGCACGTGAAAACGACATGATTTTACATTTACACCGTGCAGGTAACTCTGCTTATGCTCGTCAAAAAAATCATGGTATTAACTTCCGTGTAATTTGTAAATGGATGCGTATGTCTGGTGTAGATCATATTCATGCTGGTA	Eukaryota	Chromista	Chromobiota	Bacillariophyta	Bacillariophyceae	Naviculales	Brachysiraceae	Nupela	NA	100	100	100	100	99	97	97	97	58	ASV923
CGTTACTGCTGCTACTATGGAAGAAGTGTACAAACGTGCTCAGTACGCTAAAACAGTAGGTTCTGTAATTATTATGATCGATTTAGTTATGGGTTATACTGCAATTCAAAGTATTGCACTATGGTCTCGTGAAAACGACATGGTTTTACACTTACACCGTGCAGGTAACTCTACATATGCTCGTCAAAAGAATCATGGTATTAACTTCCGTGTTATCTGTAAATGGATGCGTATGTCAGGTGTAGATCATATCCACGCTGGTA	Eukaryota	Chromista	Chromobiota	Bacillariophyta	Bacillariophyceae	Thalassiophysales	Catenulaceae	Amphora	Amphora_pediculus	100	100	100	100	100	100	100	100	99	ASV924
CATTACTGCAGCTACAATGGAAGAAGTGTACAAACGTGCTGAGTACGCTAAAGCTGTTGGTTCTATCGTTGTAATGATCGATTTAGTTATGGGTTACACAGCAATTCAAAGTTCAGCTATCTGGGCTCGTGAAAACGACATGCTTTTACATTTACACCGTGCAGGTAACTCAACTTACGCACGTCAAAAAAATCATGGTATTAACTTCCGTGTTATTTGTAAATGGATGCGTATGTCTGGTGTAGATCATATCCACGCTGGTA	Eukaryota	Chromista	Chromobiota	Bacillariophyta	Bacillariophyceae	Cymbellales	Gomphonemataceae	NA	NA	100	100	100	100	100	100	100	56	47	ASV926
CGTTACCGCTGCAACTATGGAAGAAGTTTACAAACGTGCAGAATATGCTAAACTGGTAGGCTCTGTGATCATTATGATCGATTTAGTTATGGGTTACACAGCAATTCAAAGTATTGCAATATGGGCTCGTGAAAACGACATGATTTTACATTTACATCGTGCGGGTAATTCTACTTACGCTCGTCAAAAAAACCATGGTATTAATTTCCGTGTTATCTGTAAATGGATGCGTATGTCTGGTGTAGATCATATTCACGCAGGTA	Eukaryota	Chromista	Chromobiota	Bacillariophyta	Fragilariophyceae	Fragilariales	Fragilariaceae	Staurosira	Staurosira_venter	100	100	100	100	100	100	100	100	94	ASV927
CATTACTGCAGCTACTCAAGAAGAAGTTTACAAACGCGCTGCTTTTGCTAAAGAACTTGGTTCTGTAATTATTATGATCGACTTAGTAATGGGTTACACATCAATCCAATCGACTGCTATTTGGGCACGTGAAAACGATATGATTTTACACTTACACCGTGCAGGTAACTCTACATATGCTCGTCAAAAAAATCATGGTATTAACTTCCGTGTTATTTGTAAATGGATGCGTATGTCTGGTGTAGACCATATTCACGCTGGTA	Eukaryota	Chromista	Chromobiota	Bacillariophyta	Bacillariophyceae	Eunotiales	Eunotiaceae	Eunotia	Eunotia_glacialis	100	100	100	100	100	100	100	100	77	ASV928
CATCACTGCTGGTACAATGGAAGAAGTTTACAAACGTGCTGAGTACGCTAAAGCAGTTGGATCTGTAATTGTTATGATTGACTTAGTAATGGGTTACACAGCAATTCAAAGTTCTGCTGTATGGGCTCGTGAAAACGATATGCTTTTACACTTACACCGTGCAGGTAACTCAACTTACGCTCGTCAAAAAAATCATGGTATCAACTTCCGTGTTATTTGTAAATGGATGCGTATGTCTGGTGTAGACCATATCCACGCTGGTA	Eukaryota	Chromista	Chromobiota	Bacillariophyta	Bacillariophyceae	Cymbellales	Gomphonemataceae	Gomphonema	Gomphonema_affine	100	100	100	100	100	100	100	100	83	ASV929
CATTACAGCAGGTACAATGGAAGAAATGTACAAACGTGCTGAATACTCTAAAGCAGTTGGATCTGTAATTATGATGATCGACTTAGTTATTGGTTATACAGCAATCCAATCAGCAGCTATTTGGGCTCGTGAAAACGATATGATCATCCACTTACACCGTGCAGGTAACTCTGCATACGCTCGTCAAAAAAACCATGGTATTAACTTCCGTGTTATTTGTAAATGGATGCGTATGTCTGGTGTAGATCACATCCATGCTGGTA	Eukaryota	Chromista	Chromobiota	Bacillariophyta	Bacillariophyceae	Naviculales	NA	NA	NA	100	100	100	100	88	80	57	57	44	ASV930
CATTACTGCAGGTACAATGGAAGAAATGTACAAACGTGGCGAATACGCTAAAGCAGTTGGATCTGTAATCGTTATGATCGATTTAGTTATCGGTTATACAGCAATCCAATCATCAGCTATTTGGGCTCGTGAAAATGACATGATCCTTCACTTACACCGTGCAGGTAACTCAGCTTACGCTCGTCAAAAGAACCATGGTATTAACTTCCGTGTTATCTGTAAATGGATGCGTATGTCTGGTGTAGACCATATCCACGCTGGTA	Eukaryota	Chromista	Chromobiota	Bacillariophyta	Bacillariophyceae	Naviculales	Brachysiraceae	Brachysira	Brachysira_vitrea	100	100	100	100	100	100	100	100	85	ASV931
CGTTACTTCAGCTACTCAAGAAGAAGTTTACAAACGTGCAGAGTTCGCTAAAGAACTTGGTTCTGTAATTATTATGATCGACTTAGTAATGGGCTACACAGCAATCCAAACAATTGCTCTTTGGTCACGTGAACACGATATGATTTTACATTTACACCGTGCAGGTAACTCTACATATGCTCGTCAAAAAAATCATGGTATTAACTTCCGTGTTATTTGTAAATGGATGCGTATGTCTGGTGTAGATCATATCCACGCTGGTA	Eukaryota	Chromista	Chromobiota	Bacillariophyta	Bacillariophyceae	Eunotiales	Eunotiaceae	Eunotia	Eunotia_sp.	100	100	100	100	100	100	100	100	74	ASV932
CATCACAGCAGGTACAATGGAAGAAGTTTACAAACGTGCTGAGTACGCAAAATCAGTAGGTTCTGTAATTGTGATGATCGATTTAGTTATGGGTTATACAGCAATTCAAAGTGCTGCTATTTGGTCTCGTGACAATGATATGTTATTACACTTACACCGTGCAGGTAACTCTACATATGCTCGTCAAAAGAACCACGGTATTAACTTCCGTGTTATCTGTAAATGGATGCGTATGTCTGGTGTAGATCATATCCACGCTGGTA	Eukaryota	Chromista	Chromobiota	Bacillariophyta	Bacillariophyceae	Thalassiophysales	Catenulaceae	Halamphora	Halamphora_veneta	100	100	100	100	100	100	100	100	100	ASV933
CATCACTGCAGGCACAATGGAAGAAGTTTACAAACGAGCTGAGTATGCAAAAGCTGTTGGCTCAATCATTGTTATGATCGATTTAGTAATGGGTTATACAGCCATTCAAAGTGCAGCACTTTGGTCTCGTGACAACGATATGTTATTACATTTACATAGAGCAGGTAACTCTACTTACGCTCGCCAAAAAAATCATGGTATTAATTTCCGTGTTATCTGCAAATGGATGCGTATGTCAGGTGTTGACCATATCCATGCTGGAA	Eukaryota	Chromista	Chromobiota	Bacillariophyta	Bacillariophyceae	Achnanthales	Cocconeidaceae	Cocconeis	Cocconeis_euglypta	100	100	100	100	100	100	100	100	90	ASV934
CGTTACAGCTGCTACTATGGAAGAAATCTACAAACGTTGTGAATATGCAAAAGAAGTAGGTTCTATCATTGTAATGATCGATTTAGTAATGGGTTACACAGCAATTCAAAGTACTGCAATTTGGGCTCGTGAAAACGATATGCTTTTACACTTACACCGTGCAGGTAACTCTACATACGCACGTCAAAAAAATCATGGTATTAACTTCCGTGTTATTTGTAAATGGATGCGTATGTCTGGTGTAGATCATATCCATGCTGGAA	Eukaryota	Chromista	Chromobiota	Bacillariophyta	Bacillariophyceae	Bacillariales	Bacillariaceae	Nitzschia	NA	100	100	100	100	100	98	98	85	57	ASV935
CATCACTGCTGGTACAATGGAAGAAGTTTACGCACGTGCAGAATATGGTAAAGCAGTAGGTTCTATAATTGTTATGATCGATTTAGTTATGGGTTACACAGCAATCCAAACTGCAGCTATCTGGGCTCGTAACAACGATATGATCTTACACTTACACCGTGCAGGTAACTCAACTTACGCTCGTCAAAAGAATCACGGTATTAACTTCCGTGTTATCTGTAAATGGATGCGTATGTCTGGTGTAGATCACATCCACGCTGGTA	Eukaryota	Chromista	Chromobiota	Bacillariophyta	Bacillariophyceae	Naviculales	Pinnulariaceae	Pinnularia	NA	100	100	100	100	100	100	100	100	38	ASV936
TATCACTGCAGGCACTATGGAAGAAGTTTACAAACGTGCTGAATATGCTAAAGCTGTAGGTTCAGTTATTATGATGATCGACTTAGTTATGGGTTACACTGCAATCCAATCTTCTGCGATTTGGGCTCGTGATAACGACATGATTTTACACTTACACCGTGCAGGTAACTCTGCTTATGCTCGTCAAAAAAATCATGGTATTAACTTCCGTGTAATTTGTAAATGGATGCGTATGTCTGGTGTAGATCATATTCACGCTGGTA	Eukaryota	Chromista	Chromobiota	Bacillariophyta	Bacillariophyceae	Naviculales	Brachysiraceae	Nupela	NA	100	100	100	100	100	97	86	86	47	ASV937
CATGACTGCAGGTACTATGGAAGAAATGTACAAACGTGGTGAGTATGCTAAAGCTGCAGGTTCAGTTATCGTTATGATTGACTTAGTTATTGGTTACACTGCAATCCAATCTGCTGCGATCTGGGCACGTGAAAACGACTTAATTTTACACTTACACCGTGCAGGTAACTCTGCTTATGCTCGTCAAAAAAATCATGGTATTAACTTCCGTGTAATTTGTAAATGGATGCGTATGTCTGGTGTAGATCATATCCACGCTGGTA	Eukaryota	Chromista	Chromobiota	Bacillariophyta	Bacillariophyceae	Naviculales	Brachysiraceae	Nupela	Nupela_sp.	100	100	100	100	93	92	89	87	76	ASV938
CATCACTGCAGGTACTATGGAAGAAGTTTACAAACGTGCTGAGTATGCTAAAAATATCGGCTCTATAATTGTTATGATCGATTTAGTTATGGGTTATACAGCAATTCAAAGTACAGCAATCTGGGCTCGTGAAAACGACATGATTTTACACTTACACCGTGCAGGTAACTCTGCATACGCTCGTCAAAAAAATCACGGTATTAACTTCCGTGTTATTTGTAAATGGATGCGTATGAGTGGTGTAGACCATATCCATGCTGGTA	Eukaryota	Chromista	Chromobiota	Bacillariophyta	Bacillariophyceae	Naviculales	Amphipleuraceae	Frustulia	Frustulia_crassinervia/saxonica_complex	100	100	100	100	100	100	100	100	86	ASV939
CGTTACAGCAGCTACTATGGAAGAAGTTTACAAACGTGCAGAATACGCTAAAATGGTTGGTTCTGTTATCATTATGATCGATTTAGTAATGGGTTACACAGCAATTCAAAGTATTGCTTTATGGGCTCGTGAAAACGATATGATTTTACACTTACACCGTGCTGGTAACTCTACTTACGCTCGTCAAAAGAACCATGGTATCAACTTCCGTGTTATCTGTAAATGGATGCGTATGTCTGGTGTAGATCACATCCACGCTGGTA	Eukaryota	Chromista	Chromobiota	Bacillariophyta	Bacillariophyceae	Naviculales	Naviculaceae	NA	NA	100	100	100	100	97	97	94	20	20	ASV940
CATTACTGCTGGTACAATGGAAGAAGTGTACAAACGCGCTGAATACGCTAAAGCTGTTGGTTCTGTAATTGTTATGATCGATTTAGTAATGGGTTATACAGCAATTCAAAGTGCAGCTCTTTGGTCTCGTGATAATGATATGTTATTACATTTACACCGTGCAGGTAACTCTACATACGCACGTCAAAAAAATCATGGTATTAACTTCCGTGTTATTTGTAAATGGATGCGTATGTCAGGTGTAGATCATATTCACGCTGGTA	Eukaryota	Chromista	Chromobiota	Bacillariophyta	Bacillariophyceae	Achnanthales	Achnanthidiaceae	Achnanthidium	Achnanthidium_minutissimum	100	100	100	100	99	96	96	96	91	ASV941
CATCACTGCAGCGACAATGGAAGAAGTGTACAAACGTGCTGAGTACGCTAAAGCTGTTGGTTCTATCGTTGTAATGATCGATTTAGTTATGGGTTACACAGCAATTCAAAGTTCAGCTATCTGGGCTCGTGAAAACGATATGCTTTTACATTTACACCGTGCCGGTAACTCAACTTACGCGCGTCAAAAAAATCATGGTATTAACTTCCGTGTTATTTGTAAATGGATGCGTATGTCTGGTGTAGATCATATCCACGCTGGTA	Eukaryota	Chromista	Chromobiota	Bacillariophyta	Bacillariophyceae	Cymbellales	Gomphonemataceae	Gomphadelpha	Gomphadelpha_kociolekii	100	100	100	100	100	100	100	100	100	ASV942
CATCACTGCTGGTACAATGGAAGAAGTTTACAAACGTGCTGAATACGGTAAAGCTGTAGGTTCAGTAATTGTAATGATCGATTTAGTTATGGGTTACACAGCAATTCAAAGTGCTGCTATTTGGGCTCGTGACAACGATCTGCTTTTACACTTACACCGTGCAGGTAACTCAACTTACGCTCGTCAAAAAAATCACGGTATTAACTTCCGTGTTATCTGTAAATGGATGCGTATGTCTGGTGTAGATCACATTCACGCTGGTA	Eukaryota	Chromista	Chromobiota	Bacillariophyta	Bacillariophyceae	Cymbellales	Cymbellaceae	Encyonopsis	Encyonopsis_microcephala	100	100	100	100	100	100	100	100	95	ASV943
CATCACAGCTTCTACTATGGAAGAAGTATACAAACGTGGTGAGTATGCTAAAGCAATCGGTTCTGTAATTGTGATGATCGATTTAGTTATGGGTTATACAGCAATTCAATCAATTGCATACTGGGCTCGTGAAAATGATATGATTTTACATTTACACCGTGCTGGTAACTCTACTTACGCTCGTCAAAAAAACCATGGTATTAACTTCCGTGTTATTTGTAAATGGATGCGTATGTCAGGTGTAGATCATATCCACGCAGGTA	Eukaryota	Chromista	Chromobiota	Bacillariophyta	Mediophyceae	Thalassiosirales	Skeletonemataceae	Discostella	Discostella_stelligera	100	100	100	100	100	100	100	100	62	ASV944
CGTTACAGCTGCTACTATGGAAGAAGTATACAAACGTTGTGAGTATGCTAAAGAAGTAGGTTCTATTGTTGTTATGATCGATTTAGTTATGGGTTATACAGCAATTCAAAGTGCTGCAATTTGGTCTCGTGAGAACGATATGCTTTTACACTTACACCGTGCAGGTAACTCTACATATGCGCGCCAAAAAAATCATGGTATTAACTTCCGTGTTATTTGTAAATGGATGCGTATGTCTGGTGTAGATCATATTCACGCTGGAA	Eukaryota	Chromista	Chromobiota	Bacillariophyta	Bacillariophyceae	Bacillariales	Bacillariaceae	NA	NA	100	100	100	100	89	87	87	46	12	ASV945
CGTTACAGGTGCTACAATGGAAGATGTTTACGAACGTGCTGCGTACGCTAAAGAAGTAGGTTCTATCGTTATCATGATCGATTTAGTAATGGGTTACACAGCAATTCAAAGTATTGCTTACTGGGCTCGTAAAAACGATATGCTTTTACATTTACACCGTGCTGGTAACTCAACTTACGCTCGTCAAAAAAATCATGGTATTAACTTCCGTGTAATCTGTAAATGGATGCGTATGTCTGGTGTAGATCATATCCATGCTGGTA	Eukaryota	Chromista	Chromobiota	Bacillariophyta	Bacillariophyceae	Bacillariales	Bacillariaceae	Nitzschia	NA	100	100	100	100	100	93	93	91	16	ASV946
CGTTACTGCAGCTACTCAAGAAGAAATTTACAAACGTGCAGAATATGCAAAAGAGATTGGTTCTGTAATTATTATGATTGACTTAGTAATGGGTTACACATCAATTCAAACTACTGCTATTTGGGCACGTGAAAACGACATGATTTTACACTTACACCGTGCTGGCAACTCTACATATGCTCGTCAAAAAAATCACGGTATCAACTTCCGTGTTATTTGTAAATGGATGCGTATGTCAGGTGTAGACCATATCCATGCAGGTA	Eukaryota	Chromista	Chromobiota	Bacillariophyta	Bacillariophyceae	Eunotiales	Eunotiaceae	Eunotia	NA	100	100	100	100	90	75	75	75	36	ASV948
CGTTACCGCAGCTACTCAAGAAGAAATCTACAAACGTGCTGAGTTTGCTAAAGAAATCGGTTCTGTAATTGTTATGGTCGACTTAGTTTTAGGTTACACAGCAATTCAAACAACTGCAATTTGGGCACGTGAAAATGATATGATTTTACACTTGCACCGTGCAGGTAATTCTACATATGCTCGTCAAAAAAATCATGGTATTAACTTCCGTGTTATTTGTAAATGGATGCGTATGTCTGGTGTAGATCACATACATGCTGGTA	Eukaryota	Chromista	Chromobiota	Bacillariophyta	Bacillariophyceae	Eunotiales	Eunotiaceae	Eunotia	Eunotia_pectinalis	100	100	100	100	95	94	92	92	66	ASV949
CGTTACAGCAGCTACTCAAGAAGAAGTTTACAAACGTGCACAGTTTGCTAAAGAACTTGGTTCTGTAATTATTATGATCGACTTAGTAATGGGTTACACATCAATTCAAACAACTGCTATTTGGGCACGTGAAAATGATATGATTTTACACTTACACCGTGCGGGTAACTCTACATATGCTCGTCAAAAAAATCATGGTATTAACTTCCGTGTTATTTGTAAATGGATGCGTATGTCTGGTGTAGACCATATCCACGCTGGTA	Eukaryota	Chromista	Chromobiota	Bacillariophyta	Bacillariophyceae	Eunotiales	Eunotiaceae	Eunotia	NA	100	100	100	100	100	98	98	98	57	ASV950
CATCACTGCTGGTACAATGGAAGAAGTGTACAAACGTGCTGAGTATGCTAAAGCAGTTGGCTCTGTAATTGTAATGATCGATTTAGTTATGGGTTACACAGCAATTCAAAGTTCTGCTATCTGGGCTCGTGATAACGATATGCTTTTACACTTACACCGTGCAGGTAACTCAACTTACGCTCGTCAAAAAAACCATGGTATTAACTTCCGTGTTATTTGTAAATGGATGCGTATGTCTGGTGTAGATCATATCCACGCTGGTA	Eukaryota	Chromista	Chromobiota	Bacillariophyta	Bacillariophyceae	Cymbellales	Gomphonemataceae	Gomphonema	NA	100	100	100	100	100	97	89	76	18	ASV951
CGTTACAGCTGCTACTATGGAAGAAGTGTACAAACGTTGTGAATATGCTAAAGAAGTAGGTTCTGTAATTGTTATGATCGATTTAGTTATGGGCTACACAGCAATTCAAAGTGCTGCAATTTGGGCTCGTGAAAACGATATGATCTTACACTTACACCGTGCAGGTAACTCTACATACGCTCGTCAAAAAAATCATGGTATTAACTTCCGTGTAATTTGTAAATGGATGCGTATGTCTGGTGTAGATCACATCCACGCTGGAA	Eukaryota	Chromista	Chromobiota	Bacillariophyta	Bacillariophyceae	Bacillariales	Bacillariaceae	Nitzschia	NA	100	100	100	100	95	83	83	83	41	ASV953
CATTACTGCTGGTACAATGGAAGAGTTATACAAACGTGCTGAGTATGCTAAAGCTGTTGGTTCAGTAATTGTAATGATCGATTTAGTACTAGGCTATACAGCAATTCAAAGTGCTGCAGTTTGGTCTCGTGAAAATGACTGTATTTTACACTTACACCGTGCAGGTAACTCTACATACGCTCGTCAAAAAAATCATGGTATCAACTTCCGTGTTATCTGTAAATGGATGCGTATGTCTGGTGTAGATCATATCCATGCTGGTA	Eukaryota	Chromista	Chromobiota	Bacillariophyta	Bacillariophyceae	Achnanthales	Achnanthidiaceae	Achnanthidium	NA	100	100	100	100	98	94	93	91	44	ASV954
CATTACTGCTGCTACAATGGAAGAAGTTTACAAACGTGCTGATTACAGTAAAGCTGTAGGTTCTATCGTTGTAATGATCGATTTAGTTATGGGTTACACAGCAATTCAAAGTGCTGCTATCTGGGCTCGTGATAACGATTGTTTATTACACTTACACCGTGCAGGTAACTCAACTTACGCTCGTCAAAAAAACCATGGTATTAACTTCCGTGTTATTTGTAAATGGATGCGTATGGCTGGTGTAGATCATATCCACGCTGGTA	Eukaryota	Chromista	Chromobiota	Bacillariophyta	Bacillariophyceae	Cymbellales	Cymbellaceae	Cymbella	Cymbella_neocistula	100	100	100	100	100	100	100	100	100	ASV955
CGTTACAGCTGCAACTTTAGAAGAAACTTACAAACGTGCACAATATGCTAAAGAAGTAGGTTCTATCGTAGTTATGGTGGATTTAGTTATGGGTTACACAGCTTTACAATCAATGGCTATTTGGTCTCGTGAAAACGATATGTTATTACATTTACACCGTGCGGGTAACTCTACTTATGCTCGTCAAAAAAATCATGGTATTAACTTCCGTGTTATTTGTAAATGGATGCGTATGACTGGTGTAGATCATATTCATGCTGGTA	Eukaryota	Chromista	Chromobiota	Bacillariophyta	Bacillariophyceae	Bacillariales	Bacillariaceae	Nitzschia	NA	100	100	100	100	100	100	100	100	41	ASV956
CGTTACTGCTGCGACTATGGAAGAAGTGTACAAACGTGCTGAGTACGCTAAAACAGTAGGTTCTGTAATTATTATGATCGATTTAGTTATGGGTTATACTGCAATTCAAAGTATTGCACTATGGTCTCGTGAAAACGACATGGTTTTACACTTACACCGTGCAGGTAACTCTACATATGCTCGTCAAAAGAATCATGGTATTAACTTCCGTGTTATCTGTAAATGGATGCGTATGTCAGGTGTAGATCATATCCACGCTGGTA	Eukaryota	Chromista	Chromobiota	Bacillariophyta	Bacillariophyceae	Thalassiophysales	Catenulaceae	Amphora	Amphora_pediculus	100	100	100	100	100	100	100	100	100	ASV958
CGTTACAGGTGCTACAATGGAAGACGTTTACGAACGTTCTGAGTATGCTAAAGAAATTGGTTCTGTAATTATCATGATCGATTTAGTAATGGGTTATACAGCAATTCAAAGTATTGCTTTATGGGCTCGTAAAAACGATATGATTTTACACTTACACCGTGCGGGTAACTCAACTTACGCTCGTCAAAAAAACCATGGTATTAACTTCCGTGTAATCTGTAAATGGATGCGTATGTCTGGTGTAGATCATATCCACGCTGGTA	Eukaryota	Chromista	Chromobiota	Bacillariophyta	Bacillariophyceae	Bacillariales	Bacillariaceae	Nitzschia	Nitzschia_palea	100	100	100	100	100	100	100	100	100	ASV959
CGTTACAGCTGCAACTTTAGAAGAAACTTACAAACGTGCTGAATATGCTAAAGAAGTAGGTTCGATCATCGTTATGGTTGATTTAGTTATGGGTTACACAGCTTTACAATCAATGGCTTATTGGTCACGTGAAAATGATATGTTATTACATTTACACCGTGCTGGTAACTCTACTTACGCTCGTCAAAAAAATCATGGTATTAACTTCCGTGTTATTTGTAAATGGATGCGTATGACTGGTGTTGATCATATCCATGCTGGTA	Eukaryota	Chromista	Chromobiota	Bacillariophyta	Bacillariophyceae	Bacillariales	Bacillariaceae	Nitzschia	Nitzschia_sigmoidea	100	100	100	100	100	100	100	100	64	ASV960
CATTACTGCTGCTACTATGGAAGAAGTGTACAAACGTGCTGAGTACGCTAAAACAGTAGGTTCTGTAATTGTGATGATCGATTTAGTTATGGGTTATACAGCAATTCAAAGTATTGCATTATGGGCTCGTGAAAACGACATGGTTTTACACTTACACCGTGCAGGTAACTCTACATATGCTCGTCAAAAGAATCATGGTATTAACTTCCGTGTTATCTGTAAATGGATGCGTATGTCAGGTGTAGATCATATCCACGCTGGTA	Eukaryota	Chromista	Chromobiota	Bacillariophyta	Bacillariophyceae	Thalassiophysales	Catenulaceae	Amphora	Amphora_pediculus	100	100	100	100	100	100	100	100	66	ASV961
CATCACTGCAGGTACAATGGAAGAAGTATACAAACGTGCTGAATATGCTAAAGCTGTTGGTTCAGTAATTGTAATGATCGATTTAGTAATGGGCTACACAGCAATTCAAAGTGCTGCAATCTGGTCTCGTGAAAATGATTGTGTTTTACATTTACACCGTGCAGGTAACTCTACATATGCTCGTCAAAAAAATCATGGTATTAATTTCCGTGTTATTTGTAAATGGATGCGTATGTCTGGTGTAGATCATATCCACGCTGGTA	Eukaryota	Chromista	Chromobiota	Bacillariophyta	Bacillariophyceae	Achnanthales	NA	NA	NA	100	100	100	100	98	94	24	24	16	ASV962
CATCACTGCAGGTACTATGGAAGAAATTTACGCACGTGCAGAATACGCTAAAGCAGTTGGTTCTATTATCGTTATGATCGACTTAGTAATGGGTTACACAGCGATTCAAACTGCAGCTATTTGGTCTCGTAACAACGACATGCTTTTACACTTACACCGTGCAGGTAACTCTACTTATGCTCGTCAAAAAAATCACGGTATCAACTTCCGTGTTATTTGTAAATGGATGCGTATGTCTGGTGTAGATCATATCCACGCTGGTA	Eukaryota	Chromista	Chromobiota	Bacillariophyta	Bacillariophyceae	Naviculales	NA	NA	NA	100	100	100	100	85	67	10	9	7	ASV963
CATCACTGCAGGTACTATGGAAGAAGTTTACAAACGTGCTCAATATGGTAAAGCAGTAGGTTCAGTTATTGTTATGATCGACTTAGTTATGGGTTACACAGCAATTCAATCTGCTGCAATCTGGGCACGTGAAAACGACATGATTTTACACTTACACCGTGCAGGTAACTCTACTTATGCTCGTCAAAAAAATCATGGTATTAACTTCCGTGTAATTTGTAAATGGATGCGTATGTCTGGTGTAGATCATATCCACGCTGGTA	Eukaryota	Chromista	Chromobiota	Bacillariophyta	Bacillariophyceae	Naviculales	NA	NA	NA	100	100	100	100	93	69	46	46	32	ASV964
CGTTACTGCAGCGACTCAAGAAGAAGTTTACAAACGTGCATTGTTTGCTAAAGAACTTGGATCTGTAATTATTATGATCGACTTAGTAATGGGCTACACAGCAATCCAAACAATTGCTCTTTGGGCACGTGAACACGATATGATTTTACATTTACACCGTGCTGGTAACTCTACGTACGCTCGTCAAAAAAATCATGGTATTAACTTCCGTGTTATCTGTAAATGGATGCGTATGTCTGGTGTAGATCATATCCACGCTGGTA	Eukaryota	Chromista	Chromobiota	Bacillariophyta	Bacillariophyceae	Eunotiales	Eunotiaceae	Eunotia	Eunotia_bilunaris	100	100	100	100	100	100	100	100	100	ASV965
CATTACTGCTGCTACTATGGAAGAAGTGTACAAACGTGCAGAATACGCTAAAACAATTGGTTCTGTAATCGTTATGATCGATTTAGTTATGGGTTACACAGCAATTCAAAGTATTGCTCTTTGGTCTCGTGACAACGACATGATTTTACACTTACACCGTGCTGGTAACTCTACTTACGCTCGTCAAAAGAATCATGGTATTAACTTCCGTGTTATCTGTAAATGGATGCGTATGTCAGGTGTAGATCATATCCACGCTGGTA	Eukaryota	Chromista	Chromobiota	Bacillariophyta	Bacillariophyceae	Naviculales	Naviculaceae	Navicula	Navicula_trivialis	100	100	100	100	100	100	100	100	89	ASV966
CGTTACAGCAGCTACTATGGAAGAAATCTACAAACGCTGTGAATATGCAAAAGAAGTAGGTTCTGTAATTGTAATGATCGATTTAGTTATGGGTTACACAGCAATTCAGAGTACTGCAATTTGGGCTCGTGAAAATGATATGCTTTTACATTTACACCGTGCTGGTAACTCTACTTATGCACGTCAAAAAAATCATGGTATTAACTTCCGTGTTATTTGTAAATGGATGCGTATGTCTGGTGTAGATCATATTCACGCTGGGA	Eukaryota	Chromista	Chromobiota	Bacillariophyta	Bacillariophyceae	Bacillariales	Bacillariaceae	NA	NA	100	100	100	100	74	62	62	52	20	ASV968
CGTTACTGCTGGTACAATGGAAGAAGTTTACAAACGTGCTGAATATGCTAAGTCTGTAGGTTCTATCATTATTATGATCGATTTAGTTATGGGCTATACAGCAATTCAATCAATTGCACTTTGGTCTCGTGACAATGATATGCTTTTACATTTACACCGTGCAGGTAACTCTACATATGCACGTCAAAAAAATCATGGTATTAACTTCCGTGTAATTTGTAAATGGATGCGTATGTCAGGTGTAGATCATATCCACGCTGGTA	Eukaryota	Chromista	Chromobiota	Bacillariophyta	Bacillariophyceae	Rhopalodiales	Rhopalodiaceae	Epithemia	Epithemia_gibba	100	100	100	100	100	100	100	100	89	ASV969
CGTTACTGCAGCTACTCAAGAAGAAGTTTACAAACGTGCAGCGTTTGCAAAAGAACTTGGTTCTGTAATTATTATGATCGACTTAGTAATGGGCTACACAGCAATTCAAACAATTGCTATTTGGGCTCGTGAACACGACATGATTTTACACTTACACCGTGCAGGTAACTCTACATATGCTCGTCAAAAAAATCATGGTATTAACTTCCGTGTTATTTGTAAATGGATGCGTATGTCTGGTGTAGATCATATCCACGCTGGTA	Eukaryota	Chromista	Chromobiota	Bacillariophyta	Bacillariophyceae	Eunotiales	Eunotiaceae	Eunotia	Eunotia_perpusilla	100	100	100	100	100	100	100	100	97	ASV971
CGTTACAGGTGCTACAATGGAAGATGTGTACGAACGTGCTGAGTACGCTAAATCTCTTGGTTCTGTAATTATCATGATCGATTTAGTTATGGGTTACACAGCAATTCAATCAATTGCTTTATGGGCTCGTAAAAACGATATGGTGTTACACTTACACCGTGCGGGTAACTCTACTTACGCTCGTCAAAAAAACCACGGTATTAACTTCCGTGTTATTTGTAAATGGATGCGTATGTCTGGTGTGGATCACATTCACGCTGGTA	Eukaryota	Chromista	Chromobiota	Bacillariophyta	Bacillariophyceae	Naviculales	Sellaphoraceae	Fallacia	Fallacia_tenera	100	100	100	100	92	69	68	68	68	ASV972
CGTTACAGCAGCTACAATGGAAGATGTATACAAACGTGCTGAGTATGCTAAAATGATCGGTTCTGTAATTATCATGATCGATTTAGTAATGGGTTACACTGCAATTCAATCAATTGCTTACTGGGCTCGTGAAAATGATATGATTTTACATTTACACCGTGCTGGTAACTCAACTTACGCTCGTCAAAAAAATCATGGTATTAACTTCCGTGTTATTTGTAAATGGATGCGTATGGCTGGTGTAGATCATATCCACGCTGGTA	Eukaryota	Chromista	Chromobiota	Bacillariophyta	Mediophyceae	Thalassiosirales	Stephanodiscaceae	Stephanocyclus	Stephanocyclus_meneghinianus	100	100	100	100	100	100	100	100	100	ASV973
CATCACTGCTGGTACAATGGAAGAAGTTTACAAACGTGCTGAGTACGCTAAATCAGTAGGTTCTGTAATTGTGATGATCGACTTAGTAATGGGTTACACAGCAATTCAAAGTATTGCTTTATGGGCTCGTGAAAATGACATGTTATTACACTTACACCGTGCAGGTAACTCTACATACGCTCGTCAAAAAAATCATGGTATTAACTTCCGTGTAATTTGTAAATGGATGCGTATGTCTGGTGTAGATCACATCCACGCTGGTA	Eukaryota	Chromista	Chromobiota	Bacillariophyta	Bacillariophyceae	Thalassiophysales	Catenulaceae	Halamphora	Halamphora_coffeaeformis	100	100	100	100	100	100	100	100	93	ASV974
TATTACTGCAGGTACAATGGAAGAAGTATACAAACGTGCTGAGTATGCTAAAGCAGTTGGCTCTGTAATCGTGATGATTGACTTAGTAATGGGCTATACAGCAATTCAAAGTTCAGCTATCTGGGCTCGTGATAACGATATGCTTTTACACTTACACCGTGCAGGTAACTCAACTTACGCTCGTCAAAAAAATCATGGTATCAACTTCCGTGTTATCTGTAAATGGATGCGTATGTCTGGTGTAGACCATATTCACGCTGGTA	Eukaryota	Chromista	Chromobiota	Bacillariophyta	Bacillariophyceae	Cymbellales	Gomphonemataceae	Gomphonema	NA	100	100	100	100	100	88	85	85	27	ASV975
CATTACTGCTGGTACAATGGAAGAATTGTACAAACGTGCTGAGTATGCTAAAGCTGTTGGTTCAGTAATCGTAATGATTGATTTAGTATTAGGTTACACAGCAATTCAAAGTGCTGCAGTATGGGCTCGTGAAAATGATTGTATTTTACACTTACACCGTGCAGGTAACTCTACATATGCTCGTCAAAAAAATCATGGTATCAACTTCCGTGTTATTTGTAAATGGATGCGTATGTCTGGTGTAGATCATATCCACGCTGGTA	Eukaryota	Chromista	Chromobiota	Bacillariophyta	Bacillariophyceae	Achnanthales	Achnanthidiaceae	Achnanthidium	Achnanthidium_sp.	100	100	100	100	100	100	100	100	97	ASV976
CATAACTGCTGGTACAATGGAAGAAGTGTACAAACGTGCTGAGTACGCTAAAGCTGTTGGTTCAGTTATTGTTATGATCGATTTAGTAATGGGTTACACAGCAATTCAAAGTGCTGCTCTATGGTCTCGTGAAAACGATTGTGTATTACATTTACACCGTGCAGGTAACTCTACATATGCTCGTCAAAAGAATCATGGTATTAACTTCCGTGTTATCTGTAAATGGATGCGTATGTCTGGTGTAGATCATATCCACGCTGGTA	Eukaryota	Chromista	Chromobiota	Bacillariophyta	Bacillariophyceae	Achnanthales	Achnanthidiaceae	NA	NA	100	100	100	100	100	100	100	50	50	ASV977
CATCACTGCTGGTACAATGGAAGAAGTTTACAAACGTGCTGAATACGGTAAAGCTGTAGGCTCTGTAATTGTAATGATCGATTTAGTTATGGGTTACACAGCAATTCAAAGTGCTGCAATCTGGTCTCGTGAAAACGATATGATTTTACATTTACACCGTGCAGGTAACTCTACTTATGCGCGTCAAAAAAATCATGGTATTAACTTCCGTGTAATCTGTAAATGGATGCGTATGTCTGGTGTAGACCATATCCACGCTGGTA	Eukaryota	Chromista	Chromobiota	Bacillariophyta	Bacillariophyceae	Cymbellales	Cymbellaceae	Encyonema	NA	100	100	100	100	100	96	96	89	52	ASV978
CATCACTGCTGGTACAATGGAAGAAGTTTACAAACGTGCTGAATACGGTAAAGCTGTTGGTTCTGTAATTGTAATGATCGACTTAGTTATGGGTTACACAGCAATTCAAAGTGCTGCTATCTGGGCTCGTGAAAATGATTGTCTTTTACACTTACATCGTGCAGGTAACTCAACTTACGCTCGTCAAAAAAACCATGGTATTAACTTCCGTGTTATTTGTAAATGGATGCGTATGGCTGGTGTAGATCATATCCACGCTGGTA	Eukaryota	Chromista	Chromobiota	Bacillariophyta	Bacillariophyceae	Cymbellales	Cymbellaceae	Cymbella	Cymbella_aspera	100	100	100	100	100	100	100	100	100	ASV979
CATCACTGCTGCTACTATGGAAGAACTTTACAAACGTGGTGCTTATGCTAAAGCTGTAGGTTCTGTAATCGTTATGATCGATTTAGTTTTAGGTTACACAGCAATTCAAAGTGCTGCTATCTGGGCTCGTGAAAATGATTTAGTATTACACTTACACCGTGCAGGTAACTCAACTTACGCTCGTCAAAAAAATCACGGTATTAACTTCCGTGTAATCTGTAAATGGATGCGTATGTCTGGTGTTGATCATATCCACGCTGGTA	Eukaryota	Chromista	Chromobiota	Bacillariophyta	Fragilariophyceae	Fragilariales	Fragilariaceae	Fragilaria	NA	100	100	100	100	100	100	100	100	42	ASV980
CGTTACTGCATCTACTATGGAAGAACTTTACAAACGTGCTAACTACGCTAAAGCTGTAGGTTCTGTAATTATCATGATCGATTTAGTATTAGGTTACACAGCTATTCAAAGTGCTGCTATCTGGTCTCGTGAAAATGATATGGTATTACACTTACACCGTGCAGGTAACTCAACTTACGCTCGTCAAAAAAATCACGGTATTAACTTCCGTGTAATTTGTAAATGGATGCGTATGTCTGGTGTTGACCACATCCACGCTGGTA	Eukaryota	Chromista	Chromobiota	Bacillariophyta	Fragilariophyceae	Fragilariales	Fragilariaceae	Ulnaria	Ulnaria_ulna	100	100	100	100	100	100	100	100	100	ASV982
CATCACTGCTGGTACAATGGAACAAGTTTATGAACGTGCAAACTACGCTAAAGCAGTAGGTTCTATCATTGTTATGATCGATTTAGTTATGGGTTACACAGCAATTCAAAGTGCTGCGTTATGGGCTCGTAACAACGATATGTTATTACACTTACACCGTGCTGGTAACTCAACTTACGCTCGTCAAAAAAATCATGGTATTAACTTCCGTGTTATTTGTAAATGGATGCGTATGTCTGGTGTAGATCATATCCACGCTGGTA	Eukaryota	Chromista	Chromobiota	Bacillariophyta	Bacillariophyceae	Naviculales	Pinnulariaceae	Caloneis	Caloneis_amphisbaena	100	100	100	100	100	100	100	100	100	ASV983
CATCACTGCTGGTACAATGGAAGAAGTTTACAAACGTGCTGAGTACGGTAAAGCTGTAGGTTCTGTAGTTGTAATGATCGATTTAGTTATGGGTTACACAGCAATTCAAAGTGCTGCAATCTGGTCTCGTGAAAACGATATGGTTTTACATTTACACCGTGCAGGTAACTCAACTTATGCGCGTCAAAAAAATCATGGTATTAACTTCCGTGTAATCTGTAAATGGATGCGTATGGCTGGTGTAGATCATATTCACGCAGGTA	Eukaryota	Chromista	Chromobiota	Bacillariophyta	Bacillariophyceae	Cymbellales	Cymbellaceae	Encyonema	Encyonema_minutum	100	100	100	100	100	100	100	99	99	ASV984
CATTACAGCTGGAACTTTAGAAGAATGTTACAAACGTGCTGAATACGCTAAAGAAGTTGGTTCAATCATTATCATGGTTGATTTAGTTATGGGTTACACAGCTTTACAATCAATGGCGATCTGGTCTCGTGAAAACGATATGCTTTTACACTTACACCGTGCAGGTAACTCTACTTACGCTCGTCAAAAAAATCATGGTATTAACTTCCGTGTAATTTGTAAATGGATGCGTATGACTGGTGTAGATCATATTCATGCTGGTA	Eukaryota	Chromista	Chromobiota	Bacillariophyta	Bacillariophyceae	Bacillariales	Bacillariaceae	Nitzschia	NA	100	100	100	100	100	100	100	100	50	ASV986
CATTACTGCAGCTACAATGGAAGAAGTGTACAAACGTGCTGAGTACGCTAAAGCAGTTGGTTCTGTAATCGTAATGATCGATTTAGTTATGGGTTACACAGCAATTCAAAGTTCAGCTATCTGGGCTCGTGAAAACGATATGCTTTTACACTTACACCGTGCAGGTAACTCAACTTACGCTCGTCAAAAAAACCATGGTATTAACTTCCGTGTTATTTGTAAATGGATGCGTATGTCTGGTGTAGATCATATCCACGCTGGTA	Eukaryota	Chromista	Chromobiota	Bacillariophyta	Bacillariophyceae	Cymbellales	Gomphonemataceae	Gomphonema	NA	100	100	100	100	100	100	100	99	56	ASV987
CGTTACTGCAGCTACTCAAGAAGAAGTTTACAAACGTGCAGCGTATGCTAAAGAAATTGGCTCTGTAATTATTATGATAGACTTAGTAATGGGTTACACATCAATCCAAACAACTGCTATTTGGGCTCGTGAAAACGATCTGATTTTACACTTACACCGTGCAGGTAACTCTACATACGCTCGTCAAAAAAATCACGGTATTAACTTCCGTGTTATTTGTAAATGGATGCGTATGTCAGGTGTAGACCATATCCATGCTGGTA	Eukaryota	Chromista	Chromobiota	Bacillariophyta	Bacillariophyceae	Eunotiales	Eunotiaceae	Eunotia	Eunotia_glacialis	100	100	100	100	100	94	93	93	74	ASV988
CGTTACTGCAGCTACTCAAGAAGAAGTTTATAAACGTGCTGCCTTTGCTAAAGAACTTGGTTCTGTTATTATTATGATCGACTTAGTAATGGGTTACACATCAATCCAAACAACTGCTATTTGGGCACGTGAAAACGATATGATTTTACACTTACACCGTGCAGGTAACTCTACATATGCTCGTCAAAAAAATCATGGTATTAACTTCCGTGTTATTTGTAAATGGATGCGTATGTCAGGTGTAGACCATATCCACGCTGGTA	Eukaryota	Chromista	Chromobiota	Bacillariophyta	Bacillariophyceae	Eunotiales	Eunotiaceae	Eunotia	Eunotia_glacialis	100	100	100	100	100	100	100	100	82	ASV989
CATTACTGCAGCTACAATGGAAGAAGTGTACAAACGTGCTGAGTACGCTAAAATGGTAGGATCTGTAATTGTGATGATCGATTTAGTAATGGGTTACACAGCAATTCAAAGTATTGCTTACTGGGCTCGTGAAAACGATATGTTATTACACTTACACCGTGCTGGTAACTCTACATATGCTCGTCAAAAGAACCATGGTATTAACTTCCGTGTTATCTGTAAATGGATGCGTATGTCTGGTGTAGATCATATCCACGCTGGAA	Eukaryota	Chromista	Chromobiota	Bacillariophyta	Bacillariophyceae	Naviculales	Sellaphoraceae	Fistulifera	Fistulifera_saprophila	100	100	100	100	100	100	100	100	100	ASV990
CATAACAGCTGCGACAATGGAAGAAGTTTACAAACGTGGAGCTTATGCAAAAGAAGTAGGCTCTGTAATTGTTATGATCGATTTAGTTATGGGTTATACTGCAATTCAAAGTGCTGCAATTTGGGCTCGTGAAAATGATATGATTTTACATTTACACCGTGCTGGTAACTCTACTTATGCTCGTCAAAAAAATCATGGTATTAATTTCCGTGTTATTTGTAAATGGATGCGTATGTCAGGTGTAGATCATATTCACGCTGGTA	Eukaryota	Chromista	Chromobiota	Bacillariophyta	Fragilariophyceae	Tabellariales	Tabellariaceae	Tabellaria	Tabellaria_flocculosa	100	100	100	100	100	100	100	100	100	ASV991
CATTACTGCTGCTACAATGGAAGGCGTTTACGAACGTGCAGAATACGCTAAATCAGTAGGTTCTATCATTGTTATGGTTGATTTAGTTCTAGGTTATACAGCAATTCAAACTGCTGCTATTTGGGCTCGTAACAACGATATGATCTTACATTTACACCGTGCAGGTAACTCAACTTACGCTCGTCAAAAGAATCATGGTATTAACTTCCGTGTTATCTGTAAATGGATGCGTATGTCTGGTGTAGATCACATCCACGCTGGTA	Eukaryota	Chromista	Chromobiota	Bacillariophyta	Bacillariophyceae	Naviculales	Pinnulariaceae	Pinnularia	NA	100	100	100	100	100	100	100	98	47	ASV992
CATCACTGCTGGTACAATGGAAGAAGTATACAAACGTGCTGAATATGCTAAAGCAGTTGGCTCTGTAATTGTTATGATCGACTTAGTAATGGGTTACACAGCAATTCAAAGTTCTGCTATCTGGGCTCGTGACAACGATATGCTTTTACACTTACACCGTGCAGGTAACTCAACTTACGCTCGTCAAAAAAATCATGGTATTAACTTCCGTGTTATTTGTAAATGGATGCGTATGTCTGGTGTAGATCATATCCACGCTGGTA	Eukaryota	Chromista	Chromobiota	Bacillariophyta	Bacillariophyceae	Cymbellales	Gomphonemataceae	Gomphonema	NA	100	100	100	100	100	98	98	98	48	ASV993
CGTTACTGCAGCGACACAAGAAGAAGTTTATAAACGTGCAGAATTTGCTAAAGAACTTGGTTCTGTAATTGTTATGATCGACTTAGTAATGGGTTACACATCAATCCAAACAACTGCTATTTGGGCTCGTCAAAACGACATGATTTTACACTTACACCGTGCAGGTAACTCTACATATGCTCGTCAAAAAAATCATGGTATTAACTTCCGTGTTATTTGTAAATGGATGCGTATGTCTGGTGTAGACCATATCCACGCTGGTA	Eukaryota	Chromista	Chromobiota	Bacillariophyta	Bacillariophyceae	Eunotiales	Eunotiaceae	Eunotia	Eunotia_glacialis	100	100	100	100	100	99	98	98	74	ASV994
CGTTACTGCTGCAACTATGGAAGAAGTTTATAAACGTGCAGAATATGCTAAACTGGTAGGCTCTGTGATCATTATGATCGATTTAGTTATGGGTTACACAGCAATTCAAAGTATTGCATACTGGGCTCGTGAAAACGACATGATTTTACATTTACACCGTGCGGGTAACTCTACTTACGCTCGTCAAAAAAACCATGGTATTAATTTCCGTGTTATCTGTAAATGGATGCGTATGTCTGGTGTAGATCATATCCACGCAGGTA	Eukaryota	Chromista	Chromobiota	Bacillariophyta	Fragilariophyceae	Fragilariales	Fragilariaceae	Staurosira	Staurosira_venter	100	100	100	100	100	100	100	99	79	ASV995
CATGACTGCAGGTACAATGGATGAATGTATCCGTCGTGGTGAGTACGCTGTTTCAGTTGGTTCAGTTATTGTTATGGTTGATTTAGTATTAGGTTACACAGCAATTCAAACTGCAGCTATCTGGGCTCGTGAACATGATGTAGTTTTACATTTACACCGTGCAGGTAACTCTACATACGCTCGTCAAAAAAATCATGGTATTAACTTCCGTGTTATTTGTAAATGGATGCGTATGTCTGGTGTAGATCATATCCACGCTGGTA	Eukaryota	Chromista	Chromobiota	Bacillariophyta	Bacillariophyceae	Naviculales	Diploneidaceae	Diploneis	Diploneis_subovalis	100	100	100	100	100	100	100	100	91	ASV996
CATCACTGCTGGTACTATGGAAGAAGTTTACGCACGTGCTGAATACGGTAAAGCAGTTGGTTCTGTAATTGTGATGATCGATTTAGTTATGGGTTACACAGCAATTCAATCTGCTGCAATTTGGGCTCGTAATAACGACATGATCTTACACTTACACCGTGCAGGTAACTCTACTTACGCTCGTCAAAAAAATCATGGTATTAACTTCCGTGTAATTTGTAAATGGATGCGTATGGCTGGTGTAGACCATATCCACGCTGGTA	Eukaryota	Chromista	Chromobiota	Bacillariophyta	Bacillariophyceae	Naviculales	Sellaphoraceae	Sellaphora	Sellaphora_nigri	100	100	100	100	100	100	100	100	100	ASV997
CGTTACTGCTGCTACTCAAGAAGAAGTTTACAAACGTGCTCACTTCGCTAAAGAACTTGGTTCTGTAATTATCATGATCGACTTAGTAATGGGTTACACATCAATCCAAACAACTGCTATTTGGGCACGTGAAAATGACATGATTTTACACTTACACCGTGCAGGTAACTCAACATATGCGCGTCAAAAAAATCATGGTATTAACTTCCGTGTTATTTGTAAATGGATGCGTATGTCTGGTGTAGACCATATCCACGCTGGTA	Eukaryota	Chromista	Chromobiota	Bacillariophyta	Bacillariophyceae	Eunotiales	Eunotiaceae	Eunotia	Eunotia_glacialis	100	100	100	100	100	97	97	97	73	ASV999
CATCACTGCTGGAACTATGGAAGAAGTTTACGCACGTGCAGAATACGGTAAAGCAGTTGGTTCTGTAATTGTTATGATTGACTTAGTTATGGGTTACACAGCAATTCAATCTGCTGCTATTTGGGCTCGTAATAACGACATGATTTTACATTTACACCGTGCAGGTAACTCTACTTACGCTCGTCAAAAGAACCATGGTATTAACTTCCGTGTTATCTGTAAATGGATGCGTATGGCTGGTGTAGATCATATCCACGCTGGTA	Eukaryota	Chromista	Chromobiota	Bacillariophyta	Bacillariophyceae	Naviculales	Sellaphoraceae	Sellaphora	Sellaphora_nigri	100	100	100	100	99	95	90	81	77	ASV1000
CATCACAGCAGGTACAATGGAAGAAGTTTACAAACGTGCGAACTACGCTAAATCAGTAGGTTCTGTTATCGTTATGATCGACTTAGTTATGGGTTACACAGCAATTCAAAGTTCTGCTATCTGGGCTCGTGAAAATGATATGATTTTACACTTACACCGTGCAGGTAACTCAACATACGCTCGTCAAAAAAATCATGGTATCAACTTCCGTGTTATTTGTAAATGGATGCGTATGTCTGGTGTAGATCACATTCACGCTGGTA	Eukaryota	Chromista	Chromobiota	Bacillariophyta	Bacillariophyceae	Naviculales	Diadesmidaceae	Luticola	NA	100	100	100	100	97	81	69	68	49	ASV1001
CATCACTGCTGGTACTATGATAGAAGTTATCAAACGTGCAGACTACGCTAAATCAGTAGGTTCTGTTATCGTTATGATCGATTTAGTTATGGGTTACACAGCAATTCAAAGTGCTGCTATTTGGGCTCGTGAAAACGATATGATTTTACATTTACACCGTGCAGGTAACTCAACTTACGCACGTCAAAAAAATCACGGTATCAACTTCCGTGTTATCTGTAAATGGATGCGTATGTCTGGTGTAGATCATATCCACGCTGGTA	Eukaryota	Chromista	Chromobiota	Bacillariophyta	Bacillariophyceae	Naviculales	Pinnulariaceae	Caloneis	Caloneis_sp._NE-S01	100	100	100	100	100	100	100	100	66	ASV1002
CATTACTGCAGGTACAATGGAAGAATTGTACAAACGTGCTGAATATGCTAAAGCTGTTGGTTCAGTAGTTGTGATGATCGATTTAGTATTAGGTTATACAGCAATTCAAAGTTCAGCAATTTGGGCTCGTGAAAATGATATGGTTTTACATTTACATCGTGCTGGTAACTCTACTTACGCTCGTCAAAAAAATCATGGTATTAACTTCCGTGTTATTTGTAAATGGATGCGTATGTCAGGTGTAGACCATATTCATGCTGGTA	Eukaryota	Chromista	Chromobiota	Bacillariophyta	Bacillariophyceae	Cymbellales	Rhoicospheniaceae	Rhoicosphenia	Rhoicosphenia_abbreviata	100	100	100	100	100	100	100	100	100	ASV1003
CATCACTGCTGGTACCATGGAAGAAGTTTACGCACGTGCAGAATATGCTAAAAATGTGGGTTCTATCGTGGTGATGATCGATTTAGTAATGGGCTATACAGCAATTCAAAGTGCTGCAATTTGGGCTCGTGCTAATGACATGTTATTACATTTACACCGTGCGGGTAACTCTGCTTACGCTCGTCAAAAAAATCATGGGATTAACTTCCGTGTAATTTGTAAATGGATGCGGATGTCGGGTGTGGACCATATCCACGCGGGTA	Eukaryota	Chromista	Chromobiota	Bacillariophyta	Bacillariophyceae	Naviculales	Sellaphoraceae	Mayamaea	Mayamaea_atomus_var._alcimonica	100	100	100	100	100	100	100	100	100	ASV1004
CATCACTGCAGGAACTGTGGAAGAAATGCACAAAAGATGTGAATATGCTAGACAAGTAGGTAGTGTAATTGTTATGATTGATTTAGTAATTGGTTATACTGCTATTCAAACTGCAGCAATTTGGGCTCGTGAAAACGATCAAATTTTACATTTACATCGAGCAGGAAACTCTACATATGCTCGTCAAAAAAATCATGGTATTAATTTCCGTGTTATTTGTAAATGGATGCGTATGTGTGGTGTAGATCATATTCATGCTGGTA	Eukaryota	Chromista	Chromobiota	Bacillariophyta	Mediophyceae	Biddulphiales	Biddulphiaceae	Hydrosera	Hydrosera_whampoensis	100	100	100	100	100	100	100	100	81	ASV1005
CATCACTGCAGGTACTATGGAAGAAGTTTACAAACGTGCTGAGTATGCTAAAAATATCGGCTCTGTAATTGTTATGATCGATTTAGTTATGGGTTATACAGCAATTCAAAGTACAGCAATCTGGGCTCGTGAAAACGACATGATTTTACACTTACACCGTGCAGGTAACTCTACATACGCTCGTCAAAAAAATCATGGTATTAACTTCCGTGTTATTTGTAAATGGATGCGTATGAGTGGTGTAGACCATATCCATGCTGGTA	Eukaryota	Chromista	Chromobiota	Bacillariophyta	Bacillariophyceae	Naviculales	Amphipleuraceae	Frustulia	Frustulia_crassinervia/saxonica_complex	100	100	100	100	100	100	100	100	80	ASV1006
CGTTACTGCTGCAACTATGGAAGAAGTTTACAAACGTGCAGAATATGCTAAAATGGTAGGCTCTGTGATCATTATGATCGATTTAGTTATGGGTTATACAGCAATTCAAAGTATTGCATACTGGGCTCGTGAAAACGACATGATTTTACATTTACATCGTGCGGGTAATTCTACTTATGCTCGTCAAAAAAACCATGGTATTAATTTCCGTGTTATCTGTAAATGGATGCGTATGTCTGGTGTAGATCATATTCACGCAGGTA	Eukaryota	Chromista	Chromobiota	Bacillariophyta	Fragilariophyceae	Fragilariales	Fragilariaceae	Staurosira	NA	100	100	100	100	100	100	100	100	58	ASV1007
CATCACTGCTGGTACAATGGAAGAAGTTTACAAACGTGCTGAATACGGTAAAGCTGTAGGCTCTGTAATCGTAATGATCGATTTAGTTATGGGTTACACAGCTATTCAAAGTGCTGCAATCTGGTCTCGTGAAAACGATATGATTTTACACTTACACCGTGCAGGTAACTCTACTTATGCGCGTCAAAAAAATCATGGTATTAACTTCCGTGTAATTTGTAAATGGATGCGTATGTCTGGTGTAGACCATATCCACGCTGGTA	Eukaryota	Chromista	Chromobiota	Bacillariophyta	Bacillariophyceae	Cymbellales	Cymbellaceae	Encyonema	NA	100	100	100	100	100	96	95	88	59	ASV1008
CATCACTGCAGGTACTATGGAAGAAGTTTACAAACGTGCTAACTATGCTAAATCTATTGGCTCAGTTATCGTTATGATTGACTTAGTTATGGGTTACACTGCAATCCAATCTTCTGCAATTTGGGCACGTGAAAACGACATGATTTTACACTTACACCGTGCAGGTAACTCTGCTTACGCTCGTCAAAAAAATCATGGTATTAACTTCCGTGTAATTTGTAAATGGATGCGTATGTCTGGTGTAGACCATATCCATGCTGGTA	Eukaryota	Chromista	Chromobiota	Bacillariophyta	Bacillariophyceae	Naviculales	Brachysiraceae	Nupela	NA	100	100	100	100	89	89	79	78	51	ASV1010
CGTTACTGCTGCTACAATGGATGAAGTTATCAAACGTGCAGAATATGCTAAAGAAGTAGGTTCTGTAATTATCATGATCGATTTAGTTATGGGTTACACAGCGATTCAAACAATTGCTATTTGGGCTCGTGAAAATGATCTGATTTTACATTTACACCGTGCAGGTAACTCGACTTATGCTCGTCAAAAAAATCATGGTATTAACTTCCGTGTAATTTGTAAATGGATGCGTATGTCTGGTGTAGATCATATCCACGCTGGTA	Eukaryota	Chromista	Chromobiota	Bacillariophyta	Coscinodiscophyceae	Aulacoseirales	Aulacoseiraceae	Aulacoseira	NA	100	100	100	100	89	89	89	89	50	ASV1011
CATCACTGCTGGAACTATGGAAGAAGTTTACGCACGTGCCGAATACGGTAAAGCAGTTGGTTCTGTAATTGTTATGATTGACTTAGTTATGGGTTACACAGCAATTCAATCTGCTGCTATTTGGGCTCGTAATAACGACATGATTTTACATTTACACCGTGCAGGTAACTCTACTTACGCTCGTCAAAAGAACCATGGTATTAACTTCCGTGTTATCTGTAAATGGATGCGTATGGCTGGTGTAGATCATATCCACGCTGGTA	Eukaryota	Chromista	Chromobiota	Bacillariophyta	Bacillariophyceae	Naviculales	Sellaphoraceae	Sellaphora	Sellaphora_nigri	100	100	100	100	93	91	74	60	60	ASV1013
CATCACTGCTGGTACTATGGAATCTGTTTACGAACGTGCAGAGTACGCTAAATCAGTAGGTTCTGTAATTGTTATGATCGATTTAGTTATGGGTTACACAGCAATTCAAAGTGCTGCTATCTGGGCTCGTAGCGCTGATATGATTTTACACTTACACCGTGCAGGTAACTCTACTTACGCTCGTCAAAAAAACCATGGTATTAACTTCCGTGTTATTTGTAAATGGATGCGTATGGCTGGTGTAGATCATATCCACGCTGGTA	Eukaryota	Chromista	Chromobiota	Bacillariophyta	Bacillariophyceae	Naviculales	NA	NA	NA	100	100	100	100	88	66	36	27	26	ASV1014
CATTACTGCAGCTACTATGGAAGAAGTTTACAAACGTGCAGAGTATGCTAAAAACGTAGGTTCTGTAATTGTAATGATCGACTTAGTAATGGGTTACACAGCAATTCAAAGTATTGCTTTATGGGCTCGTGAAAACGATATGGTATTACATTTACACCGTGCAGGTAACTCTACTTACGCTCGTCAAAAAAATCATGGTATTAACTTCCGTGTAATTTGTAAATGGATGCGTATGTCTGGTGTAGATCATATCCACGCTGGTA	Eukaryota	Chromista	Chromobiota	Bacillariophyta	Bacillariophyceae	Naviculales	NA	NA	NA	100	100	100	100	95	79	47	33	27	ASV1016
CGTTACAGCTGCAACTATGGAAGAAGTGTACAAACGTTGTGAGTACGCTAAAGAAGTAGGTTCTGTAATTGTGATGATCGATTTAGTTATGGGTTACACAGCAATTCAAAGTGCTGCAATCTGGGCTCGTGAAAATGATATGCTTTTACATTTACACCGTGCCGGTAACTCTACATATGCACGTCAAAAAAATCATGGTATTAACTTCCGTGTTATTTGTAAATGGATGCGTATGTCAGGTGTAGATCACATTCACGCTGGAA	Eukaryota	Chromista	Chromobiota	Bacillariophyta	Bacillariophyceae	Bacillariales	Bacillariaceae	Nitzschia	Nitzschia_inconspicua	100	100	100	100	99	98	98	94	93	ASV1017
CATCACTGCAGGCACAATGGAAGAAGTTTACAAACGAGCTGAGTATGCCAAAGCTGTTGGATCAATAATTGTTATGATCGATTTAGTAATGGGTTATACGGCGATTCAAAGTGCAGCAATTTGGTCTCGTGATAACGATATGTTATTACATTTACATAGAGCAGGAAACTCTACTTACGCTCGTCAAAAAAATCATGGTATTAATTTCCGTGTTATTTGCAAATGGATGCGTATGTCAGGAGTTGACCATATTCATGCTGGAA	Eukaryota	Chromista	Chromobiota	Bacillariophyta	Bacillariophyceae	Achnanthales	Cocconeidaceae	Cocconeis	Cocconeis_placentula	100	100	100	100	100	100	100	100	95	ASV1018
CGTTACAGCTGCAACTTTAGAAGAAACTTACAAACGTGCAGAATATGCTAAAGAAGTAGGTTCTATTATCGTTATGGTTGATTTAGTTATGGGTTACACAGCTTTACAATCAATGGCTATTTGGTCTCGTGAAAACGATATGTTATTACATTTACACCGTGCGGGTAACTCTACTTATGCTCGTCAAAAAAATCATGGTATTAACTTCCGTGTTATTTGTAAATGGATGCGTATGACTGGTGTAGATCATATCCATGCTGGTA	Eukaryota	Chromista	Chromobiota	Bacillariophyta	Bacillariophyceae	Bacillariales	Bacillariaceae	Nitzschia	NA	100	100	100	100	100	100	100	100	38	ASV1019
CATCACTGCTGGTAATATGGAAGAAGTGTACACACGTGCTGAGTATGCTAAATCTGTAGGTTCTGTAATTGTTATGGTTGACTTAGTATTAGGTTACACAGCGATTCAAACTGCAGCTATCTGGGCTCGTGCCAATGACATGATCATTCATTTACACCGTGCAGGTAACTCTACATATGCTCGTCAAAAGAATCATGGTATTAACTTCCGTGTTATCTGTAAATGGATGCGTATGTCTGGTGTAGATCATATCCACGCTGGTA	Eukaryota	Chromista	Chromobiota	Bacillariophyta	Bacillariophyceae	Naviculales	Naviculaceae	Germainiella	Germainiella_sp.	100	100	100	100	100	98	98	98	98	ASV1020
CATCACTGCTGGTACAATGGAAGAAGTGTACAAACGTGCTGAGTACGCTAAATCTGTTGGTTCAGTAATTGTTATGATCGATTTAGTTATGGGTTACACAGCAATTCAAAGTGCTGCTCTATGGTCTCGTGACAATGACATGTTATTACATTTACACCGTGCAGGTAACTCTACATATGCTCGTCAAAAAAACCATGGTATTAACTTCCGTGTTATTTGTAAATGGATGCGTATGTCTGGTGTAGATCATATCCACGCTGGTA	Eukaryota	Chromista	Chromobiota	Bacillariophyta	Bacillariophyceae	Achnanthales	Achnanthidiaceae	NA	NA	100	100	100	100	99	61	61	6	6	ASV1023
CATCACTGCTGGTACAATGGAAGAATTATACAAACGTGCTGAATATGCTAAAGCTGTAGGTTCAGTTATTGTAATGATCGATTTAGTACTAGGCTACACAGCAATTCAAAGTGCTGCTATTTGGGCTCGTGAGAATGATTGTGTTTTACATTTACACCGTGCAGGTAACTCTACTTATGCTCGTCAAAAAAATCACGGTATTAACTTCCGTGTTATTTGTAAATGGATGCGTATGTCTGGTGTAGATCATATCCACGCAGGTA	Eukaryota	Chromista	Chromobiota	Bacillariophyta	Bacillariophyceae	Achnanthales	Achnanthidiaceae	Achnanthidium	Achnanthidium_pyrenaicum	100	100	100	100	100	100	100	100	100	ASV1024
CGTAACAGGCGCTACAATGGAAGACGTGTACGAACGTGCTGAATATGCTAAAGAAGTAGGTTCTGTAATTATCATGATCGATTTAGTAATGGGTTACACTGCAATTCAAAGTATTGCTTATTGGGCTCGTAACAACGATATGCTTTTACACTTACACCGTGCGGGTAACTCAACATATGCTCGTCAAAAAAATCACGGTATTAATTTCCGTGTAATCTGTAAATGGATGCGTATGTCTGGTGTAGATCATATTCACGCAGGTA	Eukaryota	Chromista	Chromobiota	Bacillariophyta	Bacillariophyceae	Bacillariales	Bacillariaceae	Nitzschia	Nitzschia_filiformis	100	100	100	100	98	95	95	95	88	ASV1025
CATCACTGCTGGTACAATGGAAGAAGCTTACGTACGTGCTCAATACGCAAAAGCAGTAGGCTCTGTTATTATTATGATCGACTTAGTTATGGGTTACACAGCAATTCAAAGTTCGGCTATTTGGGCTCGTAATAACGATATGATCCTACATTTACACCGTGCAGGTAACTCAACTTACGCTCGTCAAAAAAATCATGGTATTAACTTCCGTGTTATTTGTAAATGGATGCGTATGTCTGGTGTAGATCACATCCACGCTGGTA	Eukaryota	Chromista	Chromobiota	Bacillariophyta	Bacillariophyceae	Naviculales	Pinnulariaceae	Pinnularia	Pinnularia_stomatophora	100	100	100	100	100	100	100	100	100	ASV1027
CATCACAGCTGGTACTATGGAAGAAGTTTACAAACGTGCAGAATATGCGAAAAATGTTGGTTCTGTAATCGTAATGATTGACTTAGTAATGGGTTACACTGCGATTCAAAGTGCTGCAATCTGGGCACGTGAAAACGACTGTCTTTTACATTTACACCGTGCTGGTAACTCTACTTATGCACGTCAAAAAAATCATGGTATTAACTTCCGTGTTATTTGTAAATGGATGCGTATGTCTGGTGTAGATCATATCCACGCTGGTA	Eukaryota	Chromista	Chromobiota	Bacillariophyta	Bacillariophyceae	Achnanthales	Achnanthidiaceae	Achnanthidium	Achnanthidium_subhudsonis	100	100	100	100	98	81	81	81	81	ASV1029
CATTACTGCAGCAACAATGGAAGAAGTGTACAAACGTGCTGAGTACGCCAAAGCAGTTGGTTCTGTAATCGTAATGATCGATTTAGTTATGGGTTACACAGCAATTCAAAGTTCAGCTATCTGGGCTCGCGATAACGATATGCTTTTACATTTACACCGTGCAGGTAACTCAACTTACGCTCGTCAAAAAAATCATGGTATTAACTTCCGTGTTATTTGTAAATGGATGCGTATGTCTGGTGTAGATCATATCCACGCTGGTA	Eukaryota	Chromista	Chromobiota	Bacillariophyta	Bacillariophyceae	Cymbellales	Gomphonemataceae	Gomphonema	Gomphonema_elegantissimum	100	100	100	100	100	100	100	99	88	ASV1030
CATTACTGCAGGTACAATGGAAGAAGTTTACAAACGTGCTGAATACGCTAAATCAGTAGGTTCTGTAATCGTTATGATCGACTTAGTTATGGGTTATACAGCGATTCAATCAATTGCTTACTGGGCTCGTGAAAACGATATGCTTTTACACTTACACCGTGCAGGTAACTCTACATATGCACGTCAAAAAAATCATGGTATCAACTTCCGTGTTATCTGTAAGTGGATGCGTATGTCAGGTGTAGACCATATCCACGCTGGTA	Eukaryota	Chromista	Chromobiota	Bacillariophyta	Bacillariophyceae	Surirellales	Surirellaceae	NA	NA	100	100	100	100	100	100	99	46	40	ASV1031
TGTTACAGCAGCTACAATGGAAGACGTTTACAAACGTGCTGAATATGCTAAAATGATCGGTTCTGTAATTATTATGATCGATTTAGTAATGGGTTACACAGCAATTCAATCAATTGCATACTGGGCTCGTGAAAACGATATGATTTTACATTTACACCGTGCTGGTAACTCTACTTATGCTCGTCAAAAAAATCATGGTATTAATTTCCGTGTTATTTGTAAATGGATGCGTATGGCTGGTGTAGATCATATTCACGCTGGTA	Eukaryota	Chromista	Chromobiota	Bacillariophyta	Mediophyceae	Thalassiosirales	Stephanodiscaceae	NA	NA	100	100	100	100	87	85	79	58	19	ASV1032
CGTTACAGCTGCAACTTTAGAAGAAACTTACAAACGTGCAGAATATGCTAAAGAAGTAGGTTCTATCATTGTTATGGTTGATTTAGTTATGGGTTACACAGCTTTACAATCAATGGCTATTTGGTCTCGTGAAAATGATATGTTATTACATTTACACCGTGCGGGTAACTCTACTTATGCTCGTCAAAAAAATCATGGTATTAACTTCCGTGTTATTTGTAAATGGATGCGTATGACTGGTGTAGATCATATTCATGCTGGTA	Eukaryota	Chromista	Chromobiota	Bacillariophyta	Bacillariophyceae	Bacillariales	Bacillariaceae	Nitzschia	NA	100	100	100	100	100	100	100	100	39	ASV1033
CGTTACTGCAGCTACTATGGAAGAAGTTTACAAACGTGCAGAATATGCTAAAACAGTTGGTTCTGTAATCATTATGATCGATTTAGTAATGGGTTACACAGCAATTCAAAGTATTGCTATTTGGGCTCGTGAAAATGACATGCTTTTACACTTACACCGTGCTGGTAACTCTACTTATGCTCGTCAAAAGAATCATGGTATTAACTTCCGTGTTATCTGTAAATGGATGCGTATGTCTGGTGTAGATCATATCCACGCTGGTA	Eukaryota	Chromista	Chromobiota	Bacillariophyta	Bacillariophyceae	Naviculales	Naviculaceae	Navicula	Navicula_cryptotenella	100	100	100	100	92	92	88	85	63	ASV1034
CGTTACAGCAGCTACAATGGAAGACGTTTACAAACGTGCTGAATATGCTAAAATGATCGGTTCTGTAATTATCATGATCGATTTAGTAATGGGTTACACTGCAATTCAATCAATTGCTTACTGGGCTCGTGAAAATGATATGATTTTACATTTACACCGTGCTGGTAACTCAACTTACGCTCGTCAAAAAAATCATGGTATTAACTTCCGTGTTATCTGTAAATGGATGCGTATGGCTGGTGTAGATCATATCCACGCTGGTA	Eukaryota	Chromista	Chromobiota	Bacillariophyta	Mediophyceae	Thalassiosirales	Stephanodiscaceae	Stephanocyclus	Stephanocyclus_meneghinianus	100	100	100	100	100	96	96	95	71	ASV1035
CATCACTGCTGGTAACATGGAAGAATCTTACGCACGTGCTAACTATGCAAAATCAGTAGGTTCTGTTATTGTTATGATCGATTTAGTTATGGGTTACACAGCAATTCAAAGTTGTGCTATTTGGGCTCGTAATAACGATATGATCTTACATTTACACCGTGCAGGTAACTCAACTTACGCTCGTCAAAAAAATCATGGTATTAACTTCCGTGTTATTTGTAAATGGATGCGTATGTCTGGTGTAGATCACATCCACGCTGGTA	Eukaryota	Chromista	Chromobiota	Bacillariophyta	Bacillariophyceae	Naviculales	Pinnulariaceae	Pinnularia	Pinnularia_divergens	100	100	100	100	100	99	99	99	84	ASV1037
CATCACAGCTGCGACTATGGAAGAAGTTTACAAACGTGGAGCTTATGCAAAAGAAATCGGCTCTGTAATTGTTATGATCGATTTAGTTATGGGTTATACTGCAATTCAAAGTGCTGCAATTTGGGCTCGTGAAAATGATATGATTTTACATTTACACCGTGCTGGTAACTCTACTTATGCCCGTCAAAAAAATCATGGTATTAATTTCCGTGTTATCTGTAAATGGATGCGTATGTCAGGTGTAGATCATATTCACGCTGGTA	Eukaryota	Chromista	Chromobiota	Bacillariophyta	Fragilariophyceae	Tabellariales	Tabellariaceae	Tabellaria	Tabellaria_flocculosa	100	100	100	100	100	100	100	100	100	ASV1039
CATCACTGCTGGTACTATGGAAGAAGTTATCAAACGTGCAGACTACGCTAAATCAGTAGGTTCTGTAATCGTTATGATCGATTTAGTTATGGGTTACACAGGAATTCAAAGTGCTGCTATTTGGGCTCGTGAAAACGATATGATTTTACATTTACACCGTGCAGGTAACTCAACTTACGCGCGTCAAAAAAATCACGGTATCAACTTCCGTGTTATCTGTAAATGGATGCGTATGTCTGGTGTAGATCATATCCACGCTGGTA	Eukaryota	Chromista	Chromobiota	Bacillariophyta	Bacillariophyceae	Naviculales	Pinnulariaceae	Caloneis	Caloneis_sp._NE-S01	100	100	100	100	100	100	100	100	99	ASV1040
CGTTACAGCTGCTACTATGGAAGAAGTATACAAACGTTGTGAGTATGCGAAAGAAGTAGGTTCTGTAATTGTAATGATCGATTTAGTTATGGGTTACACAGCAATTCAAAGTACTGCTATTTGGGCTCGTGAAAACGATATGCTTTTACACTTACACCGTGCAGGTAACTCTACATACGCGCGTCAAAAAAATCATGGTATTAACTTCCGTGTTATTTGTAAATGGATGCGTATGTCTGGTGTAGATCACATCCACGCTGGGA	Eukaryota	Chromista	Chromobiota	Bacillariophyta	Bacillariophyceae	Bacillariales	Bacillariaceae	Nitzschia	Nitzschia_inconspicua	100	100	100	100	100	100	100	100	87	ASV1041
CATCACTGCTGGTACAATGGAAGAAGTATACAAACGTGCTGAGTATGCTAAAGCAGTTGGATCTGTAATTGTTATGATTGACTTAGTAATGGGTTACACAGCAATTCAAAGTTCTGCTATTTGGGCTCGTGATAACGATATGCTTTTACACTTACACCGTGCAGGTAACTCAACTTACGCTCGTCAAAAAAATCATGGTATCAACTTCCGTGTTATTTGTAAATGGATGCGTATGTCTGGTGTAGACCATATCCACGCTGGTA	Eukaryota	Chromista	Chromobiota	Bacillariophyta	Bacillariophyceae	Cymbellales	Gomphonemataceae	Gomphonema	Gomphonema_parvulum	100	100	100	100	100	100	100	100	90	ASV1042
CATCACTGCTGGTACTATGGAAGAAGTTTATACACGTGCAGAATACGGTAAAGCAGTTGGTTCTGTAATCGTTATGATCGACTTAGTTATGGGTTACACAGCAATTCAAAGTGCTGCTATCTGGGCTCGTAACAACGATATGATCTTACACTTACACCGTGCAGGTAACTCTACTTACGCTCGTCAAAAGAATCATGGTATTAACTTCCGTGTTATCTGTAAATGGATGCGTATGGCTGGTGTAGACCACATCCACGCTGGTA	Eukaryota	Chromista	Chromobiota	Bacillariophyta	Bacillariophyceae	Naviculales	Sellaphoraceae	Sellaphora	NA	100	100	100	100	100	100	91	91	58	ASV1044
CATTACTGCTGGTACAATGGAAGAAGTTTACAAACGTGCTGAATACGGTAAAGCTGTAGGTTCTGTAATTGTAATGATCGATTTAGTTATGGGTTACACAGCAATTCAAAGTGCTGCAATCTGGGCTCGTGAAAACGATATGATTTTACATTTACACCGTGCAGGTAACTCTACTTATGCTCGTCAAAAAAATCATGGTATCAACTTCCGTGTAATCTGTAAATGGATGCGTATGTCTGGTGTAGACCATATCCACGCTGGTA	Eukaryota	Chromista	Chromobiota	Bacillariophyta	Bacillariophyceae	Cymbellales	Cymbellaceae	Encyonema	NA	100	100	100	100	100	86	84	71	43	ASV1045
CATTACTGCTGCTACTATGGAAGAAGTGTACAAACGTGCTGAGTACGCTAAAACAATAGGTTCTGTAATTGTTATGATCGATTTAGTAATGGGTTATACAGCAATTCAAAGTATTGCATTATGGGCTCGTGAAAACGACATGGTTTTACACTTACACCGTGCAGGTAACTCTACATATGCTCGTCAAAAGAATCATGGTATTAACTTCCGTGTTATCTGTAAATGGATGCGTATGTCAGGTGTAGATCATATCCACGCTGGTA	Eukaryota	Chromista	Chromobiota	Bacillariophyta	Bacillariophyceae	Thalassiophysales	Catenulaceae	Amphora	Amphora_pediculus	100	100	100	100	100	100	100	100	64	ASV1046
CATCACTGCTGGTACAATGGAAGAAGTATACAAACGTGCTGAGTATGCTAAAGCAGTAGGTTCTGTAATTGTTATGATTGACTTAGTAATGGGTTACACAGCAATTCAAAGTTCTGCTGTATGGGCTCGTGATAACGATATGCTTTTACACTTACACCGTGCAGGTAACTCAACTTACGCTCGTCAAAAAAATCATGGTATTAACTTCCGTGTTATTTGTAAATGGATGCGTATGTCTGGTGTAGACCATATCCACGCTGGTA	Eukaryota	Chromista	Chromobiota	Bacillariophyta	Bacillariophyceae	Cymbellales	Gomphonemataceae	Gomphonema	Gomphonema_affine	100	100	100	100	100	100	100	100	72	ASV1047
CGTTACTGCGGCTACTCAAGAAGAAGTTTATAAACGTGCAGAGTTTGCTAAAGAACTTGGTTCTGTAATTATTATGATCGACTTAGTAATGGGCTACACAGCAATCCAAACAATTGCTCTTTGGTCACGTGAACACGATATGATTTTACACTTACATCGTGCAGGTAACTCAACATATGCCCGTCAAAAAAATCATGGTATTAACTTCCGTGTTATTTGTAAATGGATGCGTATGTCTGGTGTAGATCATATCCACGCTGGTA	Eukaryota	Chromista	Chromobiota	Bacillariophyta	Bacillariophyceae	Eunotiales	Eunotiaceae	Eunotia	NA	100	100	100	100	100	98	98	98	45	ASV1048
CGTAACTTCAGCTACTATGGAAGAAGTTTACAAACGTGCAGAGTATGCTAAAACTGTAGGTTCTGTAATTATCATGATCGATTTAGTTATGGGCTACACAGCAATCCAAAGTATTGCTTTATGGTCTCGTGAGAACGATATGGTGTTACACTTACACCGTGCAGGTAACTCTACTTACGCTCGTCAAAAAAATCATGGTATTAACTTCCGTGTTATTTGTAAATGGATGCGTATGTCTGGTGTAGATCATATCCACGCTGGTA	Eukaryota	Chromista	Chromobiota	Bacillariophyta	Bacillariophyceae	Naviculales	Pleurosigmataceae	Gyrosigma	Gyrosigma_sciotense	100	100	100	100	100	99	96	96	83	ASV1049
CGTTACTGCAGCTACTATGGAAGAAGTTTACAAACGTGCAGAGTATGCTAAAGCTGTAGGTTCGGTAATTATCATGATCGATTTAGTAATGGGTTACACAGCAATTCAAAGTATTGCATTATGGGCTCGTGAAAATGACATGGTTTTACATTTACACCGCGCTGGCAACTCTACCTACGCTCGTCAAAAGAACCATGGTATTAACTTCCGTGTTATCTGTAAATGGATGCGTATGTCTGGTGTAGATCATATCCACGCTGGTA	Eukaryota	Chromista	Chromobiota	Bacillariophyta	Bacillariophyceae	Naviculales	Naviculaceae	NA	NA	100	100	100	100	85	75	70	40	38	ASV1051
CATCACAGCTGCAACTATGGAAGAAGTTTACAAACGTGCTGAGTACGCTAAAGAAGTAGGTTCTATAATCGTTATGATCGATTTAGTTATGGGTTACACAGCAATTCAAAGTGCTGCAATCTGGGCTCGTGAAAACGATATGCTTTTACATTTACACCGTGCTGGTAACTCTACTTACGCTCGTCAAAAAAACCATGGTATTAACTTCCGTGTTATTTGTAAATGGATGCGTATGTCTGGTGTAGATCATATCCATGCTGGTA	Eukaryota	Chromista	Chromobiota	Bacillariophyta	Fragilariophyceae	Fragilariales	Fragilariaceae	Diatoma	Diatoma_tenuis	100	100	100	100	100	100	100	100	93	ASV1053
[truncated: 2,365 more rows]
