# Supplementary material for: Can genetic diversity in microalgae species be explained by climate: an overview of metabarcoding with diatoms
Source: ISME Commun. 2025 Sep 26;5(1):ycaf171. doi: 10.1093/ismeco/ycaf171 (PMC12527276; doi:10.1093/ismeco/ycaf171)
Supplement: Supplementary_material_6_ycaf171 [file supplementary_material_6_ycaf171.xlsx]

## Sheet: Suppl.mat_6
Supplementary material 6 - The distribution of diatom species based on their average abundance, site occupancy (occurrence), the number of ASVs (nASV) detected for each species, and species occurrence across each climate zone
species	number of sites occupied	average abundance	nASV	Mediterranean	Nordic	Temperate	Equatorial
Achnanthidium_catenatum	50	0.383012	6	11	8	12	24
Achnanthidium_chlidanos	22	0.210911	3	0	32	0	0
Achnanthidium_delmontii	165	6.54753	1	10	0	155	0
Achnanthidium_digitatum	128	0.454533	6	5	128	7	4
Achnanthidium_eutrophilum	219	1.00437	9	44	0	189	51
Achnanthidium_lineare	17	0.460223	1	3	0	14	0
Achnanthidium_minutissimum	813	1.78468	60	771	1138	1212	190
Achnanthidium_pyrenaicum	291	2.66382	17	177	1	511	2
Achnanthidium_rivulare	57	0.27237	2	3	37	20	0
Achnanthidium_saprophilum	14	0.304529	1	4	0	10	0
Achnanthidium_sp.	53	0.95226	4	32	0	26	1
Achnanthidium_straubianum	30	0.273662	3	19	0	4	7
Achnanthidium_subatomus	25	1.99329	1	2	0	24	0
Achnanthidium_subhudsonis	187	4.41911	3	2	0	99	104
Actinocyclus_sp._	17	3.01158	2	0	3	8	6
Adlafia_brockmannii	8	0.150311	1	0	5	3	0
Adlafia_minuscula	65	0.334134	10	29	8	33	0
Amicula_sp.	89	0.257236	3	11	18	61	0
Amphora_aff._atomoides	16	0.207685	1	2	0	14	0
Amphora_copulata	195	0.640302	6	20	146	61	15
Amphora_indistincta	27	0.430175	3	11	0	16	0
Amphora_ovalis	270	1.7238	5	90	5	339	0
Amphora_pediculus	449	1.42213	29	356	4	1036	49
Aneumastus_macedonicus	6	0.612004	1	6	0	0	0
Aneumastus_rhombicus	16	0.856684	1	13	0	3	0
Asterionella_formosa	14	0.163318	1	1	9	4	0
Aulacoseira_ambigua	112	0.520655	6	2	138	21	0
Aulacoseira_granulata	50	2.84543	6	25	5	45	0
Aulacoseira_pusilla	8	1.14885	1	0	8	0	0
Aulacoseira_subarctica	88	0.300226	6	1	98	9	1
Aulacoseira_tenella	95	0.560029	7	0	143	1	0
Aulacoseira_valida	50	0.494719	1	0	50	0	0
Bacillaria_paxillifer	64	1.20894	4	2	0	50	18
Bacillaria_sp.	7	0.296359	1	4	0	3	0
Brachysira_microcephala	66	0.365216	3	6	37	3	20
Brachysira_sp._NA-2016a	78	0.230039	5	1	37	1	53
Brachysira_vitrea	75	0.26034	1	1	74	0	0
Caloneis_amphisbaena	24	0.69309	1	4	0	20	0
Caloneis_fontinalis	80	0.277382	3	27	4	53	1
Caloneis_lauta	4	0.0996456	1	0	2	2	0
Caloneis_silicula	40	0.0860264	2	6	7	28	0
Caloneis_sp._NE-S01	332	0.576252	13	88	1	245	78
Chaetoceros_pseudocurvisetus	3	0.0631597	1	0	0	0	3
Cocconeis_euglypta	467	1.09647	7	115	0	347	180
Cocconeis_pediculus	253	0.775433	1	73	0	159	21
Cocconeis_placentula	246	0.59804	20	65	22	314	25
Cocconeis_sp.	61	0.602134	2	0	30	21	11
Conticribra_weissflogii	55	0.454141	5	12	0	55	1
Craticula_accomoda	13	0.251672	1	13	0	0	0
Craticula_cuspidata	34	0.270118	4	7	0	19	12
Craticula_halophila	7	0.497854	1	6	0	1	0
Craticula_importuna	60	0.424802	2	20	4	38	0
Craticula_molestiformis	70	0.164573	7	3	0	48	29
Craticula_simplex/halophila	26	1.13092	1	22	0	4	0
Craticula_subminuscula	234	1.87749	6	117	0	224	41
Ctenophora_pulchella	28	0.1841	2	3	9	16	0
Cyclostephanos_delicatus	7	0.0658706	2	0	0	8	0
Cyclostephanos_dubius	16	0.185858	2	0	0	20	0
Cyclostephanos_invisitatus	33	0.177395	1	4	0	29	0
Cyclostephanos_makarovae	11	0.12281	1	2	0	8	1
Cyclotella_glomerata	3	0.0699169	1	3	0	0	0
Cyclotella_plitvicensis	58	4.4384	5	59	0	15	0
Cymbella_aspera	166	0.725533	5	4	158	38	22
Cymbella_compacta	75	0.361742	1	6	0	69	0
Cymbella_excisa	309	1.83779	19	178	49	230	20
Cymbella_helvetica	3	0.704115	1	3	0	0	0
Cymbella_lanceolata	135	0.471141	4	23	21	94	3
Cymbella_neocistula	30	0.575377	2	14	3	11	3
Cymbella_proxima	27	0.727603	1	0	22	5	0
Cymbella_sp.	7	0.898358	1	0	0	0	7
Cymbella_tropica	60	1.5122	1	2	0	16	42
Cymbella_tumida	165	0.716026	4	15	18	141	7
Cymbopleura_inaequalis	5	0.106744	1	0	0	5	0
Cymbopleura_naviculiformis	57	0.281386	2	1	53	6	0
Cymbopleura_subcuspidata	35	0.702378	1	0	0	0	35
Denticula_kuetzingii_var._rumrichiae	3	0.478333	1	3	0	0	0
Denticula_tenuis	197	0.681256	3	57	12	144	6
Diadesmis_confervacea	57	0.543147	2	3	0	23	34
Diadesmis_sp._NA-2016a	32	0.427521	1	0	0	0	32
Diatoma_ehrenbergii	107	2.63075	2	13	0	95	1
Diatoma_mesodon	35	1.37596	4	2	8	32	0
Diatoma_moniliformis	111	5.08824	1	47	0	62	2
Diatoma_tenuis	23	0.327542	1	1	3	20	0
Diatoma_vulgaris	345	4.65532	1	54	1	267	24
Didymosphenia_geminata	11	2.58925	1	2	0	9	0
Diploneis_subovalis	163	0.562478	15	104	4	152	0
Diploneis_vacillans	19	0.332224	1	0	19	0	0
Discostella_pseudostelligera	10	0.110473	2	5	0	5	0
Discostella_sp.	173	1.24734	9	30	0	248	11
Discostella_stelligera	47	0.183719	2	0	41	6	0
Dorofeyukea_indokotschyi	15	0.194485	2	9	0	9	0
Dorofeyukea_kotschyi	3	0.0557246	1	0	0	3	0
Ellerbeckia_sp.	115	0.768964	2	24	0	92	0
Encyonema_caespitosum	94	0.355216	3	22	4	72	0
Encyonema_cf._minutum	67	0.39123	4	0	30	9	34
Encyonema_lunatum	261	1.75968	10	0	219	4	187
Encyonema_minutum	175	1.63869	5	16	16	169	0
Encyonema_minutum_var._pseudogracilis	88	0.574907	5	1	1	6	85
Encyonema_prostratum	212	0.820576	3	50	1	160	3
Encyonema_silesiacum	161	2.06492	3	30	27	118	3
Encyonema_sp.	8	0.192956	1	2	0	6	0
Encyonema_ventricosum	197	0.725677	2	77	9	113	0
Encyonopsis_falaisensis	57	0.449396	5	21	13	26	1
Encyonopsis_microcephala	43	1.52091	6	57	2	13	0
Encyonopsis_minuta	16	1.14443	3	24	0	1	0
Encyonopsis_palmeti	58	0.540282	2	3	55	0	0
Encyonopsis_sp.	87	1.16866	3	65	0	25	1
Encyonopsis_subminuta	48	0.907715	3	33	5	18	0
Entomoneis_ornata	21	0.159066	2	0	19	2	0
Epithemia_boucheziae	15	10.6379	1	0	0	0	15
Epithemia_gibba	45	1.05713	4	12	9	1	27
Epithemia_hirudiniformis	77	15.6133	1	0	0	0	77
Epithemia_hyndmanii	3	1.31345	1	0	3	0	0
Epithemia_sorex	87	5.26792	7	27	42	6	34
Epithemia_sp.	25	0.540238	2	0	0	3	22
Epithemia_turgida	12	0.509866	1	7	3	2	0
Eunotia_arcus	115	0.646817	7	30	97	3	25
Eunotia_bilunaris	201	0.480007	18	3	326	16	0
Eunotia_exigua	85	0.339924	8	0	94	10	0
Eunotia_formica	223	7.02732	12	3	243	21	82
Eunotia_glacialis	394	2.17034	73	0	772	27	734
Eunotia_implicata	209	3.0718	2	2	198	13	1
Eunotia_latitaenia	59	2.04385	1	0	59	0	0
Eunotia_minor	219	1.13765	16	0	433	57	3
Eunotia_mucophila	16	0.224959	1	0	15	1	0
Eunotia_pectinalis	375	6.09176	10	0	245	29	184
Eunotia_perpusilla	77	0.764692	4	0	78	1	4
Eunotia_sp.	156	0.474568	23	0	357	5	3
Fallacia_monoculata	8	0.183397	2	7	0	1	0
Fallacia_pygmaea	23	0.119627	1	10	0	13	0
Fallacia_sp.	4	0.0350374	1	0	0	4	0
Fallacia_tenera	30	1.09271	2	0	0	0	30
Fistulifera_saprophila	445	1.79065	22	255	1	460	146
Fragilaria_capucina	14	0.480252	2	7	0	7	0
Fragilaria_gracilis	349	1.54423	7	60	450	110	0
Fragilaria_heatherae	11	0.370217	2	2	2	7	0
Fragilaria_nanoides	216	0.662401	3	22	119	75	15
Fragilaria_perminuta	17	0.519783	2	10	0	7	0
Fragilaria_sp.	311	0.557637	5	34	119	152	54
Fragilaria_vaucheriae	49	1.45854	4	47	1	16	1
Frustulia_cf._magaliesmontana	19	2.64172	1	0	0	0	19
Frustulia_crassinervia/saxonica_complex	218	0.839455	19	0	139	3	263
Frustulia_erifuga	214	4.99361	5	0	304	21	0
Frustulia_krammeri	15	0.23727	1	0	15	0	0
Frustulia_maoriana	52	0.119632	3	0	49	2	2
Frustulia_saxonica	27	0.625449	3	0	0	0	43
Frustulia_sp.	128	5.80494	1	0	125	3	0
Frustulia_vulgaris	144	0.566204	4	20	36	74	20
Gedaniella_flavovirens	192	0.747159	1	33	57	100	2
Geissleria_decussis	94	1.5233	5	3	0	25	75
Germainiella_sp.	14	0.375108	2	0	14	0	0
Gogorevia_ovalis	10	2.37843	1	4	0	2	4
Gogorevia_uniseriata	38	1.1142	2	0	0	3	35
Gomphadelpha_kociolekii	114	6.21632	3	6	0	66	54
Gomphonella_acsiae	7	1.15761	1	4	0	3	0
Gomphonella_olivacea	249	2.87044	2	87	0	167	1
Gomphonella_olivaceoides	63	2.73936	4	0	2	68	3
Gomphonella_olivaceolacuum	3	0.49104	1	0	0	3	0
Gomphonema_acuminatum/clavatum	279	1.13457	7	29	241	71	29
Gomphonema_affine	212	2.22403	20	2	0	13	312
Gomphonema_bourbonense	166	3.65406	2	1	0	34	177
Gomphonema_carolinense	20	0.880042	1	0	0	1	19
Gomphonema_clavatuloides	14	1.62092	1	0	0	0	14
Gomphonema_clevei	57	3.84697	2	0	0	0	66
Gomphonema_elegantissimum	21	0.71584	1	3	0	17	1
Gomphonema_hebridense	37	0.41762	1	0	31	6	0
Gomphonema_micropus	95	1.05258	2	72	1	43	0
Gomphonema_minutum	350	1.32618	5	26	150	177	16
Gomphonema_parvulum	554	1.78505	27	41	227	190	393
Gomphonema_pumilum_var._pumilum	204	1.95319	11	82	2	298	8
Gomphonema_pumilum_var._rigidum	116	1.56716	1	5	0	63	48
Gomphonema_rhombicum	24	4.97219	3	2	0	26	1
Gomphonema_rosenstockianum	55	0.709679	5	26	0	29	1
Gomphonema_saprophilum	419	1.48488	2	108	97	223	1
Gomphonema_tergestinum	162	2.93161	4	38	18	137	0
Gomphonema_truncatum	110	0.594568	2	22	14	76	0
Gomphonema_utae	56	0.705868	1	0	56	0	0
Gyrosigma_acuminatum	45	0.308489	6	8	0	23	16
Gyrosigma_sciotense	265	1.7694	9	83	0	440	1
Halamphora_coffeaeformis	4	3.83467	1	0	0	4	0
Halamphora_ghanensis	68	3.22725	1	0	0	0	68
Halamphora_normanii	6	0.132933	1	3	0	3	0
Halamphora_tumida	3	9.32628	1	0	0	0	3
Halamphora_veneta	71	1.54597	5	60	0	17	4
Hannaea_arcus	50	2.00413	1	3	2	42	3
Hantzschia_amphioxys	3	0.0990975	1	3	0	0	0
Hantzschia_amphioxys_var._major	3	0.0643115	1	1	0	2	0
Hippodonta_capitata	76	0.106501	1	11	16	49	0
Hydrosera_whampoensis	31	1.33113	3	0	0	29	7
Iconella_cf._biseriata	5	0.171884	1	0	0	5	0
Iconella_cf._linearis	71	0.166491	1	11	0	60	0
Iconella_cf._tenuissima	97	0.608604	14	0	28	3	91
Iconella_curvula	76	0.325663	4	0	85	0	0
Iconella_guatemalensis	51	0.485508	9	0	0	0	57
Iconella_hibernica	54	0.506353	1	18	1	35	0
Iconella_pumila	23	0.64571	1	0	0	0	23
Iconella_sp.	177	0.396432	18	3	119	51	49
Iconella_splendida	30	0.11103	2	0	0	0	30
Karayevia_oblongella	24	1.61977	1	1	10	12	2
Karayevia_ploenensis_var._gessneri	109	0.637704	3	20	0	96	0
Lemnicola_hungarica	18	0.13073	2	3	0	9	6
Lindavia_radiosa	22	0.44079	2	10	12	0	0
Lindavia_thienemannii	8	0.25877	2	2	0	6	0
Luticola_goeppertiana	83	0.831428	3	6	0	58	19
Luticola_sparsipunctata	6	0.0482809	2	0	0	0	6
Luticola_ventricosa	8	0.787299	1	0	0	0	8
Mastogloia_dansei	4	0.241483	1	4	0	0	0
Mayamaea_atomus_var._alcimonica	61	0.546874	3	33	0	30	3
Mayamaea_ectorii	110	0.243671	1	33	0	72	5
Mayamaea_permitis	409	1.64308	15	215	11	371	68
Mayamaea_terrestris	5	0.114103	1	5	0	0	0
Melosira_capsularum	5	1.7134	1	0	0	5	0
Melosira_sp.	10	0.4165	1	0	10	0	0
Melosira_varians	481	6.71297	2	115	1	295	76
Meridion_circulare	96	0.742324	7	15	73	28	0
Navicula_angusta	103	0.540063	2	0	104	11	0
Navicula_antonii	285	0.727128	8	87	0	333	0
Navicula_capitatoradiata	281	0.77982	2	50	5	156	74
Navicula_cari	14	0.726985	1	2	0	12	0
Navicula_cincta	3	0.16072	1	3	0	0	0
Navicula_cryptocephala	212	0.586729	6	22	76	86	47
Navicula_cryptotenella	776	0.762194	47	341	147	856	449
Navicula_germainii	3	0.208374	1	0	0	0	3
Navicula_gregaria	308	0.968648	8	117	7	312	48
Navicula_incarum	76	3.55933	2	0	0	0	95
Navicula_lanceolata	179	3.33225	2	50	0	146	12
Navicula_oblonga	17	1.11792	2	12	0	5	0
Navicula_phyllepta	35	0.612423	1	27	0	8	0
Navicula_radiosa	212	0.79913	3	52	152	32	0
Navicula_ramosissima	29	0.640479	1	0	0	29	0
Navicula_rostellata	195	0.831185	6	11	6	227	47
Navicula_sanctaemargaritae	62	1.99171	3	0	0	17	46
Navicula_slesvicensis	131	0.489043	2	1	106	28	0
Navicula_sp.	14	2.66023	2	4	0	0	10
Navicula_symmetrica	233	1.99897	5	12	0	55	189
Navicula_tripunctata	397	3.0654	1	99	0	282	18
Navicula_trivialis	68	0.322529	1	18	0	50	0
Navicula_veneta	210	0.893199	3	115	0	97	2
Neidium_lowei	15	0.529986	3	0	18	0	0
Neidium_sp.	53	0.166129	6	2	48	12	1
Nitzschia_acicularis	107	0.207189	5	32	5	74	8
Nitzschia_acidoclinata	180	0.254215	5	10	83	51	52
Nitzschia_alicae	27	1.15876	2	1	0	32	0
Nitzschia_amphibia	327	1.91271	11	73	1	184	177
Nitzschia_amplectens	17	3.98569	1	3	0	13	1
Nitzschia_annewillemsiana	35	0.277422	2	9	26	3	0
Nitzschia_aurariae	5	0.204579	1	4	0	1	0
Nitzschia_brevirostris	10	0.118381	1	4	0	6	0
Nitzschia_capitellata	117	1.60066	3	57	0	68	1
Nitzschia_cf._acicularoides	34	0.374836	1	9	0	25	0
Nitzschia_cf._aequorea	22	0.0834202	3	4	0	19	0
Nitzschia_cf._bulnheimiana	24	0.141751	2	2	0	21	1
Nitzschia_cf._gracilis	25	0.0996178	5	0	23	3	0
Nitzschia_cf._palea	101	0.243962	7	0	109	7	0
Nitzschia_cf._pumila	14	0.0546898	2	1	9	4	0
Nitzschia_cf._pusilla	209	0.471836	10	63	20	162	11
Nitzschia_cf._soratensis	6	0.0630595	1	0	2	4	0
Nitzschia_communis	9	0.149516	1	7	0	2	0
Nitzschia_costei	135	2.33919	5	11	0	74	86
Nitzschia_denticula	18	0.587813	1	8	9	1	0
Nitzschia_dissipata	234	0.772002	5	90	3	183	0
Nitzschia_dissipata_var._media	52	0.428292	5	25	0	34	0
Nitzschia_draveillensis	61	0.33519	5	14	21	28	0
Nitzschia_filiformis	240	0.868666	29	26	13	111	289
Nitzschia_fonticola	377	1.54411	12	117	0	409	69
Nitzschia_homburgiensis	4	0.319137	1	1	2	1	0
Nitzschia_inconspicua	328	1.58531	24	184	1	129	246
Nitzschia_linearis	333	0.537868	25	90	18	271	135
Nitzschia_lorenziana	31	0.459028	4	0	0	0	34
Nitzschia_microcephala	41	0.368102	2	23	0	19	0
Nitzschia_nandorii	69	0.411923	2	41	1	28	0
Nitzschia_palea	725	0.837095	54	191	274	614	597
Nitzschia_paleacea	114	0.617683	2	13	0	102	5
Nitzschia_perminuta	20	1.28091	1	13	0	7	0
Nitzschia_pusilla	9	0.121188	1	3	1	5	0
Nitzschia_recta	75	0.382535	5	10	17	55	0
Nitzschia_sigma	3	0.180997	1	2	0	0	1
Nitzschia_sigmoidea	297	0.323488	22	93	96	454	0
Nitzschia_soratensis	129	3.34973	3	13	0	123	34
Nitzschia_supralitorea	120	0.24764	6	28	0	71	31
Nitzschia_tubicola	81	0.240408	4	1	45	7	33
Nitzschia_vermicularis	3	0.0372077	1	0	0	0	3
Nitzschia_vitrea	3	0.218779	1	3	0	0	0
Nupela_boucheziae	48	4.45599	1	0	0	0	48
Nupela_indonesica	59	0.637673	10	0	3	5	64
Nupela_sp.	82	0.366984	7	0	21	2	92
Orthoseira_dendroteres	3	0.201337	1	0	0	0	3
Orthoseira_roeseana	4	0.171763	1	0	0	0	4
Pantocsekiella_hinziae	5	0.379999	1	3	1	1	0
Pantocsekiella_ocellata	3	0.963945	1	3	0	0	0
Parlibellus_protracta	19	0.151393	2	1	0	20	0
Peronia_fibula	20	0.252092	2	0	20	2	0
Phaeodactylum_tricornutum	20	4.05772	1	20	0	0	0
Pinnularia_acrosphaeria	32	0.323228	6	0	5	9	18
Pinnularia_acuminata	14	0.214543	1	0	14	0	0
Pinnularia_borealis	3	0.134721	1	0	3	0	0
Pinnularia_brebissonii	4	1.75844	1	1	0	3	0
Pinnularia_cf._marchica	29	0.0924021	2	0	25	4	0
Pinnularia_divergens	97	0.576188	8	0	54	0	50
Pinnularia_grunowii	16	0.203261	1	1	11	4	0
Pinnularia_isselana	3	0.120568	1	0	0	3	0
Pinnularia_microstauron	40	0.301596	8	0	29	3	9
Pinnularia_ministomatophora	37	0.142831	4	0	0	0	45
Pinnularia_neomajor	180	0.90955	7	14	165	21	12
Pinnularia_nodosa	18	0.163175	3	0	18	0	0
Pinnularia_obscura	4	0.160349	1	1	3	0	0
Pinnularia_peracuminata	7	0.278154	2	5	3	0	0
Pinnularia_sinistra	5	0.0705715	1	0	3	2	0
Pinnularia_sp._NE-K01	37	0.65086	5	0	6	0	31
Pinnularia_sp._NE-P01	9	1.01851	1	0	9	0	0
Pinnularia_stomatophora	90	0.417428	3	0	96	3	0
Pinnularia_subanglica	38	0.256097	2	0	0	0	38
Pinnularia_subcapitata	143	0.467459	10	0	96	16	59
Pinnularia_subcapitata_var._elongata	6	0.184362	1	0	6	0	0
Pinnularia_subcommutata	49	0.324948	5	5	42	11	0
Pinnularia_subcommutata_var._nonfasciata	47	0.243283	7	1	47	6	0
Pinnularia_subgibba	48	0.239679	8	6	31	6	16
Pinnularia_substreptoraphe	12	0.317502	3	1	9	2	0
Pinnularia_viridiformis	27	0.299507	4	0	10	0	18
Pinnularia_viridis	134	0.382147	2	1	118	17	0
Placoneis_constans	9	0.648213	1	0	9	0	0
Placoneis_elginensis	37	0.0969247	4	1	27	5	4
Placoneis_subundulata	3	0.0339383	1	0	1	2	0
Planothidium_australe	7	0.23616	1	0	0	7	0
Planothidium_cryptolanceolatum	96	2.0718	2	11	1	48	42
Planothidium_frequentissimum	120	1.08986	4	44	5	93	2
Planothidium_lanceolatum	128	1.46525	2	59	18	55	0
Planothidium_lanceolatum_group_2	22	0.648967	1	3	0	20	0
Planothidium_naradoense	33	0.565863	2	10	0	1	22
Planothidium_victori	236	2.06676	10	107	10	163	6
Pleurosigma_sp.	6	5.75554	1	0	0	0	6
Pleurosira_laevis	145	4.13086	3	28	0	97	31
Psammothidium_abundans	101	0.827203	2	0	110	0	0
Psammothidium_daonense	39	0.358317	2	0	23	19	0
Psammothidium_helveticum/bioretii	22	0.134814	1	1	10	11	0
Psammothidium_pseudoswazi	27	0.122093	2	0	30	0	0
Pseudofalcula_hyalina	75	1.30894	1	1	0	27	47
Pseudostaurosira_brevistriata	115	0.500629	2	18	2	104	0
Pseudostaurosira_sp.	4	0.136831	1	0	0	4	0
Reimeria_sinuata	212	1.43974	5	22	7	240	0
Rhoicosphenia_abbreviata	187	0.747239	7	30	0	151	31
Rossithidium_anastasiae	119	2.09927	2	10	109	3	0
Sellaphora_auldreekie	14	0.30725	1	1	0	13	0
Sellaphora_bacillum	17	0.423069	3	6	0	11	0
Sellaphora_balashovae	5	0.0757968	1	0	5	0	0
Sellaphora_capitata	13	0.0812244	2	2	8	3	0
Sellaphora_laevissima	16	0.0839366	2	1	14	1	0
Sellaphora_lanceolata	4	0.0256986	1	0	0	4	0
Sellaphora_nigri	675	0.900022	86	234	79	1245	724
Sellaphora_obesa	9	0.167299	1	1	0	8	0
Sellaphora_pupula	226	0.372088	31	13	63	122	121
Sellaphora_saugerresii	353	0.596593	30	47	115	147	151
Sellaphora_seminulum	18	0.150889	2	7	0	11	0
Sellaphora_terrestris	21	0.186531	3	0	3	0	19
Seminavis_robusta	4	0.562832	1	1	0	3	0
Skeletonema_potamos	48	1.69963	1	4	0	44	0
Skeletonema_subsalsum	6	0.116242	1	0	0	2	4
Stauroneis_anceps	12	0.0962955	3	0	11	3	0
Stauroneis_gracilis	72	0.353863	3	5	56	12	0
Stauroneis_kriegeri	74	1.23876	3	2	53	12	8
Stauroneis_subgracilis	17	0.329704	2	0	0	0	20
Staurosira_construens	223	0.382899	15	40	70	202	15
Staurosira_elliptica	30	0.219884	1	1	0	29	0
Staurosira_sp.	134	0.893002	6	13	29	118	11
Staurosira_venter	216	0.61906	19	17	359	143	0
Stenopterobia_sp.	11	6.62067	2	0	0	0	12
Stephanocyclus_atomus	50	0.828871	3	2	0	23	26
Stephanocyclus_crypticus	3	0.197807	1	0	0	3	0
Stephanocyclus_meneghinianus	268	0.614412	14	98	12	234	61
Stephanodiscus_binatus	7	11.4191	2	7	2	1	0
Stephanodiscus_hantzschii	29	0.50579	1	7	0	22	0
Stephanodiscus_neglectus	8	0.0702504	1	2	0	6	0
Stephanodiscus_neoastraea	4	0.0614761	1	0	0	4	0
Stephanodiscus_sp.	16	0.31016	1	5	0	11	0
Surirella_elliptica	126	0.308183	3	22	0	123	0
Surirella_ovalis	8	0.757768	1	7	0	1	0
Surirella_solea	93	0.267871	4	26	0	93	0
Surirella_sp.	293	0.779293	2	78	33	185	5
Tabellaria_flocculosa	212	2.54854	4	1	284	20	0
Tabularia_tabulata	56	0.472502	2	21	0	41	0
Terpsinoe_muninensis	33	2.19817	2	0	0	0	33
Terpsinoe_musica	42	2.03082	4	0	0	6	36
Tetracyclus_sp.	13	0.0668865	1	0	13	0	0
Thalassiosira_angulata	9	3.13686	1	0	0	9	0
Thalassiosira_gessneri	17	1.51092	1	0	0	17	0
Thalassiosira_lacustris	78	0.607019	1	6	0	72	0
Thalassiosira_pseudonana	68	0.625216	1	10	0	58	0
Tryblionella_apiculata	118	0.514438	3	43	0	111	0
Tryblionella_debilis	99	0.416484	9	4	0	29	87
Tryblionella_hungarica	56	0.131615	4	6	0	53	0
Ulnaria_acus	141	1.10187	6	0	0	26	131
Ulnaria_goulardii	75	12.8523	1	0	0	0	75
Ulnaria_ulna	721	2.63291	22	231	207	403	437
Urosolenia_eriensis	34	0.665958	5	0	4	3	34
