# Supplementary material for: Can genetic diversity in microalgae species be explained by climate: an overview of metabarcoding with diatoms
Source: ISME Commun. 2025 Sep 26;5(1):ycaf171. doi: 10.1093/ismeco/ycaf171 (PMC12527276; doi:10.1093/ismeco/ycaf171)
Supplement: Supplementary_material_9_ycaf171 [file supplementary_material_9_ycaf171.xlsx]

## Sheet: Suppl.mat_9
Supplementary material 9 - List of 36 species, on which phylogenetic analyses were conducted
species	number of sites occupied	average abundance	nASV
Sellaphora_nigri	675	0.900022	86
Eunotia_glacialis	394	2.17034	73
Achnanthidium_minutissimum	813	1.78468	60
Nitzschia_palea	725	0.837095	54
Navicula_cryptotenella	776	0.762194	47
Sellaphora_pupula	226	0.372088	31
Sellaphora_saugerresii	353	0.596593	30
Amphora_pediculus	449	1.42213	29
Nitzschia_filiformis	240	0.868666	29
Gomphonema_parvulum	554	1.78505	27
Nitzschia_linearis	333	0.537868	25
Nitzschia_inconspicua	328	1.58531	24
Fistulifera_saprophila	445	1.79065	22
Nitzschia_sigmoidea	297	0.323488	22
Ulnaria_ulna	721	2.63291	22
Cocconeis_placentula	246	0.59804	20
Gomphonema_affine	212	2.22403	20
Cymbella_excisa	309	1.83779	19
Staurosira_venter	216	0.61906	19
Eunotia_bilunaris	201	0.480007	18
Achnanthidium_pyrenaicum	291	2.66382	17
Eunotia_minor	219	1.13765	16
Diploneis_subovalis	163	0.562478	15
Mayamaea_permitis	409	1.64308	15
Staurosira_construens	223	0.382899	15
Stephanocyclus_meneghinianus	268	0.614412	14
Eunotia_formica	223	7.02732	12
Nitzschia_fonticola	377	1.54411	12
Gomphonema_pumilum_var._pumilum	204	1.95319	11
Nitzschia_amphibia	327	1.91271	11
Adlafia_minuscula	65	0.334134	10
Encyonema_lunatum	261	1.75968	10
Eunotia_pectinalis	375	6.09176	10
Nupela_indonesica	59	0.637673	10
Pinnularia_subcapitata	143	0.467459	10
Planothidium_victori	236	2.06676	10
