# Supplementary material for: Can genetic diversity in microalgae species be explained by climate: an overview of metabarcoding with diatoms
Source: ISME Commun. 2025 Sep 26;5(1):ycaf171. doi: 10.1093/ismeco/ycaf171 (PMC12527276; doi:10.1093/ismeco/ycaf171)
Supplement: Supplementary_material_10_ycaf171 [file supplementary_material_10_ycaf171.xlsx]

## Sheet: Suppl.mat_10
Supplementary material 10 - Results of NRI and NTI phylogenetic indices, including clustering based on the average frequency of significant statistical tests for phylogenetic signal across climate zones
Species	Average frequency of significant tests (within 4 climate zones)	phylo signal	NRI	NTI	ecological process (NRI)	for NTI diffferent	clusters (for sankey diagram)
Sellaphora_nigri	0.85	high	0.693735	0.751163	overclustering (strong env filtering)	overclustering (strong env filtering)	low
Sellaphora_pupula	0.7	high	0.774194	0.774194	overclustering (strong env filtering)	overclustering (strong env filtering)	low
Eunotia_glacialis	0.666667	high	0.656958	0.644013	overclustering (strong env filtering)	overclustering (strong env filtering)	low
Gomphonema_parvulum	0.65	high	0.685	0.71	overclustering (strong env filtering)	overclustering (strong env filtering)	low
Navicula_cryptotenella	0.65	high	0.660088	0.704595	overclustering (strong env filtering)	overclustering (strong env filtering)	low
Nitzschia_palea	0.65	high	0.757143	0.767241	overclustering (strong env filtering)	overclustering (strong env filtering)	low
Nitzschia_sigmoidea	0.8	high	0.766917	0.93985	overclustering (strong env filtering)	intermediate	low
Achnanthidium_minutissimum	0.75	high	0.863793	0.809689	intermediate	intermediate	low
Eunotia_formica	0.7	high	0.93617	0.93617	intermediate	intermediate	intermediate
Nitzschia_inconspicua	0.7	high	0.865385	0.858974	intermediate	intermediate	intermediate
Staurosira_venter	0.666667	high	0.915094	0.896226	intermediate	intermediate	intermediate
Encyonema_lunatum	0.666667	high	1	1	null model	null model	high, null model
Sellaphora_saugeresii	0.55	Intermediate/Medium	0.770492	0.770492	overclustering (strong env filtering)	overclustering (strong env filtering)	low
Gomphonema_pumilum	0.5	Intermediate/Medium	0.77907	0.793103	overclustering (strong env filtering)	overclustering (strong env filtering)	low
Ulnaria_ulna	0.55	Intermediate/Medium	0.819113	0.812287	intermediate	intermediate	low
Pinnularia_subcapitata	0.333333	Intermediate/Medium	0.833333	0.833333	intermediate	intermediate	low
Stephanocyclus_meneghinianus	0.4	Intermediate/Medium	0.944444	0.925926	intermediate	intermediate	intermediate
Achnanthidium_pyrenaicum	0.35	Intermediate/Medium	0.910256	0.929487	intermediate	intermediate	intermediate
Eunotia_pectinalis	0.333333	Intermediate/Medium	0.888889	0.888889	intermediate	intermediate	intermediate
Eunotia_minor	0.466667	Intermediate/Medium	0.961905	0.952381	null model	null model	high, null model
Amphora_pediculus	0.1	low	0.865574	0.744262	intermediate	overclustering (strong env filtering)	low
Mayamaea_permitis	0.2	low	0.645963	0.89441	overclustering (strong env filtering)	intermediate	low
Eunotia_bilunaris	0.266667	low	0.891304	0.891304	intermediate	intermediate	intermediate
Cocconeis_placentula	0.25	low	0.939394	0.89899	intermediate	intermediate	intermediate
Fistulifera_saprophila	0.2	low	0.939252	0.925234	intermediate	intermediate	intermediate
Nitzschia_linearis	0.15	low	0.8875	0.9	intermediate	intermediate	intermediate
Cymbella_excisa	0.05	low	0.88	0.88	intermediate	intermediate	intermediate
Adlafia_minuscula	0.2	low	1	1	null model	null model	high, null model
Gomphonema_affine	0.2	low	0.972973	0.945946	null model	null model	high, null model
Nitzschia_amphibia	0.2	low	1	1	null model	null model	high, null model
Nitzschia_filiformis	0.2	low	0.955752	0.955752	null model	null model	high, null model
Planothidium_victori	0.2	low	0.962963	1	null model	null model	high, null model
Diploneis_subovalis	0.266667	low	0.945455	0.981818	null model	null model	high, null model
Staurosira_construens	0.15	low	0.982143	0.964286	null model	null model	high, null model
Nitzschia_fonticola	0.266667	low	0.994048	1	null model	null model	hig null models
Nupela_indonesica	0	low	1	1	null model	null model	high, null model
